# Supplementary material for: Gapless genome assembly of Colletotrichum higginsianum reveals chromosome structure and association of transposable elements with secondary metabolite gene clusters
Source: BMC Genomics. 2017 Aug 29;18:667. doi: 10.1186/s12864-017-4083-x (PMC5576322; doi:10.1186/s12864-017-4083-x)
Supplement: Supplementary file 3 — List of all PKS and PKS-NRPS protein sequences used in the phylogenetic analysis. (XLSX 19 kb) [file 12864_2017_4083_MOESM3_ESM.xlsx]

## Sheet: Additional File 3
Additional File 3: List of all PKS and PKS-NRPS protein sequences used for phylogenetic analysis
Organism	Accession	Code	Metabolite
Acremonium strictum	CAN87161	AcrestMosA	orcinaldehyde
Alternaria alternata	BAN19720	AalterAcrts2	ACR-toxin
Alternaria alternata	BAJ14522	AalterActts3	ACT-toxin
Alternaria alternata	AFN68301	AalterPksJ	alternariol
Alternaria brassicicola	ACZ57548	AbrasDep5	depudecin
Alternaria solani	BAD83684	AsolaAlt5	alternapyrone
Alternaria solani	BAE80697	AsolaPksF	aslanipyrone
Alternaria solani	BAJ09789	AsolaSol1	solanapyrone
Aspergillus clavatus	XP_001270543	AspclaCssA	Cytochalasin K
Aspergillus fischeri	EAW20700	AspfiNscA	Neosartoricin
Aspergillus flavus	XP_002379951	AspflaAflC	aflatoxin
Aspergillus flavus	BAI43678	AspflaCpaA	cyclopiazonic acid
Aspergillus flavus	EED49862	AspflaLepA	leporin
Aspergillus flavus	XP_002373130	AspflaPks27	asparasone
Aspergillus fumigatus	EAL84397	AspfuEncA	Endocrocin
Aspergillus fumigatus	EAL84875	AspfuFccA	Fumicycline
Aspergillus fumigatus	AGI05041	AspfuFmaPKS	Bergamotene
Aspergillus fumigatus	ABS87601	AspfuPsoA	pseurotin
Aspergillus fumigatus	XP_751377	AspfuTynC	Trypacidin
Aspergillus nidulans	CBF75781	Aspnid10430A
Aspergillus nidulans	XP_661216	Aspnid10430B
Aspergillus nidulans	XP_658638	AspnidAfoE	Asperfuranone
Aspergillus nidulans	XP_658640	AspnidAfoG	Asperfuranone
Aspergillus nidulans	CBF82304	AspnidAN11191
Aspergillus nidulans	XP_659388	AspnidAN1784
Aspergillus nidulans	XP_664035	AspnidAN6431
Aspergillus nidulans	XP_682179	AspnidAN8910
Aspergillus nidulans	XP_682274	AspnidAN9005
Aspergillus nidulans	XP_663604	AspnidAptA	Asperthecin
Aspergillus nidulans	XP_681681	AspnidAspA	Aspyridone A
Aspergillus nidulans	XP_681652	AspnidAusA	Austinol
Aspergillus nidulans	XP_660151	AspnidEasB	Emericellamide
Aspergillus nidulans	XP_657754	AspnidMdpG	Monodictyphenone
Aspergillus nidulans	XP_681178	AspnidOrsA	F9775
Aspergillus nidulans	XP_664052	AspnidPkbA	cichorine
Aspergillus nidulans	XP_658127	AspnidPkdA
Aspergillus nidulans	XP_660834	AspnidPkfA
Aspergillus nidulans	XP_664675	AspnidPkgA
Aspergillus nidulans	XP_659636	AspnidPkhA
Aspergillus nidulans	XP_659639	AspnidPkhB
Aspergillus nidulans	XP_660990	AspnidPkiA
Aspergillus nidulans	XP_681094	AspnidStcA	Sterigmatocystin
Aspergillus nidulans	XP_664395	AspnidXptA
Aspergillus niger	AEN83889	AspnigAdaA	linear tetracyclic TAN-1612
Aspergillus niger	XP_001397313	AspnigOTA	ochratoxin
Aspergillus niger	EHA28237	AspnigAzaA	azanigerone
Aspergillus niger	EHA28244	AspnigAzaB	azanigerone
Aspergillus oryzae	BAG82673	AsporCpaA	cyclopiazonic acid
Aspergillus oryzae	EIT79828	AsporWAh	YWA1 (yellow spore pigment)
Aspergillus terreus	EAU31923	AspterAfoE	Asperfuranone
Aspergillus terreus	EAU31921	AspterAfoG	Asperfuranone
Aspergillus terreus	EAU38971	AspterATEG_00325	isoflavipucine
Aspergillus terreus	EAU32819	AspterAtX	Terreic acid
Aspergillus terreus	EAU31624	AspterGedC	Geodin
Aspergillus terreus	EAU29410	AspterLovB	Lovastatin
Aspergillus terreus	EAU29417	AspterLovF	Lovastatin
Aspergillus terreus	EAU38791	AspterTerA	terrein
Aspergillus terreus	EAU29529	AspterTrt4	Terretonin
Beauveria bassiana	CAL69597	BeaubaTenS	tenellin
Botrytis cinerea	CCH26295	BcBik1	bikaverin
Botrytis cinerea	CAP58786	BcBoa6	botcinic acid
Botrytis cinerea	CBX87032	BcBoa9	botcinic acid
Botrytis cinerea	CCD44403	BcPKS11
Botrytis cinerea	CCD48776	BcPKS14
Botrytis cinerea	CCD53467	BcPKS15
Botrytis cinerea	CCD56082	BcPKS16
Botrytis cinerea	CCD44950	BcPKS17
Botrytis cinerea	CCD46020	BcPKS19
Botrytis cinerea	CCD51172	BcPKS20
Botrytis cinerea	CCD50500	BcPKS1
Botrytis cinerea	CCD48502	BcPKS2
Botrytis cinerea	CCD46353	BcPKS8
Botrytis cinerea	CCD54538	BcPKS10
Botrytis cinerea	CCD50774	BcPKS12
Botrytis cinerea	CCD52428	BcPKS13
Botrytis cinerea	CCD50766	BcPKS18
Botrytis cinerea	CCD34345	BcPKS21
Botrytis cinerea	CCD51721	BcPKS3
Botrytis cinerea	CCD34913	BcPKS5
Botrytis cinerea	CCD42810	BcPKS7
Botrytis cinerea	XP_001545114	BcSTC1
Botrytis cinerea	CCD53888	BcSTC2
Botrytis cinerea	CCD33839	BcSTC3
Botrytis cinerea	CCD49915	BcSTC4
Botrytis cinerea	CCD54927	BcSTC5
Botrytis cinerea	CCD51765	BcSTC6
Botrytis cinerea	CCD45424	BcDTC1
Botrytis cinerea	CCD51400	BcDTC2
Botrytis cinerea	CCD54065	BcDTC3
Caenorhabditis elegans	CAB04244	Caenorhabditis FAS
Cercospora fijiensis	XP_007922357	Cerfi_01
Cercospora fijiensis	XP_007929626	Cerfi_02
Cercospora fijiensis	XP_007929903	Cerfi_03
Cercospora fijiensis	XP_007930181	Cerfi_04
Cercospora fijiensis	XP_007930394	Cerfi_05
Cercospora fijiensis	XP_007931278	Cerfi_06
Cercospora fijiensis	XP_007931490	Cerfi_07
Cercospora nicotianae	AAT69682	CerniCtb1	cercosporin
Chaetomium globosum	XP_001220460	Chagl11063	Ace1
Cladonia uncialis	ALA62323	CladuMpaS	usnic acid
Cladosporium phlei	AFP89389	ClaphCpPks1	phleichrome
Coccidioides immitis	XP_001242733	Cocim06629	Ace1
Cochliobolus heterostrophus	AAB08104	CochePKS1	T-toxin
Cochliobolus heterostrophus	AAR90265	CochePKS10
Cochliobolus heterostrophus	AAR90266	CochePKS11
Cochliobolus heterostrophus	AAR90267	CochePKS12
Cochliobolus heterostrophus	AAR90268	CochePKS14
Cochliobolus heterostrophus	AAR90269	CochePKS15
Cochliobolus heterostrophus	AAR90270	CochePKS16
Cochliobolus heterostrophus	AAR90271	CochePKS17
Cochliobolus heterostrophus	AAR90272	CochePKS18
Cochliobolus heterostrophus	AAR90273	CochePKS19
Cochliobolus heterostrophus	AAR90257	CochePKS2	T-toxin
Cochliobolus heterostrophus	AAR90274	CochePKS20
Cochliobolus heterostrophus	AAR90275	CochePKS21
Cochliobolus heterostrophus	AAR90276	CochePKS22
Cochliobolus heterostrophus	AAR90277	CochePKS23
Cochliobolus heterostrophus	AAR90279	CochePKS25
Cochliobolus heterostrophus	AAR90258	CochePKS3
Cochliobolus heterostrophus	AAR90259	CochePKS4
Cochliobolus heterostrophus	AAR90260	CochePKS5
Cochliobolus heterostrophus	AAR90261	CochePKS6
Cochliobolus heterostrophus	AAR90262	CochePKS7
Cochliobolus heterostrophus	AAR90263	CochePKS8
Cochliobolus heterostrophus	AAR90264	CochePKS9
Colletotrichum graminicola	EFQ25774	CgPKS01
Colletotrichum graminicola	EFQ27365	CgPKS03
Colletotrichum graminicola	EFQ26763	CgPKS04
Colletotrichum graminicola	EFQ28216	CgPKS05
Colletotrichum graminicola	EFQ28363	CgPKS06
Colletotrichum graminicola	EFQ28367	CgPKS08
Colletotrichum graminicola	EFQ29059	CgPKS09
Colletotrichum graminicola	EFQ30570	CgPKS11
Colletotrichum graminicola	EFQ31018	CgPKS12
Colletotrichum graminicola	EFQ32027	CgPKS13
Colletotrichum graminicola	EFQ33068	CgPKS14
Colletotrichum graminicola	EFQ33338	CgPKS15
Colletotrichum graminicola	EFQ33691	CgPKS16
Colletotrichum graminicola	EFQ33703	CgPKS17
Colletotrichum graminicola	EFQ33931	CgPKS19
Colletotrichum graminicola	EFQ34123	CgPKS20
Colletotrichum graminicola	EFQ34124	CgPKS21
Colletotrichum graminicola	EFQ35173	CgPKS22
Colletotrichum graminicola	EFQ35393	CgPKS24
Colletotrichum graminicola	EFQ35948	CgPKS25
Colletotrichum graminicola	EFQ36290	CgPKS27
Colletotrichum graminicola	EFQ36395	CgPKS28
Colletotrichum graminicola	EFQ36407	CgPKS29
Colletotrichum graminicola	EFQ36625	CgPKS30
Colletotrichum graminicola	EFQ36633	CgPKS31
Colletotrichum graminicola	EFQ36652	CgPKS32
Colletotrichum graminicola	EFQ36689	CgPKS33
Colletotrichum graminicola	EFQ36690	CgPKS34
Colletotrichum graminicola	EFQ36694	CgPKS35
Colletotrichum graminicola	EFQ36707	CgPKS36
Colletotrichum graminicola	EFQ36730	CgPKS37
Colletotrichum graminicola	EFQ36747	CgPKS38
Colletotrichum graminicola	EFQ36810	CgPKS39
Colletotrichum graminicola	EFQ32290	CgPKS-NRPS01
Colletotrichum graminicola	EFQ34571	CgPKS-NRPS02
Colletotrichum graminicola	EFQ34698	CgPKS-NRPS03
Colletotrichum graminicola	EFQ35223	CgPKS-NRPS04
Colletotrichum graminicola	EFQ36362	CgPKS-NRPS05
Colletotrichum graminicola	EFQ36481	CgPKS-NRPS06
Colletotrichum graminicola	EFQ36744	CgPKS-NRPS07
Elsinoe fawceth	ABU63483	ElsfaPks1	elsinochrome
Fusarium fujikuroi	CCT63256	Ffuj_00118
Fusarium fujikuroi	CCT65286	Ffuj_02219	equisetin
Fusarium fujikuroi	CCT70300	Ffuj_06260
Fusarium fujikuroi	CCT73928	Ffuj_09241	fumonisins
Fusarium fujikuroi	CCT74300	Ffuj_10347
Fusarium fujikuroi	CCT74960	Ffuj_11034
Fusarium fujikuroi	CCT75161	Ffuj_11199
Fusarium fujikuroi	CCT75967	Ffuj_12020
Fusarium fujikuroi	CCT76008	Ffuj_12066
Fusarium fujikuroi	CCT76054	Ffuj_12074
Fusarium fujikuroi	CCT72377	Ffuj_12239	fujikurin
Fusarium fujikuroi	CCT72814	Ffuj_12707
Fusarium fujikuroi	CCT67878	Ffuj_14695
Fusarium fujikuroi	CCT67991	FfujBik1	bikaverin
Fusarium fujikuroi	CCT64762	FfujFsr1	fusarubins
Fusarium fujikuroi	CCT65184	FfujFub1	fusaric acid
Fusarium fujikuroi	CCT73260	FfujFus1	fusarins
Fusarium graminearum	EYB25392	FG05_30424	alternapyrone
Fusarium graminearum	CEF73979	Fgsg_01790
Fusarium graminearum	CEF74601	Fgsg_02324	aurofusarin
Fusarium graminearum	CEF78127	Fgsg_03340
Fusarium graminearum	CEF78872	Fgsg_03964	orsellinic acid
Fusarium graminearum	CEF79623	Fgsg_04588
Fusarium graminearum	CEF87207	Fgsg_04694
Fusarium graminearum	ESU11810	Fgsg_05794
Fusarium graminearum	CEF84106	Fgsg_07798	fusarins
Fusarium graminearum	CEF76488	Fgsg_08208	fusaristatin
Fusarium graminearum	CEF77223	Fgsg_08795
Fusarium graminearum	ESU15719	Fgsg_09182	fusarubins
Fusarium graminearum	CEF75886	Fgsg_10464	fusarielins
Fusarium graminearum	ESU17284	Fgsg_10548
Fusarium graminearum	XP_011318310	FgsgZea1	Zearalenone
Fusarium graminearum	XP_011318309	FgsgZea2	Zearalenone
Fusarium heterosporum	AGO86662	FusheEqxS	equisetin
Fusarium heterosporum	AAV66110	FusheSdS	fusaridione
Gallus gallus	AAB46389	Gallus gallus FAS
Glarea lozoyensis	AAN59953	GlaloPks1	1,3,6,8-tetrahydroxynaphthalene
Homo sapiens	AAH63242	Homo sapiens FAS
Hypomyces subiculosus	ACD39762	HypsuHpm3	Hypothemycin
Hypomyces subiculosus	ACD39767	HypsuHpm8	Hypothemycin
Isaria fumosorosea	AKC54422	IsafuFumoS	fumosorinone
Leptosphaeria maculans	XP_003844958	LmPks2	phomenoic acid
Magnaporthe oryzae	EHA55860	MGGAce1
Magnaporthe oryzae	EHA49287	MGGpks01
Magnaporthe oryzae	EHA49281	MGGpks02
Magnaporthe oryzae	EHA49060	MGGpks03
Magnaporthe oryzae	EHA48594	MGGpks04
Magnaporthe oryzae	EHA58165	MGGpks05
Magnaporthe oryzae	EHA57854	MGGpks07
Magnaporthe oryzae	EHA55627	MGGpks08
Magnaporthe oryzae	EHA56041	MGGpks09
Magnaporthe oryzae	EHA55992	MGGpks10
Magnaporthe oryzae	EHA55991	MGGpks11
Magnaporthe oryzae	EHA46696	MGGpks12
Magnaporthe oryzae	EHA51174	MGGpks13
Magnaporthe oryzae	EHA52508	MGGpks14
Magnaporthe oryzae	EHA49333	MGGpks15
Magnaporthe oryzae	EHA47770	MGGpks16
Magnaporthe oryzae	EHA47101	MGGpks17
Magnaporthe oryzae	EHA46334	MGGpks18
Magnaporthe oryzae	EHA51104	MGGpks19
Magnaporthe oryzae	EHA51112	MGGpks20
Magnaporthe oryzae	EHA58179	MGGpks21
Magnaporthe oryzae	EHA53827	MGGpks23
Magnaporthe oryzae	EHA55875	MGGSYN2
Magnaporthe oryzae	EHA46758	MGGSYN3
Magnaporthe oryzae	EHA47717	MGGSYN4
Magnaporthe oryzae	EHA47708	MGGSYN5
Magnaporthe oryzae	EHA55891	MGGSYN6
Magnaporthe oryzae	EHA50197	MGGSYN7
Magnaporthe oryzae	EHA47209	MGGSYN8
Metarhizium anisopliae	ACS68554	MetaniNgs1	NG-391
Monascus purpureus	BAD44749	MonpuPksCT	citrinin
Parastagonospora nodorum	AIW00670	ParnoMlnS	(R)-mellein
Penicillium aethiopicum	ADI24953	PenaeGsfA	griseofulvin
Penicillium aethiopicum	ADI24926	PenaeVrtA	viridicatumtoxin
Penicillium chrysogenum	AMS38562	PenchSorA	sorbicillin
Penicillium chrysogenum	AMS38561	PenchSorB	sorbicillin
Penicillium expansum	CAO91861	PenexCheA	chaetoglobosin A
Phoma sp. C2932	AAO62426	PhomaSqtkS	squalestatin
Pochonia chlamydosporia	ACD39770	PochlRdc1	Radicicol
Pochonia chlamydosporia	ACD39774	PochlRdc5	Radicicol
Uncinocarpus reesii	EEP78969	Uncre03815	Ace1
