# Supplementary material for: Gapless genome assembly of Colletotrichum higginsianum reveals chromosome structure and association of transposable elements with secondary metabolite gene clusters
Source: BMC Genomics. 2017 Aug 29;18:667. doi: 10.1186/s12864-017-4083-x (PMC5576322; doi:10.1186/s12864-017-4083-x)
Supplement: Supplementary file 7 — Correspondence between old and new gene IDs. (XLSX 359 kb) [file 12864_2017_4083_MOESM7_ESM.xlsx]

## Sheet: Additional File 7
Additional File 7: Correspondence between old and new gene IDs.
Broad gene IDs	PacBio gene IDs
CH063_00001	CH63R_11093
CH063_00002	CH63R_11092
CH063_00003	CH63R_11091
CH063_00004	CH63R_11090
CH063_00005	CH63R_11089
CH063_00006	CH63R_11087
CH063_00007	CH63R_11086
CH063_00009	CH63R_11084
CH063_00010	CH63R_11082
CH063_00011	CH63R_11081
CH063_00012	CH63R_11080
CH063_00013	CH63R_11079
CH063_00014	CH63R_11078
CH063_00015	CH63R_02331
CH063_00016	CH63R_02329
CH063_00016	CH63R_02330
CH063_00017	CH63R_02328
CH063_00018	CH63R_02327
CH063_00019	CH63R_02326
CH063_00020	CH63R_02325
CH063_00021	CH63R_02324
CH063_00022	CH63R_02323
CH063_00023	CH63R_02322
CH063_00024	CH63R_02321
CH063_00025	CH63R_02320
CH063_00026	CH63R_03537
CH063_00027	CH63R_03536
CH063_00028	CH63R_03535
CH063_00029	CH63R_03533
CH063_00030	CH63R_03532
CH063_00031	CH63R_03531
CH063_00032	CH63R_03530
CH063_00033	CH63R_03529
CH063_00034	CH63R_03528
CH063_00035	CH63R_03525
CH063_00035	CH63R_03526
CH063_00035	CH63R_03527
CH063_00036	CH63R_03524
CH063_00037	CH63R_03523
CH063_00038	CH63R_03522
CH063_00039	CH63R_07308
CH063_00040	CH63R_07307
CH063_00041	CH63R_07306
CH063_00042	CH63R_07304
CH063_00043	CH63R_07303
CH063_00044	CH63R_07302
CH063_00045	CH63R_07301
CH063_00046	CH63R_07300
CH063_00047	CH63R_07299
CH063_00048	CH63R_07298
CH063_00049	CH63R_07297
CH063_00050	CH63R_07296
CH063_00051	CH63R_07295
CH063_00052	CH63R_07293
CH063_00053	CH63R_09821
CH063_00054	CH63R_09820
CH063_00055	CH63R_09819
CH063_00056	CH63R_09817
CH063_00057	CH63R_09816
CH063_00058	CH63R_09815
CH063_00059	CH63R_09813
CH063_00060	CH63R_09811
CH063_00061	CH63R_09810
CH063_00062	CH63R_09809
CH063_00063	CH63R_02381
CH063_00064	CH63R_02380
CH063_00065	CH63R_02379
CH063_00066	CH63R_02377
CH063_00066	CH63R_02378
CH063_00067	CH63R_02376
CH063_00068	CH63R_02375
CH063_00069	CH63R_02374
CH063_00070	CH63R_02373
CH063_00071	CH63R_02372
CH063_00072	CH63R_02371
CH063_00073	CH63R_09125
CH063_00074	CH63R_09126
CH063_00075	CH63R_09127
CH063_00076	CH63R_09128
CH063_00077	CH63R_09129
CH063_00078	CH63R_09130
CH063_00079	CH63R_09131
CH063_00080	CH63R_09029
CH063_00081	CH63R_09028
CH063_00082	CH63R_09027
CH063_00083	CH63R_09026
CH063_00084	CH63R_09025
CH063_00085	CH63R_09024
CH063_00086	CH63R_09023
CH063_00087	CH63R_09022
CH063_00088	CH63R_09021
CH063_00089	CH63R_09020
CH063_00090	CH63R_02697
CH063_00091	CH63R_02696
CH063_00092	CH63R_02695
CH063_00093	CH63R_02694
CH063_00094	CH63R_02693
CH063_00095	CH63R_02692
CH063_00096	CH63R_02691
CH063_00097	CH63R_02690
CH063_00098	CH63R_02689
CH063_00099	CH63R_02688
CH063_00100	CH63R_02687
CH063_00101	CH63R_14500
CH063_00102	CH63R_14499
CH063_00103	CH63R_14498
CH063_00104	CH63R_14497
CH063_00105	CH63R_14496
CH063_00106	CH63R_14495
CH063_00107	CH63R_14492
CH063_00108	CH63R_14491
CH063_00110	CH63R_14490
CH063_00112	CH63R_06904
CH063_00113	CH63R_06906
CH063_00114	CH63R_06908
CH063_00115	CH63R_06909
CH063_00116	CH63R_06910
CH063_00117	CH63R_06911
CH063_00118	CH63R_06912
CH063_00119	CH63R_06913
CH063_00120	CH63R_06914
CH063_00121	CH63R_06915
CH063_00122	CH63R_07667
CH063_00123	CH63R_07668
CH063_00124	CH63R_07669
CH063_00125	CH63R_07670
CH063_00126	CH63R_07671
CH063_00127	CH63R_07672
CH063_00128	CH63R_07674
CH063_00129	CH63R_07675
CH063_00130	CH63R_07676
CH063_00131	CH63R_07677
CH063_00132	CH63R_07678
CH063_00133	CH63R_07679
CH063_00134	CH63R_06320
CH063_00135	CH63R_06319
CH063_00136	CH63R_06317
CH063_00137	CH63R_06317
CH063_00138	CH63R_06316
CH063_00139	CH63R_06315
CH063_00140	CH63R_06314
CH063_00141	CH63R_10461
CH063_00142	CH63R_10460
CH063_00143	CH63R_10459
CH063_00144	CH63R_10457
CH063_00145	CH63R_10456
CH063_00146	CH63R_10454
CH063_00147	CH63R_10453
CH063_00148	CH63R_10451
CH063_00149	CH63R_10450
CH063_00150	CH63R_06968
CH063_00151	CH63R_06967
CH063_00152	CH63R_06966
CH063_00153	CH63R_06965
CH063_00154	CH63R_06964
CH063_00155	CH63R_06963
CH063_00156	CH63R_06962
CH063_00157	CH63R_06961
CH063_00158	CH63R_06960
CH063_00159	CH63R_06959
CH063_00160	CH63R_06958
CH063_00161	CH63R_08548
CH063_00162	CH63R_08546
CH063_00163	CH63R_08544
CH063_00164	CH63R_08543
CH063_00165	CH63R_08541
CH063_00166	CH63R_08540
CH063_00167	CH63R_08539
CH063_00168	CH63R_12692
CH063_00169	CH63R_12691
CH063_00170	CH63R_12690
CH063_00171	CH63R_12689
CH063_00172	CH63R_12688
CH063_00173	CH63R_12687
CH063_00175	CH63R_12686
CH063_00176	CH63R_12685
CH063_00177	CH63R_00347
CH063_00178	CH63R_00348
CH063_00179	CH63R_00349
CH063_00180	CH63R_00350
CH063_00180	CH63R_00351
CH063_00181	CH63R_00352
CH063_00182	CH63R_00353
CH063_00183	CH63R_00355
CH063_00184	CH63R_00356
CH063_00185	CH63R_14449
CH063_00186	CH63R_14450
CH063_00187	CH63R_14452
CH063_00188	CH63R_14454
CH063_00189	CH63R_14455
CH063_00190	CH63R_14457
CH063_00192	CH63R_14459
CH063_00193	CH63R_11843
CH063_00194	CH63R_11842
CH063_00195	CH63R_11841
CH063_00196	CH63R_11840
CH063_00197	CH63R_11839
CH063_00198	CH63R_00782
CH063_00199	CH63R_00783
CH063_00200	CH63R_00784
CH063_00201	CH63R_00785
CH063_00202	CH63R_00786
CH063_00203	CH63R_00787
CH063_00204	CH63R_00788
CH063_00205	CH63R_00789
CH063_00206	CH63R_00790
CH063_00207	CH63R_00791
CH063_00208	CH63R_04670
CH063_00210	CH63R_04671
CH063_00211	CH63R_04672
CH063_00212	CH63R_13520
CH063_00213	CH63R_13519
CH063_00214	CH63R_13518
CH063_00215	CH63R_13517
CH063_00216	CH63R_13516
CH063_00217	CH63R_13515
CH063_00218	CH63R_13514
CH063_00219	CH63R_11296
CH063_00220	CH63R_11295
CH063_00221	CH63R_11294
CH063_00222	CH63R_11293
CH063_00223	CH63R_11291
CH063_00224	CH63R_11287
CH063_00225	CH63R_08115
CH063_00226	CH63R_08114
CH063_00227	CH63R_08113
CH063_00228	CH63R_08111
CH063_00229	CH63R_08110
CH063_00230	CH63R_08109
CH063_00231	CH63R_08108
CH063_00232	CH63R_08107
CH063_00233	CH63R_13588
CH063_00234	CH63R_13587
CH063_00235	CH63R_13585
CH063_00236	CH63R_13584
CH063_00237	CH63R_13583
CH063_00238	CH63R_13581
CH063_00239	CH63R_13580
CH063_00240	CH63R_11949
CH063_00241	CH63R_11948
CH063_00242	CH63R_11947
CH063_00243	CH63R_11946
CH063_00244	CH63R_11945
CH063_00245	CH63R_11944
CH063_00246	CH63R_11943
CH063_00247	CH63R_12438
CH063_00248	CH63R_12441
CH063_00249	CH63R_12444
CH063_00250	CH63R_12445
CH063_00251	CH63R_12446
CH063_00252	CH63R_05191
CH063_00253	CH63R_05194
CH063_00254	CH63R_05195
CH063_00255	CH63R_05197
CH063_00256	CH63R_05199
CH063_00257	CH63R_05200
CH063_00258	CH63R_05201
CH063_00259	CH63R_14333
CH063_00260	CH63R_14337
CH063_00261	CH63R_14338
CH063_00262	CH63R_10809
CH063_00263	CH63R_10808
CH063_00264	CH63R_10807
CH063_00265	CH63R_10806
CH063_00266	CH63R_10805
CH063_00267	CH63R_04689
CH063_00268	CH63R_04690
CH063_00269	CH63R_04690
CH063_00270	CH63R_04691
CH063_00271	CH63R_04692
CH063_00272	CH63R_04693
CH063_00273	CH63R_04694
CH063_00274	CH63R_04695
CH063_00275	CH63R_06915
CH063_00276	CH63R_06916
CH063_00277	CH63R_06917
CH063_00278	CH63R_06919
CH063_00278	CH63R_06920
CH063_00280	CH63R_06921
CH063_00281	CH63R_06922
CH063_00282	CH63R_06923
CH063_00283	CH63R_08734
CH063_00284	CH63R_08733
CH063_00285	CH63R_08732
CH063_00286	CH63R_08731
CH063_00287	CH63R_08730
CH063_00288	CH63R_08729
CH063_00289	CH63R_08728
CH063_00290	CH63R_08728
CH063_00291	CH63R_08727
CH063_00292	CH63R_08726
CH063_00293	CH63R_11013
CH063_00294	CH63R_11014
CH063_00295	CH63R_11018
CH063_00296	CH63R_11019
CH063_00297	CH63R_09353
CH063_00298	CH63R_09352
CH063_00300	CH63R_09351
CH063_00301	CH63R_09350
CH063_00302	CH63R_09349
CH063_00303	CH63R_09348
CH063_00304	CH63R_09347
CH063_00305	CH63R_06231
CH063_00306	CH63R_06232
CH063_00307	CH63R_06233
CH063_00308	CH63R_06234
CH063_00309	CH63R_06235
CH063_00310	CH63R_06236
CH063_00311	CH63R_06237
CH063_00312	CH63R_06238
CH063_00313	CH63R_06239
CH063_00314	CH63R_06240
CH063_00315	CH63R_06241
CH063_00317	CH63R_02786
CH063_00318	CH63R_02787
CH063_00319	CH63R_02788
CH063_00320	CH63R_02789
CH063_00321	CH63R_02790
CH063_00322	CH63R_02791
CH063_00323	CH63R_01617
CH063_00324	CH63R_01618
CH063_00325	CH63R_01619
CH063_00326	CH63R_01620
CH063_00327	CH63R_01494
CH063_00328	CH63R_01493
CH063_00329	CH63R_01492
CH063_00330	CH63R_01491
CH063_00331	CH63R_01490
CH063_00332	CH63R_01488
CH063_00333	CH63R_09664
CH063_00334	CH63R_09665
CH063_00335	CH63R_09666
CH063_00338	CH63R_14212
CH063_00339	CH63R_04726
CH063_00340	CH63R_04727
CH063_00342	CH63R_04729
CH063_00343	CH63R_04730
CH063_00344	CH63R_04731
CH063_00345	CH63R_04732
CH063_00346	CH63R_04733
CH063_00347	CH63R_04734
CH063_00348	CH63R_01197
CH063_00349	CH63R_01196
CH063_00350	CH63R_01195
CH063_00351	CH63R_01194
CH063_00352	CH63R_01192
CH063_00353	CH63R_06710
CH063_00354	CH63R_06709
CH063_00355	CH63R_06708
CH063_00356	CH63R_06707
CH063_00357	CH63R_06706
CH063_00358	CH63R_06705
CH063_00359	CH63R_06704
CH063_00360	CH63R_03792
CH063_00361	CH63R_03791
CH063_00362	CH63R_03790
CH063_00363	CH63R_03789
CH063_00364	CH63R_03788
CH063_00365	CH63R_03787
CH063_00366	CH63R_03786
CH063_00367	CH63R_05802
CH063_00368	CH63R_05801
CH063_00369	CH63R_05800
CH063_00370	CH63R_05799
CH063_00371	CH63R_05798
CH063_00372	CH63R_05796
CH063_00372	CH63R_05797
CH063_00373	CH63R_05795
CH063_00374	CH63R_00792
CH063_00375	CH63R_00793
CH063_00376	CH63R_00794
CH063_00377	CH63R_00795
CH063_00378	CH63R_00796
CH063_00379	CH63R_00797
CH063_00380	CH63R_00798
CH063_00381	CH63R_00799
CH063_00382	CH63R_00800
CH063_00383	CH63R_00801
CH063_00384	CH63R_10484
CH063_00385	CH63R_10486
CH063_00386	CH63R_10487
CH063_00387	CH63R_10488
CH063_00388	CH63R_10490
CH063_00389	CH63R_10491
CH063_00390	CH63R_03181
CH063_00391	CH63R_03180
CH063_00392	CH63R_03179
CH063_00393	CH63R_03178
CH063_00394	CH63R_03177
CH063_00395	CH63R_03176
CH063_00396	CH63R_03175
CH063_00397	CH63R_00984
CH063_00398	CH63R_00983
CH063_00399	CH63R_00982
CH063_00400	CH63R_00981
CH063_00401	CH63R_00980
CH063_00402	CH63R_00979
CH063_00403	CH63R_00978
CH063_00404	CH63R_00757
CH063_00405	CH63R_00758
CH063_00406	CH63R_00760
CH063_00407	CH63R_00761
CH063_00408	CH63R_00762
CH063_00409	CH63R_00763
CH063_00410	CH63R_00764
CH063_00411	CH63R_12656
CH063_00412	CH63R_12655
CH063_00413	CH63R_12654
CH063_00414	CH63R_12653
CH063_00415	CH63R_12652
CH063_00416	CH63R_12651
CH063_00417	CH63R_00389
CH063_00418	CH63R_00390
CH063_00419	CH63R_00391
CH063_00421	CH63R_13318
CH063_00422	CH63R_13315
CH063_00422	CH63R_13316
CH063_00423	CH63R_13314
CH063_00425	CH63R_11816
CH063_00426	CH63R_11815
CH063_00427	CH63R_11814
CH063_00428	CH63R_11813
CH063_00429	CH63R_13695
CH063_00430	CH63R_13694
CH063_00431	CH63R_13693
CH063_00432	CH63R_13692
CH063_00433	CH63R_13691
CH063_00434	CH63R_13690
CH063_00435	CH63R_06551
CH063_00436	CH63R_06550
CH063_00437	CH63R_06549
CH063_00438	CH63R_06548
CH063_00439	CH63R_06547
CH063_00440	CH63R_06545
CH063_00441	CH63R_07796
CH063_00442	CH63R_07797
CH063_00443	CH63R_07798
CH063_00444	CH63R_07799
CH063_00445	CH63R_07800
CH063_00446	CH63R_07801
CH063_00447	CH63R_07802
CH063_00448	CH63R_07803
CH063_00449	CH63R_07804
CH063_00451	CH63R_09692
CH063_00451	CH63R_14378
CH063_00452	CH63R_09693
CH063_00453	CH63R_09694
CH063_00454	CH63R_09695
CH063_00455	CH63R_09697
CH063_00456	CH63R_09698
CH063_00457	CH63R_00962
CH063_00458	CH63R_00961
CH063_00459	CH63R_00960
CH063_00460	CH63R_00959
CH063_00462	CH63R_00957
CH063_00463	CH63R_00956
CH063_00464	CH63R_00955
CH063_00465	CH63R_09426
CH063_00466	CH63R_09426
CH063_00467	CH63R_09425
CH063_00468	CH63R_09424
CH063_00469	CH63R_09423
CH063_00470	CH63R_09422
CH063_00471	CH63R_09421
CH063_00472	CH63R_09420
CH063_00473	CH63R_09419
CH063_00474	CH63R_02156
CH063_00475	CH63R_02155
CH063_00476	CH63R_02153
CH063_00477	CH63R_02152
CH063_00478	CH63R_02151
CH063_00479	CH63R_02150
CH063_00480	CH63R_12870
CH063_00481	CH63R_12871
CH063_00482	CH63R_12872
CH063_00483	CH63R_09036
CH063_00484	CH63R_09035
CH063_00485	CH63R_09034
CH063_00486	CH63R_09033
CH063_00487	CH63R_09032
CH063_00488	CH63R_09031
CH063_00489	CH63R_09030
CH063_00490	CH63R_01174
CH063_00491	CH63R_01173
CH063_00492	CH63R_01172
CH063_00494	CH63R_11665
CH063_00495	CH63R_11666
CH063_00496	CH63R_11667
CH063_00497	CH63R_11668
CH063_00498	CH63R_11669
CH063_00499	CH63R_11670
CH063_00500	CH63R_11671
CH063_00501	CH63R_11672
CH063_00502	CH63R_06691
CH063_00503	CH63R_06690
CH063_00504	CH63R_06689
CH063_00505	CH63R_06688
CH063_00506	CH63R_06687
CH063_00507	CH63R_06686
CH063_00508	CH63R_06685
CH063_00509	CH63R_00145
CH063_00510	CH63R_00146
CH063_00511	CH63R_00148
CH063_00512	CH63R_14310
CH063_00513	CH63R_14312
CH063_00514	CH63R_14313
CH063_00515	CH63R_14314
CH063_00516	CH63R_14315
CH063_00517	CH63R_14316
CH063_00518	CH63R_14317
CH063_00519	CH63R_08137
CH063_00520	CH63R_08136
CH063_00521	CH63R_08135
CH063_00522	CH63R_08134
CH063_00523	CH63R_08131
CH063_00523	CH63R_08132
CH063_00523	CH63R_08133
CH063_00524	CH63R_02307
CH063_00525	CH63R_02306
CH063_00526	CH63R_02305
CH063_00527	CH63R_02304
CH063_00528	CH63R_02303
CH063_00529	CH63R_13249
CH063_00530	CH63R_13250
CH063_00531	CH63R_13251
CH063_00532	CH63R_13252
CH063_00533	CH63R_13253
CH063_00534	CH63R_13254
CH063_00535	CH63R_13255
CH063_00536	CH63R_00257
CH063_00537	CH63R_00258
CH063_00538	CH63R_00259
CH063_00539	CH63R_00262
CH063_00540	CH63R_00263
CH063_00541	CH63R_00264
CH063_00542	CH63R_03728
CH063_00543	CH63R_03726
CH063_00544	CH63R_09598
CH063_00545	CH63R_09599
CH063_00546	CH63R_13996
CH063_00548	CH63R_13998
CH063_00549	CH63R_12650
CH063_00550	CH63R_12649
CH063_00552	CH63R_12647
CH063_00553	CH63R_12646
CH063_00554	CH63R_10544
CH063_00555	CH63R_10543
CH063_00556	CH63R_10541
CH063_00557	CH63R_10540
CH063_00558	CH63R_10539
CH063_00559	CH63R_10538
CH063_00560	CH63R_10537
CH063_00561	CH63R_02739
CH063_00563	CH63R_02737
CH063_00565	CH63R_02736
CH063_00566	CH63R_02735
CH063_00567	CH63R_02734
CH063_00568	CH63R_01558
CH063_00570	CH63R_01557
CH063_00571	CH63R_01556
CH063_00572	CH63R_01555
CH063_00573	CH63R_01554
CH063_00574	CH63R_01553
CH063_00575	CH63R_01552
CH063_00576	CH63R_01551
CH063_00577	CH63R_01550
CH063_00578	CH63R_05655
CH063_00579	CH63R_05658
CH063_00580	CH63R_05659
CH063_00581	CH63R_05660
CH063_00582	CH63R_05661
CH063_00583	CH63R_05662
CH063_00587	CH63R_02144
CH063_00588	CH63R_02143
CH063_00589	CH63R_00082
CH063_00590	CH63R_00083
CH063_00591	CH63R_00084
CH063_00592	CH63R_00085
CH063_00593	CH63R_00086
CH063_00594	CH63R_00087
CH063_00595	CH63R_00088
CH063_00596	CH63R_00089
CH063_00597	CH63R_13982
CH063_00598	CH63R_13981
CH063_00599	CH63R_13980
CH063_00600	CH63R_13979
CH063_00601	CH63R_13978
CH063_00602	CH63R_10788
CH063_00603	CH63R_10787
CH063_00604	CH63R_10786
CH063_00605	CH63R_10785
CH063_00606	CH63R_10784
CH063_00607	CH63R_10783
CH063_00608	CH63R_13963
CH063_00609	CH63R_13962
CH063_00610	CH63R_13960
CH063_00611	CH63R_13959
CH063_00612	CH63R_13958
CH063_00613	CH63R_13957
CH063_00614	CH63R_13956
CH063_00615	CH63R_11871
CH063_00616	CH63R_11870
CH063_00617	CH63R_11869
CH063_00618	CH63R_11868
CH063_00619	CH63R_11867
CH063_00620	CH63R_11866
CH063_00621	CH63R_11865
CH063_00622	CH63R_11865
CH063_00623	CH63R_11864
CH063_00624	CH63R_01385
CH063_00625	CH63R_01386
CH063_00626	CH63R_01387
CH063_00627	CH63R_01388
CH063_00628	CH63R_01389
CH063_00629	CH63R_01390
CH063_00630	CH63R_01391
CH063_00631	CH63R_01392
CH063_00632	CH63R_01413
CH063_00633	CH63R_01414
CH063_00634	CH63R_01415
CH063_00635	CH63R_01416
CH063_00636	CH63R_01417
CH063_00637	CH63R_01418
CH063_00638	CH63R_06518
CH063_00639	CH63R_06517
CH063_00640	CH63R_06516
CH063_00641	CH63R_06515
CH063_00642	CH63R_06514
CH063_00644	CH63R_06513
CH063_00645	CH63R_06512
CH063_00646	CH63R_06598
CH063_00647	CH63R_06596
CH063_00648	CH63R_06595
CH063_00649	CH63R_06593
CH063_00650	CH63R_06591
CH063_00651	CH63R_06590
CH063_00652	CH63R_11964
CH063_00654	CH63R_11963
CH063_00655	CH63R_11962
CH063_00657	CH63R_11961
CH063_00658	CH63R_02702
CH063_00659	CH63R_02700
CH063_00661	CH63R_02699
CH063_00663	CH63R_02698
CH063_00664	CH63R_02697
CH063_00665	CH63R_04279
CH063_00666	CH63R_04278
CH063_00667	CH63R_04277
CH063_00668	CH63R_04276
CH063_00669	CH63R_04275
CH063_00670	CH63R_04274
CH063_00671	CH63R_04273
CH063_00672	CH63R_04272
CH063_00673	CH63R_05639
CH063_00674	CH63R_05640
CH063_00675	CH63R_05641
CH063_00676	CH63R_05642
CH063_00677	CH63R_05643
CH063_00678	CH63R_14099
CH063_00680	CH63R_14097
CH063_00681	CH63R_14096
CH063_00682	CH63R_01808
CH063_00683	CH63R_01809
CH063_00684	CH63R_01810
CH063_00685	CH63R_01811
CH063_00686	CH63R_01812
CH063_00687	CH63R_01813
CH063_00688	CH63R_01814
CH063_00689	CH63R_01815
CH063_00690	CH63R_09017
CH063_00691	CH63R_09016
CH063_00692	CH63R_09015
CH063_00693	CH63R_06397
CH063_00694	CH63R_06396
CH063_00695	CH63R_06395
CH063_00696	CH63R_06394
CH063_00697	CH63R_06393
CH063_00698	CH63R_06392
CH063_00699	CH63R_06391
CH063_00700	CH63R_00607
CH063_00701	CH63R_00608
CH063_00702	CH63R_00609
CH063_00703	CH63R_00610
CH063_00704	CH63R_00611
CH063_00705	CH63R_00612
CH063_00706	CH63R_00613
CH063_00707	CH63R_11928
CH063_00708	CH63R_11927
CH063_00709	CH63R_11926
CH063_00710	CH63R_11925
CH063_00712	CH63R_11924
CH063_00713	CH63R_06303
CH063_00714	CH63R_06302
CH063_00715	CH63R_06301
CH063_00716	CH63R_06300
CH063_00717	CH63R_06299
CH063_00718	CH63R_06298
CH063_00719	CH63R_02941
CH063_00719	CH63R_02942
CH063_00720	CH63R_02943
CH063_00721	CH63R_02944
CH063_00722	CH63R_02945
CH063_00723	CH63R_02946
CH063_00724	CH63R_02947
CH063_00725	CH63R_02949
CH063_00726	CH63R_02950
CH063_00727	CH63R_10904
CH063_00728	CH63R_10903
CH063_00729	CH63R_10901
CH063_00730	CH63R_10900
CH063_00731	CH63R_10899
CH063_00732	CH63R_10898
CH063_00734	CH63R_10897
CH063_00735	CH63R_10169
CH063_00736	CH63R_10168
CH063_00737	CH63R_10167
CH063_00738	CH63R_10166
CH063_00739	CH63R_10165
CH063_00740	CH63R_10164
CH063_00741	CH63R_10163
CH063_00742	CH63R_03615
CH063_00744	CH63R_03616
CH063_00745	CH63R_03617
CH063_00746	CH63R_03618
CH063_00747	CH63R_03619
CH063_00749	CH63R_04356
CH063_00750	CH63R_04357
CH063_00751	CH63R_04358
CH063_00752	CH63R_04359
CH063_00753	CH63R_00113
CH063_00754	CH63R_00114
CH063_00755	CH63R_00115
CH063_00756	CH63R_00116
CH063_00757	CH63R_00117
CH063_00758	CH63R_00118
CH063_00759	CH63R_11800
CH063_00760	CH63R_11799
CH063_00761	CH63R_11798
CH063_00762	CH63R_11797
CH063_00763	CH63R_11796
CH063_00764	CH63R_03348
CH063_00765	CH63R_03347
CH063_00766	CH63R_03346
CH063_00767	CH63R_03344
CH063_00768	CH63R_03343
CH063_00769	CH63R_03341
CH063_00770	CH63R_00688
CH063_00771	CH63R_00689
CH063_00772	CH63R_00690
CH063_00773	CH63R_00691
CH063_00774	CH63R_00692
CH063_00775	CH63R_05586
CH063_00776	CH63R_05585
CH063_00777	CH63R_05584
CH063_00778	CH63R_05583
CH063_00779	CH63R_08519
CH063_00780	CH63R_08518
CH063_00781	CH63R_08517
CH063_00782	CH63R_08516
CH063_00783	CH63R_08514
CH063_00784	CH63R_11998
CH063_00785	CH63R_11997
CH063_00786	CH63R_11996
CH063_00787	CH63R_11995
CH063_00788	CH63R_11994
CH063_00789	CH63R_11993
CH063_00790	CH63R_11992
CH063_00791	CH63R_04135
CH063_00792	CH63R_04134
CH063_00793	CH63R_04133
CH063_00795	CH63R_06374
CH063_00796	CH63R_06375
CH063_00797	CH63R_06375
CH063_00798	CH63R_06376
CH063_00799	CH63R_10877
CH063_00800	CH63R_10876
CH063_00801	CH63R_10875
CH063_00802	CH63R_10874
CH063_00803	CH63R_10873
CH063_00804	CH63R_10872
CH063_00805	CH63R_10871
CH063_00806	CH63R_10870
CH063_00807	CH63R_05320
CH063_00808	CH63R_05319
CH063_00809	CH63R_05318
CH063_00810	CH63R_05316
CH063_00811	CH63R_05315
CH063_00812	CH63R_01370
CH063_00813	CH63R_01371
CH063_00814	CH63R_01372
CH063_00815	CH63R_01373
CH063_00816	CH63R_01374
CH063_00817	CH63R_01375
CH063_00818	CH63R_01376
CH063_00819	CH63R_01686
CH063_00820	CH63R_01684
CH063_00821	CH63R_01683
CH063_00822	CH63R_01682
CH063_00823	CH63R_01681
CH063_00824	CH63R_01680
CH063_00825	CH63R_00596
CH063_00826	CH63R_00597
CH063_00827	CH63R_00598
CH063_00828	CH63R_00599
CH063_00829	CH63R_00600
CH063_00830	CH63R_00601
CH063_00831	CH63R_00602
CH063_00832	CH63R_00603
CH063_00833	CH63R_04181
CH063_00834	CH63R_04180
CH063_00835	CH63R_04179
CH063_00836	CH63R_04177
CH063_00837	CH63R_04176
CH063_00838	CH63R_04175
CH063_00839	CH63R_08078
CH063_00840	CH63R_08077
CH063_00841	CH63R_08076
CH063_00842	CH63R_08075
CH063_00843	CH63R_08074
CH063_00844	CH63R_08073
CH063_00845	CH63R_01090
CH063_00846	CH63R_01091
CH063_00847	CH63R_01092
CH063_00848	CH63R_01093
CH063_00849	CH63R_01094
CH063_00850	CH63R_04493
CH063_00851	CH63R_04494
CH063_00852	CH63R_04495
CH063_00853	CH63R_04496
CH063_00854	CH63R_04498
CH063_00855	CH63R_04499
CH063_00856	CH63R_05878
CH063_00857	CH63R_05877
CH063_00858	CH63R_05876
CH063_00859	CH63R_05875
CH063_00860	CH63R_05874
CH063_00861	CH63R_05873
CH063_00862	CH63R_05872
CH063_00863	CH63R_13794
CH063_00863	CH63R_13795
CH063_00864	CH63R_13796
CH063_00865	CH63R_13797
CH063_00866	CH63R_13798
CH063_00867	CH63R_13799
CH063_00868	CH63R_11127
CH063_00869	CH63R_11126
CH063_00870	CH63R_11125
CH063_00871	CH63R_11124
CH063_00872	CH63R_11123
CH063_00873	CH63R_11122
CH063_00874	CH63R_08854
CH063_00876	CH63R_08852
CH063_00877	CH63R_08851
CH063_00878	CH63R_08850
CH063_00880	CH63R_08849
CH063_00881	CH63R_06408
CH063_00882	CH63R_06407
CH063_00883	CH63R_06407
CH063_00884	CH63R_06406
CH063_00885	CH63R_06405
CH063_00886	CH63R_11264
CH063_00887	CH63R_11263
CH063_00888	CH63R_11262
CH063_00889	CH63R_11261
CH063_00890	CH63R_11260
CH063_00891	CH63R_11259
CH063_00892	CH63R_06034
CH063_00893	CH63R_06033
CH063_00894	CH63R_06032
CH063_00895	CH63R_06030
CH063_00896	CH63R_06029
CH063_00897	CH63R_11072
CH063_00898	CH63R_11071
CH063_00900	CH63R_11070
CH063_00901	CH63R_11068
CH063_00902	CH63R_04640
CH063_00903	CH63R_04641
CH063_00904	CH63R_04642
CH063_00905	CH63R_04643
CH063_00906	CH63R_04644
CH063_00907	CH63R_03775
CH063_00908	CH63R_07441
CH063_00909	CH63R_07440
CH063_00910	CH63R_07439
CH063_00911	CH63R_07438
CH063_00912	CH63R_12999
CH063_00913	CH63R_13000
CH063_00914	CH63R_13001
CH063_00915	CH63R_13002
CH063_00916	CH63R_03762
CH063_00917	CH63R_03760
CH063_00918	CH63R_03758
CH063_00919	CH63R_03757
CH063_00920	CH63R_03756
CH063_00921	CH63R_06051
CH063_00923	CH63R_06050
CH063_00924	CH63R_06049
CH063_00925	CH63R_06048
CH063_00926	CH63R_01185
CH063_00927	CH63R_01184
CH063_00928	CH63R_01183
CH063_00929	CH63R_01182
CH063_00930	CH63R_01181
CH063_00932	CH63R_01180
CH063_00933	CH63R_01179
CH063_00935	CH63R_00265
CH063_00936	CH63R_00266
CH063_00937	CH63R_00269
CH063_00938	CH63R_00270
CH063_00939	CH63R_00271
CH063_00940	CH63R_05992
CH063_00941	CH63R_05991
CH063_00942	CH63R_05990
CH063_00943	CH63R_05989
CH063_00944	CH63R_05988
CH063_00945	CH63R_05987
CH063_00946	CH63R_05986
CH063_00947	CH63R_14066
CH063_00948	CH63R_14065
CH063_00949	CH63R_14064
CH063_00950	CH63R_14063
CH063_00951	CH63R_14062
CH063_00952	CH63R_03155
CH063_00953	CH63R_03154
CH063_00954	CH63R_13890
CH063_00955	CH63R_13889
CH063_00956	CH63R_13888
CH063_00957	CH63R_13887
CH063_00958	CH63R_13886
CH063_00959	CH63R_13885
CH063_00960	CH63R_13884
CH063_00961	CH63R_01454
CH063_00962	CH63R_01451
CH063_00963	CH63R_08275
CH063_00964	CH63R_08273
CH063_00965	CH63R_08272
CH063_00966	CH63R_08271
CH063_00967	CH63R_08269
CH063_00968	CH63R_02678
CH063_00969	CH63R_02677
CH063_00970	CH63R_02676
CH063_00971	CH63R_02675
CH063_00972	CH63R_06466
CH063_00973	CH63R_06465
CH063_00974	CH63R_06464
CH063_00975	CH63R_06463
CH063_00976	CH63R_06462
CH063_00977	CH63R_04777
CH063_00978	CH63R_04778
CH063_00979	CH63R_04779
CH063_00980	CH63R_04780
CH063_00981	CH63R_04781
CH063_00982	CH63R_04782
CH063_00983	CH63R_04783
CH063_00984	CH63R_10669
CH063_00985	CH63R_10670
CH063_00986	CH63R_10671
CH063_00987	CH63R_10675
CH063_00989	CH63R_04535
CH063_00990	CH63R_04536
CH063_00991	CH63R_04536
CH063_00992	CH63R_04537
CH063_00993	CH63R_04538
CH063_00994	CH63R_11744
CH063_00995	CH63R_11743
CH063_00996	CH63R_14363
CH063_00997	CH63R_14362
CH063_00998	CH63R_14361
CH063_00999	CH63R_14360
CH063_01000	CH63R_14359
CH063_01001	CH63R_08436
CH063_01002	CH63R_03440
CH063_01003	CH63R_08436
CH063_01004	CH63R_03439
CH063_01005	CH63R_03438
CH063_01006	CH63R_03437
CH063_01007	CH63R_08435
CH063_01008	CH63R_08434
CH063_01009	CH63R_03435
CH063_01011	CH63R_03433
CH063_01012	CH63R_09988
CH063_01014	CH63R_09989
CH063_01015	CH63R_09990
CH063_01016	CH63R_12330
CH063_01017	CH63R_14257
CH063_01018	CH63R_14258
CH063_01019	CH63R_14259
CH063_01020	CH63R_14260
CH063_01021	CH63R_14261
CH063_01022	CH63R_14262
CH063_01023	CH63R_14263
CH063_01024	CH63R_06108
CH063_01025	CH63R_06110
CH063_01026	CH63R_06111
CH063_01027	CH63R_06112
CH063_01028	CH63R_10823
CH063_01029	CH63R_10822
CH063_01030	CH63R_10821
CH063_01031	CH63R_10820
CH063_01032	CH63R_07409
CH063_01033	CH63R_07408
CH063_01034	CH63R_07407
CH063_01035	CH63R_07406
CH063_01036	CH63R_07405
CH063_01037	CH63R_01338
CH063_01038	CH63R_01340
CH063_01038	CH63R_01341
CH063_01039	CH63R_01342
CH063_01040	CH63R_01343
CH063_01041	CH63R_01344
CH063_01042	CH63R_01121
CH063_01043	CH63R_01122
CH063_01044	CH63R_01122
CH063_01045	CH63R_01123
CH063_01046	CH63R_01124
CH063_01047	CH63R_11023
CH063_01048	CH63R_11022
CH063_01048	CH63R_12284
CH063_01049	CH63R_11021
CH063_01049	CH63R_12283
CH063_01050	CH63R_08072
CH063_01051	CH63R_08071
CH063_01052	CH63R_08070
CH063_01053	CH63R_02873
CH063_01053	CH63R_02874
CH063_01054	CH63R_02876
CH063_01055	CH63R_02877
CH063_01056	CH63R_02878
CH063_01057	CH63R_02879
CH063_01058	CH63R_02880
CH063_01059	CH63R_05371
CH063_01060	CH63R_05370
CH063_01061	CH63R_05369
CH063_01062	CH63R_05368
CH063_01063	CH63R_05367
CH063_01064	CH63R_01750
CH063_01065	CH63R_01752
CH063_01066	CH63R_01753
CH063_01067	CH63R_01754
CH063_01068	CH63R_01755
CH063_01069	CH63R_01757
CH063_01070	CH63R_05602
CH063_01071	CH63R_05601
CH063_01072	CH63R_10595
CH063_01073	CH63R_10594
CH063_01074	CH63R_10593
CH063_01075	CH63R_10592
CH063_01076	CH63R_01691
CH063_01077	CH63R_01690
CH063_01078	CH63R_01689
CH063_01079	CH63R_01688
CH063_01080	CH63R_01686
CH063_01081	CH63R_13185
CH063_01082	CH63R_13186
CH063_01083	CH63R_13187
CH063_01084	CH63R_13188
CH063_01085	CH63R_13189
CH063_01086	CH63R_13274
CH063_01087	CH63R_13273
CH063_01088	CH63R_13271
CH063_01089	CH63R_13270
CH063_01090	CH63R_13269
CH063_01091	CH63R_00176
CH063_01092	CH63R_00175
CH063_01093	CH63R_00174
CH063_01094	CH63R_00173
CH063_01095	CH63R_06224
CH063_01096	CH63R_06225
CH063_01097	CH63R_06225
CH063_01098	CH63R_06226
CH063_01099	CH63R_06228
CH063_01100	CH63R_06230
CH063_01101	CH63R_06230
CH063_01102	CH63R_06231
CH063_01104	CH63R_10083
CH063_01105	CH63R_10082
CH063_01106	CH63R_10081
CH063_01107	CH63R_04660
CH063_01108	CH63R_04661
CH063_01109	CH63R_04662
CH063_01110	CH63R_04663
CH063_01111	CH63R_04664
CH063_01112	CH63R_04665
CH063_01113	CH63R_01506
CH063_01114	CH63R_01504
CH063_01115	CH63R_01503
CH063_01116	CH63R_01502
CH063_01117	CH63R_12170
CH063_01118	CH63R_12169
CH063_01119	CH63R_12168
CH063_01120	CH63R_12168
CH063_01121	CH63R_02016
CH063_01122	CH63R_02018
CH063_01123	CH63R_02019
CH063_01124	CH63R_02020
CH063_01125	CH63R_02021
CH063_01126	CH63R_02022
CH063_01127	CH63R_02023
CH063_01128	CH63R_12942
CH063_01129	CH63R_12943
CH063_01130	CH63R_12944
CH063_01132	CH63R_12947
CH063_01133	CH63R_12948
CH063_01134	CH63R_06733
CH063_01135	CH63R_06734
CH063_01136	CH63R_06735
CH063_01137	CH63R_06736
CH063_01138	CH63R_06737
CH063_01139	CH63R_06738
CH063_01140	CH63R_06739
CH063_01141	CH63R_07199
CH063_01142	CH63R_07198
CH063_01143	CH63R_07194
CH063_01144	CH63R_04326
CH063_01146	CH63R_04327
CH063_01147	CH63R_04328
CH063_01148	CH63R_04329
CH063_01149	CH63R_04330
CH063_01150	CH63R_04331
CH063_01151	CH63R_04332
CH063_01152	CH63R_12830
CH063_01153	CH63R_12829
CH063_01155	CH63R_12828
CH063_01156	CH63R_12827
CH063_01157	CH63R_12826
CH063_01158	CH63R_07228
CH063_01159	CH63R_07227
CH063_01160	CH63R_07226
CH063_01161	CH63R_07224
CH063_01161	CH63R_07225
CH063_01162	CH63R_07223
CH063_01163	CH63R_07222
CH063_01164	CH63R_10605
CH063_01166	CH63R_10604
CH063_01167	CH63R_10602
CH063_01168	CH63R_10600
CH063_01169	CH63R_10599
CH063_01170	CH63R_00008
CH063_01171	CH63R_00009
CH063_01172	CH63R_00010
CH063_01174	CH63R_00011
CH063_01175	CH63R_00012
CH063_01176	CH63R_13485
CH063_01177	CH63R_13484
CH063_01178	CH63R_13483
CH063_01179	CH63R_13482
CH063_01180	CH63R_13481
CH063_01181	CH63R_13480
CH063_01182	CH63R_09963
CH063_01183	CH63R_09118
CH063_01184	CH63R_09962
CH063_01185	CH63R_09119
CH063_01186	CH63R_09120
CH063_01187	CH63R_09961
CH063_01188	CH63R_02003
CH063_01189	CH63R_02004
CH063_01190	CH63R_02005
CH063_01191	CH63R_02006
CH063_01192	CH63R_02007
CH063_01193	CH63R_02008
CH063_01194	CH63R_02009
CH063_01195	CH63R_02010
CH063_01196	CH63R_11412
CH063_01197	CH63R_11413
CH063_01198	CH63R_11414
CH063_01199	CH63R_11416
CH063_01200	CH63R_11417
CH063_01201	CH63R_11418
CH063_01202	CH63R_09920
CH063_01203	CH63R_09919
CH063_01205	CH63R_09918
CH063_01206	CH63R_10827
CH063_01207	CH63R_10826
CH063_01208	CH63R_10825
CH063_01209	CH63R_10824
CH063_01210	CH63R_10575
CH063_01211	CH63R_10573
CH063_01212	CH63R_10572
CH063_01213	CH63R_10571
CH063_01214	CH63R_10570
CH063_01215	CH63R_09997
CH063_01216	CH63R_02833
CH063_01217	CH63R_12873
CH063_01218	CH63R_12874
CH063_01219	CH63R_12875
CH063_01220	CH63R_12876
CH063_01221	CH63R_12877
CH063_01222	CH63R_12878
CH063_01223	CH63R_06850
CH063_01224	CH63R_06851
CH063_01225	CH63R_06852
CH063_01226	CH63R_03301
CH063_01227	CH63R_03302
CH063_01228	CH63R_03303
CH063_01229	CH63R_03304
CH063_01230	CH63R_03306
CH063_01232	CH63R_01787
CH063_01233	CH63R_01790
CH063_01234	CH63R_01792
CH063_01235	CH63R_01793
CH063_01236	CH63R_01794
CH063_01237	CH63R_00631
CH063_01239	CH63R_00632
CH063_01240	CH63R_00633
CH063_01241	CH63R_08890
CH063_01242	CH63R_08889
CH063_01243	CH63R_08887
CH063_01244	CH63R_08885
CH063_01245	CH63R_08883
CH063_01246	CH63R_12742
CH063_01248	CH63R_12741
CH063_01249	CH63R_13166
CH063_01250	CH63R_13167
CH063_01251	CH63R_13169
CH063_01252	CH63R_13170
CH063_01253	CH63R_05376
CH063_01254	CH63R_05376
CH063_01255	CH63R_05375
CH063_01256	CH63R_05374
CH063_01257	CH63R_05373
CH063_01259	CH63R_01987
CH063_01260	CH63R_01988
CH063_01261	CH63R_01989
CH063_01262	CH63R_01990
CH063_01263	CH63R_01990
CH063_01264	CH63R_04837
CH063_01265	CH63R_04838
CH063_01266	CH63R_04839
CH063_01267	CH63R_04840
CH063_01268	CH63R_04841
CH063_01269	CH63R_04842
CH063_01270	CH63R_01925
CH063_01271	CH63R_01925
CH063_01272	CH63R_02118
CH063_01273	CH63R_02119
CH063_01274	CH63R_02121
CH063_01275	CH63R_12295
CH063_01276	CH63R_12296
CH063_01277	CH63R_12297
CH063_01279	CH63R_12298
CH063_01280	CH63R_12299
CH063_01281	CH63R_12300
CH063_01282	CH63R_12301
CH063_01283	CH63R_00485
CH063_01284	CH63R_00486
CH063_01285	CH63R_00487
CH063_01286	CH63R_00488
CH063_01287	CH63R_00489
CH063_01288	CH63R_01402
CH063_01289	CH63R_01404
CH063_01290	CH63R_01405
CH063_01291	CH63R_01405
CH063_01292	CH63R_01406
CH063_01293	CH63R_01407
CH063_01294	CH63R_12834
CH063_01295	CH63R_12835
CH063_01296	CH63R_12836
CH063_01297	CH63R_12837
CH063_01298	CH63R_14123
CH063_01299	CH63R_14124
CH063_01300	CH63R_14125
CH063_01301	CH63R_14126
CH063_01302	CH63R_14127
CH063_01304	CH63R_11571
CH063_01305	CH63R_11570
CH063_01306	CH63R_11569
CH063_01307	CH63R_11568
CH063_01308	CH63R_11567
CH063_01309	CH63R_11566
CH063_01310	CH63R_11576
CH063_01311	CH63R_11577
CH063_01312	CH63R_11579
CH063_01313	CH63R_11580
CH063_01314	CH63R_11581
CH063_01315	CH63R_11582
CH063_01316	CH63R_00471
CH063_01318	CH63R_00472
CH063_01319	CH63R_00473
CH063_01320	CH63R_00474
CH063_01322	CH63R_00475
CH063_01323	CH63R_02862
CH063_01324	CH63R_02863
CH063_01325	CH63R_02865
CH063_01326	CH63R_02866
CH063_01328	CH63R_04541
CH063_01329	CH63R_04542
CH063_01330	CH63R_04543
CH063_01331	CH63R_14191
CH063_01332	CH63R_14192
CH063_01333	CH63R_14193
CH063_01334	CH63R_14194
CH063_01335	CH63R_04948
CH063_01336	CH63R_04947
CH063_01337	CH63R_04946
CH063_01338	CH63R_04945
CH063_01339	CH63R_04944
CH063_01340	CH63R_04943
CH063_01341	CH63R_04942
CH063_01342	CH63R_13918
CH063_01343	CH63R_13917
CH063_01344	CH63R_13916
CH063_01345	CH63R_13915
CH063_01346	CH63R_05729
CH063_01347	CH63R_05730
CH063_01348	CH63R_13306
CH063_01349	CH63R_13305
CH063_01350	CH63R_13304
CH063_01351	CH63R_13303
CH063_01352	CH63R_13302
CH063_01353	CH63R_13301
CH063_01354	CH63R_13300
CH063_01355	CH63R_01250
CH063_01356	CH63R_01249
CH063_01357	CH63R_01248
CH063_01358	CH63R_01247
CH063_01359	CH63R_02713
CH063_01360	CH63R_02712
CH063_01361	CH63R_02711
CH063_01362	CH63R_02710
CH063_01363	CH63R_08030
CH063_01364	CH63R_08029
CH063_01365	CH63R_08028
CH063_01366	CH63R_08027
CH063_01367	CH63R_04590
CH063_01368	CH63R_04591
CH063_01369	CH63R_04592
CH063_01370	CH63R_04593
CH063_01371	CH63R_04594
CH063_01372	CH63R_00604
CH063_01373	CH63R_00605
CH063_01374	CH63R_00606
CH063_01375	CH63R_14087
CH063_01376	CH63R_14086
CH063_01377	CH63R_05311
CH063_01378	CH63R_05310
CH063_01379	CH63R_05309
CH063_01380	CH63R_05308
CH063_01382	CH63R_00066
CH063_01383	CH63R_00068
CH063_01384	CH63R_00069
CH063_01385	CH63R_00071
CH063_01386	CH63R_09902
CH063_01387	CH63R_09901
CH063_01388	CH63R_09900
CH063_01389	CH63R_09900
CH063_01390	CH63R_09900
CH063_01391	CH63R_10190
CH063_01392	CH63R_10189
CH063_01393	CH63R_10188
CH063_01395	CH63R_10186
CH063_01395	CH63R_10187
CH063_01396	CH63R_10185
CH063_01397	CH63R_10184
CH063_01398	CH63R_11226
CH063_01399	CH63R_11225
CH063_01400	CH63R_11224
CH063_01401	CH63R_11222
CH063_01402	CH63R_11221
CH063_01403	CH63R_11220
CH063_01404	CH63R_10918
CH063_01405	CH63R_10919
CH063_01406	CH63R_10920
CH063_01407	CH63R_10921
CH063_01408	CH63R_10922
CH063_01409	CH63R_04558
CH063_01410	CH63R_12963
CH063_01411	CH63R_12964
CH063_01412	CH63R_12965
CH063_01413	CH63R_04560
CH063_01414	CH63R_04561
CH063_01415	CH63R_10384
CH063_01416	CH63R_04552
CH063_01417	CH63R_10383
CH063_01418	CH63R_04553
CH063_01419	CH63R_04554
CH063_01420	CH63R_10382
CH063_01421	CH63R_04554
CH063_01422	CH63R_10380
CH063_01423	CH63R_10378
CH063_01423	CH63R_10379
CH063_01424	CH63R_04555
CH063_01425	CH63R_12635
CH063_01426	CH63R_12634
CH063_01427	CH63R_12633
CH063_01428	CH63R_12632
CH063_01429	CH63R_03574
CH063_01430	CH63R_03575
CH063_01431	CH63R_03576
CH063_01432	CH63R_03577
CH063_01433	CH63R_06330
CH063_01435	CH63R_06329
CH063_01436	CH63R_06328
CH063_01438	CH63R_06327
CH063_01439	CH63R_06325
CH063_01439	CH63R_06326
CH063_01440	CH63R_06324
CH063_01441	CH63R_00411
CH063_01442	CH63R_00412
CH063_01443	CH63R_00413
CH063_01444	CH63R_00414
CH063_01445	CH63R_00415
CH063_01446	CH63R_00416
CH063_01447	CH63R_12342
CH063_01448	CH63R_12343
CH063_01449	CH63R_12344
CH063_01450	CH63R_12754
CH063_01453	CH63R_12752
CH063_01455	CH63R_05239
CH063_01456	CH63R_05240
CH063_01457	CH63R_05241
CH063_01458	CH63R_05243
CH063_01460	CH63R_05244
CH063_01461	CH63R_03880
CH063_01462	CH63R_03879
CH063_01463	CH63R_03878
CH063_01464	CH63R_03877
CH063_01465	CH63R_05769
CH063_01466	CH63R_05769
CH063_01467	CH63R_05770
CH063_01468	CH63R_05771
CH063_01469	CH63R_05772
CH063_01470	CH63R_05676
CH063_01471	CH63R_05677
CH063_01473	CH63R_05678
CH063_01474	CH63R_05679
CH063_01475	CH63R_04366
CH063_01476	CH63R_04367
CH063_01477	CH63R_04368
CH063_01478	CH63R_04369
CH063_01479	CH63R_04370
CH063_01480	CH63R_04371
CH063_01481	CH63R_03917
CH063_01482	CH63R_03916
CH063_01483	CH63R_03915
CH063_01484	CH63R_03913
CH063_01485	CH63R_10931
CH063_01486	CH63R_10932
CH063_01487	CH63R_12667
CH063_01488	CH63R_12666
CH063_01489	CH63R_12665
CH063_01490	CH63R_12664
CH063_01492	CH63R_12663
CH063_01493	CH63R_07904
CH063_01494	CH63R_07905
CH063_01495	CH63R_07906
CH063_01496	CH63R_07907
CH063_01497	CH63R_07908
CH063_01498	CH63R_02464
CH063_01499	CH63R_02466
CH063_01500	CH63R_02467
CH063_01501	CH63R_02468
CH063_01502	CH63R_06866
CH063_01503	CH63R_06867
CH063_01504	CH63R_06868
CH063_01505	CH63R_06869
CH063_01506	CH63R_06871
CH063_01507	CH63R_06871
CH063_01508	CH63R_01348
CH063_01509	CH63R_01351
CH063_01510	CH63R_01352
CH063_01511	CH63R_08985
CH063_01512	CH63R_08983
CH063_01513	CH63R_08982
CH063_01514	CH63R_08981
CH063_01515	CH63R_08980
CH063_01516	CH63R_04439
CH063_01517	CH63R_12119
CH063_01518	CH63R_12119
CH063_01519	CH63R_04440
CH063_01520	CH63R_12118
CH063_01521	CH63R_12117
CH063_01522	CH63R_04441
CH063_01523	CH63R_04442
CH063_01524	CH63R_12117
CH063_01525	CH63R_04443
CH063_01526	CH63R_04444
CH063_01527	CH63R_12116
CH063_01528	CH63R_07080
CH063_01529	CH63R_07082
CH063_01530	CH63R_09141
CH063_01531	CH63R_09142
CH063_01532	CH63R_09143
CH063_01533	CH63R_09144
CH063_01534	CH63R_09145
CH063_01535	CH63R_09146
CH063_01536	CH63R_09147
CH063_01537	CH63R_09148
CH063_01538	CH63R_09803
CH063_01539	CH63R_09802
CH063_01540	CH63R_09801
CH063_01541	CH63R_09800
CH063_01542	CH63R_09799
CH063_01543	CH63R_03599
CH063_01545	CH63R_03600
CH063_01546	CH63R_03601
CH063_01547	CH63R_03601
CH063_01548	CH63R_03602
CH063_01549	CH63R_03603
CH063_01550	CH63R_03604
CH063_01551	CH63R_11776
CH063_01552	CH63R_11775
CH063_01553	CH63R_11774
CH063_01554	CH63R_11773
CH063_01555	CH63R_00989
CH063_01556	CH63R_00988
CH063_01557	CH63R_00987
CH063_01558	CH63R_00481
CH063_01559	CH63R_00482
CH063_01561	CH63R_00483
CH063_01562	CH63R_08163
CH063_01563	CH63R_08162
CH063_01564	CH63R_08161
CH063_01565	CH63R_08160
CH063_01566	CH63R_08158
CH063_01567	CH63R_08157
CH063_01568	CH63R_08156
CH063_01569	CH63R_01854
CH063_01570	CH63R_01855
CH063_01571	CH63R_01856
CH063_01572	CH63R_02771
CH063_01573	CH63R_02770
CH063_01574	CH63R_02769
CH063_01575	CH63R_02768
CH063_01576	CH63R_02407
CH063_01577	CH63R_02406
CH063_01578	CH63R_02405
CH063_01579	CH63R_12243
CH063_01580	CH63R_12245
CH063_01581	CH63R_12246
CH063_01582	CH63R_12247
CH063_01583	CH63R_12248
CH063_01584	CH63R_04709
CH063_01585	CH63R_04710
CH063_01586	CH63R_04711
CH063_01587	CH63R_04712
CH063_01588	CH63R_04713
CH063_01589	CH63R_10414
CH063_01590	CH63R_10413
CH063_01591	CH63R_10412
CH063_01592	CH63R_10411
CH063_01593	CH63R_10410
CH063_01594	CH63R_13683
CH063_01595	CH63R_13682
CH063_01596	CH63R_13681
CH063_01597	CH63R_13680
CH063_01598	CH63R_13679
CH063_01599	CH63R_13678
CH063_01600	CH63R_05905
CH063_01601	CH63R_05903
CH063_01602	CH63R_05902
CH063_01604	CH63R_03636
CH063_01605	CH63R_03637
CH063_01606	CH63R_03638
CH063_01607	CH63R_03641
CH063_01608	CH63R_03642
CH063_01609	CH63R_07159
CH063_01610	CH63R_07160
CH063_01611	CH63R_07161
CH063_01612	CH63R_07162
CH063_01613	CH63R_07163
CH063_01614	CH63R_07165
CH063_01615	CH63R_07263
CH063_01615	CH63R_07264
CH063_01617	CH63R_04146
CH063_01618	CH63R_04145
CH063_01619	CH63R_04389
CH063_01620	CH63R_04390
CH063_01621	CH63R_04391
CH063_01622	CH63R_04392
CH063_01623	CH63R_04393
CH063_01624	CH63R_13136
CH063_01625	CH63R_13138
CH063_01626	CH63R_13139
CH063_01627	CH63R_09843
CH063_01628	CH63R_09842
CH063_01630	CH63R_09841
CH063_01631	CH63R_09840
CH063_01632	CH63R_04119
CH063_01633	CH63R_04118
CH063_01634	CH63R_04118
CH063_01635	CH63R_04117
CH063_01636	CH63R_12680
CH063_01637	CH63R_12679
CH063_01638	CH63R_12678
CH063_01639	CH63R_12677
CH063_01640	CH63R_07926
CH063_01641	CH63R_07927
CH063_01642	CH63R_07928
CH063_01643	CH63R_07929
CH063_01644	CH63R_07930
CH063_01645	CH63R_07931
CH063_01646	CH63R_11471
CH063_01647	CH63R_11469
CH063_01648	CH63R_08895
CH063_01649	CH63R_08894
CH063_01650	CH63R_08893
CH063_01651	CH63R_08892
CH063_01652	CH63R_08891
CH063_01653	CH63R_08890
CH063_01654	CH63R_09449
CH063_01655	CH63R_09448
CH063_01656	CH63R_09447
CH063_01657	CH63R_09446
CH063_01658	CH63R_09445
CH063_01659	CH63R_09444
CH063_01660	CH63R_01861
CH063_01661	CH63R_01862
CH063_01662	CH63R_01863
CH063_01663	CH63R_03112
CH063_01664	CH63R_03113
CH063_01665	CH63R_03113
CH063_01666	CH63R_03115
CH063_01667	CH63R_03116
CH063_01668	CH63R_03117
CH063_01669	CH63R_03403
CH063_01670	CH63R_03402
CH063_01671	CH63R_03401
CH063_01672	CH63R_03400
CH063_01673	CH63R_03399
CH063_01674	CH63R_13131
CH063_01675	CH63R_13132
CH063_01676	CH63R_13134
CH063_01677	CH63R_13135
CH063_01678	CH63R_13136
CH063_01680	CH63R_11856
CH063_01681	CH63R_11855
CH063_01682	CH63R_11854
CH063_01683	CH63R_11853
CH063_01684	CH63R_09615
CH063_01685	CH63R_09616
CH063_01686	CH63R_09617
CH063_01687	CH63R_09619
CH063_01689	CH63R_14182
CH063_01690	CH63R_14183
CH063_01691	CH63R_14184
CH063_01692	CH63R_14185
CH063_01693	CH63R_01783
CH063_01694	CH63R_01784
CH063_01695	CH63R_01785
CH063_01696	CH63R_01786
CH063_01697	CH63R_00422
CH063_01698	CH63R_00423
CH063_01699	CH63R_00424
CH063_01700	CH63R_00425
CH063_01701	CH63R_00426
CH063_01702	CH63R_00427
CH063_01703	CH63R_00428
CH063_01704	CH63R_07238
CH063_01705	CH63R_07237
CH063_01706	CH63R_07237
CH063_01707	CH63R_07236
CH063_01708	CH63R_07235
CH063_01709	CH63R_07234
CH063_01710	CH63R_04310
CH063_01711	CH63R_04311
CH063_01713	CH63R_04312
CH063_01714	CH63R_04313
CH063_01716	CH63R_09156
CH063_01717	CH63R_09157
CH063_01718	CH63R_09159
CH063_01719	CH63R_03398
CH063_01720	CH63R_03397
CH063_01721	CH63R_03396
CH063_01722	CH63R_03395
CH063_01723	CH63R_03394
CH063_01724	CH63R_03393
CH063_01725	CH63R_07490
CH063_01726	CH63R_07489
CH063_01727	CH63R_02024
CH063_01728	CH63R_02025
CH063_01729	CH63R_02026
CH063_01730	CH63R_02027
CH063_01731	CH63R_02029
CH063_01732	CH63R_04435
CH063_01733	CH63R_04436
CH063_01734	CH63R_04437
CH063_01735	CH63R_08302
CH063_01736	CH63R_10024
CH063_01737	CH63R_08304
CH063_01738	CH63R_10025
CH063_01739	CH63R_08305
CH063_01740	CH63R_10026
CH063_01741	CH63R_08306
CH063_01743	CH63R_08307
CH063_01744	CH63R_10027
CH063_01746	CH63R_00567
CH063_01747	CH63R_00568
CH063_01748	CH63R_00570
CH063_01750	CH63R_04958
CH063_01751	CH63R_04957
CH063_01752	CH63R_04956
CH063_01753	CH63R_04955
CH063_01755	CH63R_04954
CH063_01756	CH63R_04953
CH063_01758	CH63R_04294
CH063_01759	CH63R_04295
CH063_01760	CH63R_04296
CH063_01761	CH63R_04297
CH063_01762	CH63R_04298
CH063_01763	CH63R_13770
CH063_01764	CH63R_13769
CH063_01765	CH63R_13768
CH063_01766	CH63R_13767
CH063_01767	CH63R_13766
CH063_01768	CH63R_01501
CH063_01769	CH63R_01500
CH063_01770	CH63R_01499
CH063_01771	CH63R_03868
CH063_01772	CH63R_03869
CH063_01773	CH63R_10354
CH063_01774	CH63R_03870
CH063_01776	CH63R_10353
CH063_01777	CH63R_10352
CH063_01778	CH63R_03871
CH063_01779	CH63R_04319
CH063_01780	CH63R_04320
CH063_01781	CH63R_04322
CH063_01783	CH63R_04323
CH063_01784	CH63R_05118
CH063_01785	CH63R_05119
CH063_01786	CH63R_05120
CH063_01787	CH63R_00658
CH063_01788	CH63R_00659
CH063_01789	CH63R_00660
CH063_01790	CH63R_00661
CH063_01791	CH63R_00662
CH063_01792	CH63R_13142
CH063_01793	CH63R_13143
CH063_01794	CH63R_13144
CH063_01795	CH63R_13145
CH063_01796	CH63R_13146
CH063_01796	CH63R_13147
CH063_01797	CH63R_05711
CH063_01798	CH63R_05712
CH063_01799	CH63R_05713
CH063_01800	CH63R_10162
CH063_01801	CH63R_10161
CH063_01802	CH63R_10160
CH063_01803	CH63R_10159
CH063_01804	CH63R_10158
CH063_01805	CH63R_10157
CH063_01806	CH63R_11713
CH063_01807	CH63R_11714
CH063_01808	CH63R_11715
CH063_01809	CH63R_11716
CH063_01810	CH63R_07845
CH063_01811	CH63R_07846
CH063_01812	CH63R_07846
CH063_01813	CH63R_11678
CH063_01814	CH63R_11679
CH063_01815	CH63R_11680
CH063_01816	CH63R_11681
CH063_01817	CH63R_05572
CH063_01818	CH63R_05571
CH063_01819	CH63R_05570
CH063_01820	CH63R_05568
CH063_01820	CH63R_05569
CH063_01821	CH63R_09050
CH063_01822	CH63R_09049
CH063_01823	CH63R_09048
CH063_01824	CH63R_09047
CH063_01825	CH63R_09046
CH063_01826	CH63R_09045
CH063_01827	CH63R_01547
CH063_01828	CH63R_01546
CH063_01829	CH63R_01545
CH063_01831	CH63R_01544
CH063_01832	CH63R_01543
CH063_01833	CH63R_11444
CH063_01833	CH63R_11445
CH063_01834	CH63R_11446
CH063_01835	CH63R_11447
CH063_01836	CH63R_11448
CH063_01837	CH63R_11449
CH063_01838	CH63R_05355
CH063_01839	CH63R_05355
CH063_01840	CH63R_05354
CH063_01841	CH63R_05353
CH063_01842	CH63R_05352
CH063_01843	CH63R_05351
CH063_01844	CH63R_03244
CH063_01845	CH63R_03245
CH063_01846	CH63R_03246
CH063_01847	CH63R_03247
CH063_01848	CH63R_03248
CH063_01849	CH63R_03249
CH063_01850	CH63R_10866
CH063_01851	CH63R_10865
CH063_01852	CH63R_10864
CH063_01853	CH63R_10863
CH063_01854	CH63R_08535
CH063_01855	CH63R_08534
CH063_01856	CH63R_13658
CH063_01857	CH63R_13657
CH063_01858	CH63R_13656
CH063_01859	CH63R_13655
CH063_01860	CH63R_13654
CH063_01861	CH63R_13653
CH063_01862	CH63R_11587
CH063_01863	CH63R_11588
CH063_01864	CH63R_11589
CH063_01865	CH63R_11590
CH063_01865	CH63R_11591
CH063_01866	CH63R_11593
CH063_01867	CH63R_11594
CH063_01868	CH63R_03565
CH063_01869	CH63R_03566
CH063_01870	CH63R_03567
CH063_01871	CH63R_03568
CH063_01872	CH63R_03569
CH063_01873	CH63R_03570
CH063_01874	CH63R_14179
CH063_01875	CH63R_14180
CH063_01876	CH63R_14181
CH063_01877	CH63R_14182
CH063_01878	CH63R_07504
CH063_01879	CH63R_07503
CH063_01880	CH63R_07502
CH063_01881	CH63R_07501
CH063_01882	CH63R_07500
CH063_01883	CH63R_08954
CH063_01884	CH63R_08953
CH063_01885	CH63R_08952
CH063_01887	CH63R_08951
CH063_01888	CH63R_08949
CH063_01889	CH63R_00457
CH063_01890	CH63R_12029
CH063_01891	CH63R_12028
CH063_01892	CH63R_00458
CH063_01893	CH63R_00459
CH063_01894	CH63R_12026
CH063_01895	CH63R_00460
CH063_01896	CH63R_00461
CH063_01897	CH63R_00462
CH063_01898	CH63R_10151
CH063_01899	CH63R_10150
CH063_01900	CH63R_10149
CH063_01901	CH63R_10147
CH063_01902	CH63R_10146
CH063_01903	CH63R_12249
CH063_01904	CH63R_12250
CH063_01905	CH63R_12251
CH063_01906	CH63R_12252
CH063_01907	CH63R_12253
CH063_01908	CH63R_05543
CH063_01909	CH63R_05542
CH063_01910	CH63R_05541
CH063_01911	CH63R_05541
CH063_01912	CH63R_14323
CH063_01913	CH63R_14324
CH063_01914	CH63R_14327
CH063_01915	CH63R_08403
CH063_01916	CH63R_08402
CH063_01917	CH63R_08401
CH063_01918	CH63R_08400
CH063_01919	CH63R_10446
CH063_01920	CH63R_10445
CH063_01921	CH63R_10444
CH063_01922	CH63R_10443
CH063_01923	CH63R_10442
CH063_01924	CH63R_04625
CH063_01926	CH63R_04626
CH063_01927	CH63R_04627
CH063_01928	CH63R_04628
CH063_01929	CH63R_03312
CH063_01930	CH63R_03313
CH063_01931	CH63R_03314
CH063_01932	CH63R_03315
CH063_01933	CH63R_01796
CH063_01934	CH63R_01797
CH063_01935	CH63R_01800
CH063_01936	CH63R_01801
CH063_01937	CH63R_01802
CH063_01938	CH63R_00585
CH063_01939	CH63R_00586
CH063_01940	CH63R_00587
CH063_01941	CH63R_00588
CH063_01943	CH63R_00513
CH063_01944	CH63R_00514
CH063_01945	CH63R_00515
CH063_01946	CH63R_00516
CH063_01947	CH63R_02526
CH063_01948	CH63R_02527
CH063_01949	CH63R_02528
CH063_01950	CH63R_02529
CH063_01951	CH63R_04207
CH063_01952	CH63R_04206
CH063_01953	CH63R_04204
CH063_01954	CH63R_04203
CH063_01955	CH63R_04202
CH063_01956	CH63R_07115
CH063_01957	CH63R_07114
CH063_01958	CH63R_07113
CH063_01959	CH63R_07112
CH063_01960	CH63R_04012
CH063_01961	CH63R_04013
CH063_01962	CH63R_04014
CH063_01963	CH63R_04015
CH063_01965	CH63R_06416
CH063_01966	CH63R_06415
CH063_01967	CH63R_06414
CH063_01968	CH63R_06413
CH063_01969	CH63R_02096
CH063_01970	CH63R_02097
CH063_01971	CH63R_02098
CH063_01972	CH63R_02099
CH063_01973	CH63R_02100
CH063_01974	CH63R_10928
CH063_01976	CH63R_10929
CH063_01977	CH63R_10930
CH063_01979	CH63R_07351
CH063_01982	CH63R_07352
CH063_01983	CH63R_07353
CH063_01984	CH63R_10992
CH063_01985	CH63R_10994
CH063_01986	CH63R_10995
CH063_01987	CH63R_10996
CH063_01988	CH63R_10997
CH063_01989	CH63R_10998
CH063_01990	CH63R_10649
CH063_01991	CH63R_10648
CH063_01992	CH63R_10647
CH063_01993	CH63R_10646
CH063_01994	CH63R_08065
CH063_01995	CH63R_08064
CH063_01996	CH63R_08063
CH063_01997	CH63R_08062
CH063_01998	CH63R_08061
CH063_01999	CH63R_08060
CH063_02000	CH63R_07639
CH063_02001	CH63R_07640
CH063_02002	CH63R_07641
CH063_02003	CH63R_07642
CH063_02004	CH63R_00652
CH063_02005	CH63R_00653
CH063_02006	CH63R_00654
CH063_02006	CH63R_00655
CH063_02007	CH63R_00656
CH063_02008	CH63R_11157
CH063_02009	CH63R_11156
CH063_02010	CH63R_11155
CH063_02011	CH63R_11154
CH063_02012	CH63R_11153
CH063_02013	CH63R_11151
CH063_02014	CH63R_00725
CH063_02015	CH63R_00726
CH063_02016	CH63R_00727
CH063_02017	CH63R_00728
CH063_02018	CH63R_00729
CH063_02019	CH63R_08910
CH063_02020	CH63R_08909
CH063_02021	CH63R_08908
CH063_02022	CH63R_08907
CH063_02023	CH63R_08906
CH063_02024	CH63R_08904
CH063_02025	CH63R_13987
CH063_02026	CH63R_13988
CH063_02027	CH63R_13989
CH063_02028	CH63R_13990
CH063_02029	CH63R_07703
CH063_02030	CH63R_07702
CH063_02031	CH63R_07701
CH063_02032	CH63R_07700
CH063_02033	CH63R_07699
CH063_02034	CH63R_07698
CH063_02035	CH63R_07697
CH063_02036	CH63R_11281
CH063_02037	CH63R_11280
CH063_02038	CH63R_11279
CH063_02039	CH63R_12108
CH063_02040	CH63R_12107
CH063_02041	CH63R_12106
CH063_02042	CH63R_12105
CH063_02043	CH63R_12104
CH063_02044	CH63R_12103
CH063_02045	CH63R_06769
CH063_02046	CH63R_02818
CH063_02047	CH63R_02819
CH063_02048	CH63R_06770
CH063_02049	CH63R_06771
CH063_02050	CH63R_02820
CH063_02051	CH63R_02821
CH063_02052	CH63R_06772
CH063_02053	CH63R_02822
CH063_02054	CH63R_06773
CH063_02055	CH63R_02823
CH063_02056	CH63R_06774
CH063_02057	CH63R_08634
CH063_02059	CH63R_08632
CH063_02059	CH63R_08633
CH063_02060	CH63R_08631
CH063_02061	CH63R_08631
CH063_02062	CH63R_08630
CH063_02063	CH63R_08630
CH063_02064	CH63R_06484
CH063_02065	CH63R_06483
CH063_02066	CH63R_06482
CH063_02067	CH63R_06481
[truncated: 13,544 more rows]
