# Supplementary material for: Gapless genome assembly of Colletotrichum higginsianum reveals chromosome structure and association of transposable elements with secondary metabolite gene clusters
Source: BMC Genomics. 2017 Aug 29;18:667. doi: 10.1186/s12864-017-4083-x (PMC5576322; doi:10.1186/s12864-017-4083-x)
Supplement: Supplementary file 8 — (A) Gene category predictions and transcriptomic analysis by RNA-Seq of four developmental stages of C. higginsianum. VA: appressoria in vitro, PA: appressoria in planta, BP: biotrophic phase, NP: necrotrophic phase. (B) Annotation of secondary metabolism key genes and clusters. (XLSX 4943 kb) [file 12864_2017_4083_MOESM8_ESM.xlsx]

## Sheet: 8A
Additional File 8A: Transcriptomic analysis by RNA-Seq of four developmental stages of C. higginsianum.
			Gene categoriesa										TPM Normalized read counts				DESeq2 Normalized read counts				DESeq2 Differential analysis ratios
Gene ID	Description	Unitig	CAZymes family	ChECs	CSEPs	Secreted Protease family	Secreted Protein	GPI-anchored protein	Transcription factor family	Cytochrome P450 family	SM cluster	KG Name	VA	PA	BP	NP	VA	PA	BP	NP	VA/PA	q-value	BP/PA	q-value	VA/BP	q-value	BP/NP	q-value	PA/NP	q-value	VA/NP	q-value
CH63R_00001	C6 zinc finger protein (681 nt)	unitig_1					No	No					19.1005	65.195	17.1816	9.97746	67	181	55	30	1.438	8.80889e-08	1.705	7.02198e-09	-0.267	0.401054	-0.879	0.00474068	-2.584	9.85306e-22	-1.146	3.30114e-05
CH63R_00002	Beta-glucosidase (2535 nt)	unitig_1	GH3				No	No					0.302946	0.157783	0.150102	0.109083	4	2	2	1	-1.172	0.416929	-0.178	NA	-0.994	0.446628	-0.681	0.652203	-0.503	0.728758	-1.675	0.148432
CH63R_00003	Alpha-l-rhamnosidase (2430 nt)	unitig_1	GH78				No	No					1.24439	0.823005	0.195736	0.455187	15	8	2	5	-0.918	0.190829	1.761	0.070358	-2.679	0.000848831	1.028	0.267868	-0.734	0.296562	-1.652	0.00370582
CH63R_00004	Lactose permease (1563 nt)	unitig_1					No	No					3.96145	1.36483	0.608621	0.657132	32	8	5	4	-1.867	0.000542527	0.897	0.270896	-2.764	2.21973e-06	-0.008	0.993132	-0.904	0.138453	-2.771	1.23867e-09
CH63R_00005	Low-density lipoprotein receptor YWTD (903 nt)	unitig_1					No	No					0.318924	0.295297	0.105346	0	1	1	0	0	-0.526	NA	0.964	NA	-1.49	NA	-2.132	NA	-3.096	NA	-3.622	0.0568149
CH63R_00006	3-hydroxyacyl-CoA dehydrogenase (966 nt)	unitig_1					No	No					1.29187	0.276039	0.0984756	0.0817883	7	1	0	0	-2.497	0.116833	0.84	NA	-3.337	0.0350645	-0.483	0.818811	-1.323	0.44657	-3.82	0.00648992
CH63R_00007	Alpha methylacyl-CoA racemase, putative (1731 nt)	unitig_1					No	No					1.19233	8.3955	4.45137	1.78007	11	59	37	13	2.45	4.65098e-10	0.663	0.113234	1.788	8.38002e-06	-1.456	0.000148453	-2.118	4.67352e-09	0.332	0.443975
CH63R_00008	Ank-repeat protein mbp1 (2376 nt)	unitig_1					No	No					3.59581	10.8861	8.92821	17.4242	44	104	101	186	1.259	4.01166e-09	0.054	0.857356	1.205	5.96576e-09	0.878	1.94155e-06	0.824	1.05872e-05	2.082	4.38769e-30
CH63R_00009	C6 zinc finger protein (1341 nt)	unitig_1					No	No					9.3061	37.4826	16.0319	8.69024	63	199	104	52	1.655	4.12096e-16	0.956	1.34074e-05	0.699	0.00135879	-0.986	4.78204e-06	-1.942	1.50011e-22	-0.286	0.189498
CH63R_00010	Phytanoyl-CoA dioxygenase (933 nt)	unitig_1					No	No					21.5554	46.5858	19.0663	18.7992	104	176	85	78	0.771	0.000926067	1.053	2.81794e-05	-0.282	0.268005	-0.12	0.677259	-1.173	1.25183e-07	-0.402	0.073534
CH63R_00011	ATP-dependent rRNA helicase RRP3 (1602 nt)	unitig_1					No	No					27.0251	37.2017	45.7229	49.0468	223	244	356	354	0.13	0.567947	-0.539	0.00947599	0.669	0.000268065	-0.004	0.98811	0.535	0.00431165	0.665	0.000152896
CH63R_00012	Kinesin-like protein (2442 nt)	unitig_1					No	No					1.08104	2.0201	7.71304	18.2474	14	23	90	205	0.638	0.196796	-2.061	1.08153e-06	2.699	7.1537e-13	1.18	0.000526101	3.241	4.21027e-17	3.879	2.51399e-27
CH63R_00013	hypothetical protein (1725 nt)	unitig_1					No	No					28.2145	67.2431	77.7564	94.2365	248	470	648	733	0.923	3.55702e-06	-0.457	0.0359318	1.38	3.62705e-13	0.18	0.412373	0.637	0.000993048	1.561	3.60445e-17
CH63R_00014	Antigenic cell wall (240 nt)	unitig_1					No	No					0.199992	0	0	0	0	0	0	0	-0.914	NA	0.097	NA	-1.012	NA	-0.449	NA	-0.546	NA	-1.46	NA
CH63R_00015	Brf1-like TBP-binding domain-containing protein (2205 nt)	unitig_1					No	No					20.8536	26.4235	21.7003	17.6468	234	240	233	178	0.038	0.88072	0.052	0.854089	-0.015	0.950318	-0.384	0.0591685	-0.437	0.0256905	-0.399	0.0314121
CH63R_00016	hypothetical protein (576 nt)	unitig_1					No	No					31.4154	43.0534	28.241	82.0252	93	103	75	210	0.135	0.608285	0.412	0.126069	-0.277	0.240093	1.453	2.01395e-12	1.042	3.47077e-07	1.177	2.04534e-10
CH63R_00017	hypothetical protein (405 nt)	unitig_1					No	No					0.237027	0	0.469765	0.390161	0	0	1	1	-1.208	NA	-2.102	NA	0.894	NA	-0.346	NA	1.756	NA	0.548	0.802511
CH63R_00018	hypothetical protein (738 nt)	unitig_1					No	No					0.260152	1.44528	1.28899	4.44284	1	5	4	15	2.044	0.0597743	0.012	0.993295	2.033	0.0468094	1.639	0.0428533	1.627	0.0427771	3.671	2.99656e-05
CH63R_00019	Signal peptidase complex catalytic subunit SEC11 (528 nt)	unitig_1					No	No					139.449	190.647	159.447	119.783	381	403	403	289	0.087	0.750263	0.004	0.990083	0.083	0.73854	-0.479	0.0350641	-0.483	0.0274879	-0.397	0.0638276
CH63R_00020	hypothetical protein (1056 nt)	unitig_1					No	No					3.27259	6.18656	2.16199	1.08486	18	26	10	6	0.582	0.283727	1.305	0.0295018	-0.723	0.197341	-0.963	0.117075	-2.268	1.08307e-05	-1.685	0.000732245
CH63R_00021	Btb poz-like protein (954 nt)	unitig_1					No	No					951.911	195.238	97.8197	144.267	4619	786	447	598	-2.549	2.89803e-27	0.81	0.00225167	-3.359	1.98145e-46	0.419	0.116812	-0.391	0.122932	-2.94	4.14991e-37
CH63R_00022	Hydrolase (2664 nt)	unitig_1					No	No					18.6299	12.1616	10.5697	13.8945	254	135	138	167	-0.923	4.68709e-08	-0.025	0.929597	-0.899	2.3337e-08	0.292	0.102486	0.317	0.0706899	-0.607	2.46298e-05
CH63R_00023	Sterol desaturase family protein (1026 nt)	unitig_1					No	No					2.33909	4.93803	3.98682	5.6984	12	21	20	21	0.725	NA	0.091	NA	0.634	NA	0.11	NA	0.019	NA	0.744	NA
CH63R_00024	Breast cancer protein (2265 nt)	unitig_1					No	No					34.2449	19.3074	23.5614	15.8713	396	176	256	162	-1.159	1.27637e-13	-0.524	0.0036588	-0.634	1.7546e-05	-0.657	1.97078e-05	-0.133	0.44982	-1.292	7.35761e-21
CH63R_00025	Ubiquitin-conjugating enzyme (504 nt)	unitig_1					No	No					58.6643	52.6429	37.9377	30.8035	150	108	94	70	-0.469	0.0977995	0.225	0.51313	-0.693	0.00833338	-0.407	0.157567	-0.632	0.018143	-1.1	5.38469e-06
CH63R_00026	TBC domain-containing protein (2733 nt)	unitig_1					No	No					60.6078	39.4175	26.3141	21.537	843	429	345	259	-0.965	5.16619e-06	0.322	0.202029	-1.287	4.00064e-10	-0.409	0.0735331	-0.731	0.000568409	-1.697	1.67686e-17
CH63R_00027	hypothetical protein (189 nt)	unitig_1					No	No					0	0	0	0	0	0	0	0	NA	NA	NA	NA	NA	NA	NA	NA	NA	NA	NA	NA
CH63R_00028	hypothetical protein (441 nt)	unitig_1					No	No					2711.4	882.798	419.769	308.058	6159	1603	870	585	-1.932	1.85852e-10	0.875	0.00890442	-2.807	3.49863e-21	-0.568	0.0881514	-1.444	1.94746e-06	-3.376	1.55508e-30
CH63R_00029	Aldo/keto reductase (903 nt)	unitig_1					No	No					21.049	28.3485	25.3884	36.2665	97	107	111	141	0.128	0.691888	-0.054	0.88908	0.182	0.52042	0.361	0.18899	0.415	0.114181	0.543	0.02476
CH63R_00030	HIT domain-containing protein (582 nt)	unitig_1					No	No					14.02	16.0359	17.1622	41.2007	41	39	48	107	-0.106	0.780798	-0.311	0.417846	0.205	0.510036	1.158	1.14895e-05	1.469	1.23435e-07	1.363	1.10428e-08
CH63R_00031	DNA directed RNA polymerase (228 nt)	unitig_1					No	No					57.6818	63.7395	100.969	134.625	68	59	111	139	-0.19	0.585088	-0.893	0.00449533	0.703	0.00988619	0.326	0.258842	1.219	1.07801e-05	1.029	3.858e-05
CH63R_00032	ATP binding protein (1212 nt)	unitig_1					No	No					24.4346	30.2515	26.9214	30.6382	153	151	158	169	-0.019	0.946621	-0.068	0.829337	0.049	0.844277	0.096	0.705575	0.163	0.476451	0.145	0.497625
CH63R_00033	Cell cycle control protein (2157 nt)	unitig_1					No	No					22.9643	20.6449	18.4786	20.805	253	186	189	197	-0.453	0.0209528	-0.035	0.900875	-0.417	0.0250742	0.061	0.787592	0.096	0.638017	-0.356	0.0391353
CH63R_00034	Arabinogalactan endo-beta-1,4-galactanase (1164 nt)	unitig_1	GH53		Not specific		Yes	No					3.01019	3.89442	27.1326	307.138	18	19	145	1587	0.082	0.883888	-2.929	4.42537e-13	3.011	1.83393e-18	3.424	1.32392e-30	6.354	2.91752e-64	6.436	1.42933e-85
CH63R_00035	Mpv17/PMP22 family protein (822 nt)	unitig_1					No	No					319.695	195.611	103.576	64.3018	1343	649	402	222	-1.043	NA	0.689	NA	-1.733	NA	-0.847	NA	-1.536	NA	-2.58	NA
CH63R_00036	Phosphoglycerate kinase (1257 nt)	unitig_1					No	No					86.4881	131.418	94.9004	165.243	555	691	565	936	0.306	0.0177601	0.278	0.0484386	0.028	0.844663	0.723	1.09668e-09	0.445	0.00019759	0.751	2.50786e-11
CH63R_00037	DSS1/SEM1 family protein (297 nt)	unitig_1					No	No					86.2995	124.797	116.267	155.089	132	157	165	208	0.23	0.292014	-0.09	0.73788	0.32	0.103528	0.333	0.0900259	0.422	0.0262874	0.653	0.00015413
CH63R_00038	Secreted protein (3036 nt)	unitig_1			Not specific		Yes	No					0.695624	0.526983	0.563997	0.208189	11	6	7	3	-0.702	0.452916	-0.261	0.827088	-0.441	0.609995	-1.407	0.111907	-1.146	0.196973	-1.848	0.0162458
CH63R_00039	hypothetical protein (180 nt)	unitig_1					No	No					0	0.740704	0.528486	0	0	1	0	0	1.682	NA	0.168	NA	1.514	NA	-1.594	NA	-1.762	NA	-0.08	NA
CH63R_00040	Transcriptional corepressor of histone genes (6147 nt)	unitig_1					No	No					10.5725	13.6862	8.26388	13.6178	329	349	247	376	0.082	0.754428	0.5	0.0335463	-0.419	0.0514729	0.612	0.0041758	0.112	0.620773	0.194	0.356501
CH63R_00041	Bud site selection protein (2106 nt)	unitig_1					No	No					25.6856	50.5831	44.2212	74.9746	275	428	443	711	0.643	1.27717e-05	-0.044	0.832036	0.687	1.26475e-06	0.679	9.11795e-07	0.724	1.70048e-07	1.366	3.01514e-25
CH63R_00042	hypothetical protein (483 nt)	unitig_1					No	No					43.3274	18.2186	14.3774	0.654307	105	35	32	1	-1.558	0.00131376	0.131	0.854562	-1.689	0.000289958	-4.349	5.6913e-11	-4.48	1.11298e-11	-6.038	8.13458e-22
CH63R_00043	Nitric oxide synthase (3186 nt)	unitig_1					No	No					6.73419	1.54836	0.746449	1.06633	114	21	11	15	-2.425	9.83626e-05	0.866	0.28144	-3.291	1.33548e-07	0.462	0.548627	-0.404	0.556654	-2.829	6.62125e-07
CH63R_00044	GMP synthase (660 nt)	unitig_1					No	No					22.5445	56.3609	151.916	136.168	77	150	495	413	0.96	0.00896397	-1.707	1.48011e-06	2.666	8.58062e-16	-0.257	0.509599	1.449	1.84945e-05	2.409	2.18128e-13
CH63R_00045	Mitochondrial carrier (978 nt)	unitig_1					No	No					4.12253	8.86118	10.0185	8.92672	20	33	47	36	0.699	0.209635	-0.486	0.422258	1.185	0.0161117	-0.385	0.47883	0.101	0.85462	0.8	0.0952416
CH63R_00046	Upf0643 protein (660 nt)	unitig_1					No	No					23.3445	24.0392	44.6811	5.08761	79	62	142	14	-0.308	0.339303	-1.149	9.9085e-05	0.842	0.00113768	-3.242	4.05539e-30	-2.093	9.96801e-12	-2.4	2.16131e-17
CH63R_00047	Eukaryotic translation initiation factor 3 subunit H (1104 nt)	unitig_1					No	No					56.2586	79.2231	149.671	176.479	319	361	803	884	0.175	0.417018	-1.153	6.92644e-10	1.327	2.15787e-14	0.141	0.492475	1.293	2.41489e-13	1.468	5.15836e-18
CH63R_00048	Adenosylhomocysteinase (1350 nt)	unitig_1					No	No					1238.7	1055.26	652.363	329.783	8530	5940	4154	2064	-0.521	0.0160788	0.514	0.0233898	-1.035	3.21938e-07	-1.007	1.00864e-06	-1.521	2.90281e-14	-2.043	4.40896e-25
CH63R_00049	D-isomer specific 2-hydroxyacid dehydrogenase (1029 nt)	unitig_1					No	No					3.45175	5.0532	7.9504	20.1166	19	22	39	91	0.23	0.670672	-0.845	0.0868191	1.075	0.00852062	1.206	0.00147118	2.051	3.49873e-07	2.282	2.78204e-10
CH63R_00050	Negative acting factor (2973 nt)	unitig_1					No	No	Zn2Cys6				14.6916	15.7409	11.519	14.696	221	191	163	197	-0.214	0.36557	0.23	0.379744	-0.444	0.0351874	0.27	0.236005	0.04	0.865213	-0.174	0.394055
CH63R_00051	hypothetical protein (525 nt)	unitig_1					No	No					8.50251	11.428	9.05976	7.52453	23	24	23	18	0.083	0.884658	0.076	0.910996	0.007	0.989883	-0.369	0.457758	-0.444	0.338065	-0.362	0.39458
CH63R_00052	hypothetical protein (474 nt)	unitig_1					No	No					0.506308	1.12512	0.200691	0.250024	1	2	1	1	0.748	NA	1.799	NA	-1.052	NA	-0.019	NA	-1.818	NA	-1.071	0.456244
CH63R_00053	Beta-xylosidase (1713 nt)	unitig_1	GH43		Not specific		Yes	No					3.83872	5.99309	4.27602	32.7468	34	43	34	232	0.336	0.511556	0.323	0.574427	0.013	0.981493	2.744	2.22993e-11	2.421	2.79276e-09	2.757	9.36672e-13
CH63R_00054	Heterokaryon incompatibility protein (2574 nt)	unitig_1					No	No					0.111884	0.82876	0.406528	0.99757	1	10	5	11	2.503	0.00273965	0.835	0.337436	1.668	0.0561772	1.185	0.0927893	0.35	0.597862	2.853	9.66595e-05
CH63R_00055	Oxidoreductase (1860 nt)	unitig_1			Not specific		Yes	No					0.258054	0.501767	0.40915	0.191147	2	4	4	2	0.631	0.57448	0.095	NA	0.536	0.605476	-1.092	0.296794	-1.187	0.231856	-0.556	0.564295
CH63R_00056	Cyclin-dependent kinase 4 (369 nt)	unitig_1					No	No					1.17068	2.52923	0.257798	0.214113	2	4	1	0	0.742	0.555883	2.626	NA	-1.884	0.208699	-0.479	0.804805	-3.106	0.0155786	-2.364	0.0596628
CH63R_00057	Ankyrin unc44 (2298 nt)	unitig_1					No	No					8.25031	6.44006	3.51864	6.84182	97	62	39	71	-0.655	0.00986162	0.66	0.0355578	-1.316	1.56199e-07	0.877	0.000788879	0.217	0.40569	-0.438	0.0369953
CH63R_00058	Caffeine-induced death protein 2 (591 nt)	unitig_1					No	No					31.5114	27.7482	25.9146	26.6701	96	64	75	67	-0.566	0.152099	-0.192	0.695936	-0.374	0.321782	-0.14	0.747099	0.052	0.898966	-0.514	0.137741
CH63R_00059	Tetratricopeptide (2454 nt)	unitig_1					No	No					25.9745	41.8887	53.7272	69.7192	326	422	637	774	0.374	0.0406766	-0.591	0.00112889	0.964	3.31244e-09	0.281	0.11208	0.872	1.11124e-07	1.245	2.32112e-15
CH63R_00060	Anthranilate phosphoribosyltransferase (1254 nt)	unitig_1					No	No					34.9077	17.3304	16.0822	10.5847	227	87	97	62	-1.359	5.03016e-05	-0.146	0.754582	-1.213	0.000179166	-0.651	0.0669175	-0.505	0.15005	-1.864	1.51597e-09
CH63R_00061	Diacylglycerol kinase catalytic domain-containing protein (1548 nt)	unitig_1					No	No					74.2295	28.5946	22.983	28.1988	592	182	170	197	-1.7	1.15883e-15	0.097	0.75627	-1.797	5.65059e-18	0.209	0.402328	0.113	0.641961	-1.587	8.75563e-16
CH63R_00062	Nucleolar protein,Nop52 (780 nt)	unitig_1					No	No					5.23055	6.15354	15.1228	14.0795	21	22	59	50	-0.032	0.954671	-1.484	0.000922506	1.452	0.000115874	-0.202	0.636558	1.282	0.00178912	1.25	0.000508568
CH63R_00063	Protein kinase domain protein (1365 nt)	unitig_1					No	No					18.0388	35.9445	30.5244	31.2268	125	198	197	193	0.665	0.000911932	0.012	0.967945	0.653	0.000695908	-0.036	0.88006	-0.048	0.823687	0.617	0.000648061
CH63R_00064	hypothetical protein (423 nt)	unitig_1					No	No					0.113471	1.89116	0.674663	0.466948	0	3	2	1	2.836	0.117015	0.877	NA	1.959	0.278265	-0.854	0.650823	-1.731	0.279947	1.105	0.533573
CH63R_00065	hypothetical protein (477 nt)	unitig_1					No	No					0	0	0	0	0	0	0	0	NA	NA	NA	NA	NA	NA	NA	NA	NA	NA	NA	NA
CH63R_00066	Sulfate permease (2058 nt)	unitig_1					No	No					176.669	3.04488	0.970688	0	1849	24	10	0	-6.179	4.07409e-84	1.36	0.00675376	-7.539	8.22233e-84	-5.52	1.05305e-05	-6.88	1.06065e-08	-13.06	2.35048e-29
CH63R_00067	hypothetical protein (378 nt)	unitig_1					No	No					0	0	0	0	0	0	0	0	NA	NA	NA	NA	NA	NA	NA	NA	NA	NA	NA	NA
CH63R_00068	Oxalate decarboxylase family bicupin (1452 nt)	unitig_1					No	No					8.26412	11.1106	6.87905	0.46251	61	68	55	3	0.126	0.850427	0.324	0.637342	-0.197	0.740261	-4.105	1.46e-11	-4.428	1.71625e-13	-4.302	2.88251e-13
CH63R_00069	CFEM domain-containing protein (543 nt)	unitig_1					Yes	Highly Probable					4.15453	0.491075	0.175189	0.218253	12	1	0	0	-3.156	0.0156921	1.009	NA	-4.165	0.00293716	-0.043	0.983643	-1.052	0.492499	-4.208	0.000189887
CH63R_00070	hypothetical protein (387 nt)	unitig_1					No	No					1.24026	0.344514	0	0	3	0	0	0	-2.127	NA	1.79	NA	-3.917	NA	-0.687	NA	-2.477	NA	-4.604	0.0138264
CH63R_00071	RNA polymerase rpb1 c-terminal repeat domain-containing protein (2787 nt)	unitig_1					No	No					0.0344442	0.430549	1.50183	5.85399	0	6	20	77	2.945	0.00755546	-1.917	0.0108243	4.862	4.25836e-07	1.924	0.000181261	3.841	2.41285e-09	6.786	1.79663e-13
CH63R_00072	Integral membrane protein (1191 nt)	unitig_1					No	No					154.029	109.818	38.8976	0.431191	932	545	215	2	-0.775	0.00155047	1.331	1.39337e-07	-2.105	2.99174e-19	-6.409	8.54183e-47	-7.74	6.65405e-69	-8.515	3.71467e-84
CH63R_00073	Nuclear pore protein (1635 nt)	unitig_1					No	No					1.20362	1.794	3.31637	26.6741	10	12	26	205	0.254	0.696	-1.119	0.0495745	1.374	0.00316305	2.939	5.8972e-14	4.058	6.71429e-19	4.313	5.14706e-27
CH63R_00074	hypothetical protein (216 nt)	unitig_1					No	No					1.33328	4.93803	6.16567	58.5241	1	5	6	59	1.492	0.117352	-0.505	0.612523	1.997	0.0154899	3.169	4.77651e-08	3.675	2.15734e-08	5.166	6.26194e-14
CH63R_00075	Salicylate hydroxylase (297 nt)	unitig_1					No	No					0.323219	0	0	0.266019	1	0	0	0	-1.215	NA	0.095	NA	-1.31	NA	1.202	NA	1.107	NA	-0.108	NA
CH63R_00076	Platelet-activating factor acetylhydrolase (1107 nt)	unitig_1			Not specific		Yes	No					1.12732	0.481759	0.773394	0.178427	6	2	4	1	-1.468	0.222326	-0.773	NA	-0.695	0.516814	-2.004	0.0895513	-1.231	0.328366	-2.7	0.00824809
CH63R_00077	Had-superfamily subfamily variant 1 (1284 nt)	unitig_1					No	No					0	0	0	0	0	0	0	0	NA	NA	NA	NA	NA	NA	NA	NA	NA	NA	NA	NA
CH63R_00078	Phosphate transporter (1794 nt)	unitig_1					No	No					0.267548	0.8175	9.17338	35.32	3	6	80	301	1.246	0.233487	-3.551	5.20637e-05	4.797	6.29851e-09	1.852	0.0161299	5.403	3.02743e-11	6.649	1.62136e-16
CH63R_00079	Uracil permease (351 nt)	unitig_1					No	No					12.7174	5.69772	4.60731	1.80074	23	9	7	2	-1.298	0.218566	0.212	0.882084	-1.51	0.125891	-1.566	0.150385	-1.778	0.0836266	-3.076	0.0010224
CH63R_00080	High-affinity methionine permease (1839 nt)	unitig_1					No	No					0.1305	0.144999	0	0.0644433	1	1	0	0	-0.274	NA	2.298	NA	-2.572	NA	1.42	NA	-0.878	NA	-1.152	0.539153
CH63R_00081	Isochorismatase hydrolase (570 nt)	unitig_1					No	No					0.0842071	0.233907	0.500671	0.762353	0	1	1	2	0.805	NA	-0.904	NA	1.709	NA	0.335	NA	1.239	NA	2.044	0.260105
CH63R_00082	Histidine acid phosphatase (1431 nt)	unitig_1					No	No					0.268333	1.02487	1.72838	16.6738	2	6	11	86	1.432	NA	-0.902	NA	2.333	NA	2.746	NA	3.647	NA	5.079	NA
CH63R_00083	Capsule polysaccharide biosynthesis protein (1326 nt)	unitig_1					No	No					0.434371	34.6891	50.0746	53.3867	3	182	313	319	5.848	4.72425e-40	-0.77	0.000269463	6.619	3.29414e-52	0.018	0.940531	0.788	4.68758e-05	6.637	2.36538e-53
CH63R_00084	Short-chain dehydrogenase/reductase family oxidoreductase (771 nt)	unitig_1					No	No					0.373525	2.42098	5.79895	48.1116	2	8	22	164	2.255	0.00516445	-1.451	0.0229465	3.706	8.93884e-08	2.899	6.33455e-12	4.35	9.37385e-17	6.605	1.65543e-24
CH63R_00085	TAM domain methyltransferase (714 nt)	unitig_1					No	No					0	0	0.133232	0.165982	0	0	0	1	0.444	NA	-1.241	NA	1.686	NA	0.238	NA	1.479	NA	1.924	NA
CH63R_00086	Glycosyl hydrolase family 43 (1668 nt)	unitig_1	GH43		Not specific		Yes	No					0.143879	2.39796	1.65389	15.0389	1	19	13	101	3.643	3.77404e-05	0.46	0.616389	3.183	0.000280847	2.873	1.61735e-05	2.413	0.000215655	6.056	7.02024e-14
CH63R_00087	hypothetical protein (177 nt)	unitig_1					No	No					0.542351	0	1.07489	1.5623	1	0	1	1	-1.246	NA	-1.806	NA	0.559	NA	0.176	NA	1.982	NA	0.735	0.732581
CH63R_00088	Taurine catabolism dioxygenase (1140 nt)	unitig_1					No	No					4.16825	1.52039	0.584116	8.31658	24	8	3	36	-1.657	0.0708268	1.084	0.357587	-2.741	0.0027793	3.324	0.000295361	2.24	0.00837972	0.583	0.472293
CH63R_00089	Amino acid transporter (1569 nt)	unitig_1					No	No					4.00748	1.35961	1.81888	12.186	32	8	14	73	-1.801	0.0430541	-0.667	0.539765	-1.134	0.17864	2.301	0.00496159	2.968	0.00030954	1.167	0.131878
CH63R_00090	hypothetical protein (312 nt)	unitig_1					No	No					226.145	101.277	82.6267	220.309	359	135	126	296	-1.417	2.61547e-07	0.093	0.819359	-1.51	1.72841e-08	1.233	6.75815e-06	1.14	2.84985e-05	-0.277	0.3085
CH63R_00091	hypothetical protein (1152 nt)	unitig_1					No	No					15.2494	10.7634	5.45001	6.00101	89	52	31	31	-0.782	0.0142627	0.763	0.0490511	-1.544	9.03002e-07	0.019	0.966073	-0.744	0.0199593	-1.525	3.15341e-08
CH63R_00092	Aspartic-type endopeptidase (1779 nt)	unitig_1			Not specific		Yes	No					0.458666	1.57384	1.33681	1.33234	4	12	12	10	1.469	0.037234	0.003	0.997143	1.466	0.0273755	-0.144	0.841478	-0.147	0.826944	1.322	0.0307877
CH63R_00093	Alpha beta hydrolase fold family (1839 nt)	unitig_1					No	No					5.22001	63.7996	47.693	6.55174	50	460	418	52	3.201	9.10049e-30	0.143	0.697221	3.057	1.42193e-27	-2.983	3.54292e-27	-3.126	7.78637e-30	0.075	0.826263
CH63R_00094	ENB1 protein (1995 nt)	unitig_1					No	No					19.9691	56.4717	26.8932	6.09883	205	454	255	55	1.152	5.19082e-10	0.834	2.81823e-05	0.318	0.112123	-2.216	1.38593e-29	-3.05	2.81623e-57	-1.898	3.97623e-23
CH63R_00095	hypothetical protein (357 nt)	unitig_1					No	No					0	0	0	0.110655	0	0	0	0	0.405	NA	0.097	NA	0.308	NA	0.656	NA	0.559	NA	0.964	NA
CH63R_00096	hypothetical protein (459 nt)	unitig_1		ChEC106	Genus specific		Yes	No					284.119	80.4608	20.7249	2.40982	682	145	43	5	-2.208	5.98024e-08	1.718	0.000176014	-3.926	1.70298e-21	-3.065	9.51652e-10	-4.783	7.76295e-24	-6.991	1.21283e-51
CH63R_00097	Asparagine synthase (2157 nt)	unitig_1					No	No					32.8443	242.176	221.435	221.804	363	2073	2273	2214	2.504	6.12389e-26	-0.132	0.681887	2.636	5.75318e-29	-0.039	0.902485	0.094	0.73051	2.598	1.53044e-28
CH63R_00098	N-alkane-inducible cytochrome P450 (1539 nt)	unitig_1					No	No		P450, CYP52			0.0311878	3.63855	38.632	123.722	0	21	285	898	5.287	4.11436e-07	-3.66	7.6914e-12	8.946	1.34334e-19	1.638	0.000713577	5.298	1.61596e-25	10.584	2.71895e-27
CH63R_00099	Oxidoreductase (906 nt)	unitig_1					No	No					0	5.00343	52.0786	188.755	0	17	222	789	5.55	4.70307e-05	-3.558	0.000168509	9.109	1.73347e-12	1.758	0.0572755	5.317	1.42754e-09	10.867	1.62153e-17
CH63R_00100	Ankyrin repeat protein (2115 nt)	unitig_1					No	No					0.680823	1.26077	0.71964	4.37063	7	11	7	41	0.567	0.390435	0.567	0.460991	0	0.999627	2.448	5.00156e-06	1.881	0.000219999	2.448	9.9475e-08
CH63R_00101	hypothetical protein (1551 nt)	unitig_1			Not specific		Yes	No					15.597	34.2988	33.1198	44.0374	122	210	245	312	0.787	0.00555807	-0.212	0.53549	0.999	0.000197513	0.348	0.235643	0.561	0.0391733	1.347	1.46852e-07
CH63R_00102	hypothetical protein (255 nt)	unitig_1			Species specific		Yes	No					0	0	0	0	0	0	0	0	NA	NA	NA	NA	NA	NA	NA	NA	NA	NA	NA	NA
CH63R_00103	Duf967 domain protein (597 nt)	unitig_1					No	No					0.241196	0.893312	2.39014	9.66089	1	2	7	25	1.397	0.259891	-1.584	0.123738	2.982	0.00165272	1.882	0.00163427	3.466	2.33589e-05	4.864	9.8027e-09
CH63R_00104	hypothetical protein (384 nt)	unitig_1			Not specific		Yes	No					0	0	0	0	0	0	0	0	NA	NA	NA	NA	NA	NA	NA	NA	NA	NA	NA	NA
CH63R_00105	Glucanase (1296 nt)	unitig_1	GH7		Not specific		Yes	No					0	0.823005	0.88081	11.1562	0	6	6	63	4.503	0.00289123	-0.214	0.851676	4.718	0.00113283	3.488	2.86757e-08	3.702	3.84184e-08	8.205	1.30243e-09
CH63R_00106	Serine/threonine-protein kinase (909 nt)	unitig_1					No	No					1.21447	8.94712	3.03487	1.73834	6	33	13	7	2.487	2.00329e-06	1.303	0.0187505	1.184	0.0392189	-0.891	0.116639	-2.194	4.3636e-06	0.293	0.614429
CH63R_00107	Histone-lysine N-methyltransferase (1017 nt)	unitig_1					No	No					18.5007	14.1586	16.369	20.0044	96	62	80	92	-0.664	0.0373779	-0.388	0.296229	-0.276	0.373304	0.21	0.5292	0.598	0.0488647	-0.066	0.828431
CH63R_00108	Ubiquitin domain-containing protein (915 nt)	unitig_1					No	No					2.83267	5.68278	3.43083	8.93692	13	21	15	37	0.673	0.153368	0.483	0.384732	0.189	0.706448	1.289	0.00172959	0.806	0.0422077	1.478	3.56844e-05
CH63R_00109	Coatomer subunit beta (2871 nt)	unitig_1					No	No					22.9541	117.584	104.405	144.792	337	1368	1426	1900	2.019	7.82921e-42	-0.059	0.775509	2.079	6.17799e-45	0.413	0.00800717	0.472	0.00166441	2.491	5.97838e-66
CH63R_00110	Mago nashi (522 nt)	unitig_1					No	No					81.284	101.4	106.426	138.263	221	211	268	329	-0.059	0.875985	-0.332	0.344923	0.273	0.37884	0.294	0.362802	0.626	0.0321865	0.567	0.0452862
CH63R_00111	Vacuolar import and degradation protein (1221 nt)	unitig_1					No	No					101.106	71.7409	50.0958	36.1066	632	358	286	197	-0.815	2.33394e-06	0.319	0.121778	-1.134	1.39606e-11	-0.541	0.00285656	-0.86	6.32041e-07	-1.676	1.64919e-25
CH63R_00112	RNA methylase family protein (1329 nt)	unitig_1					No	No					20.7305	20.0642	15.1746	10.9386	141	110	96	65	-0.363	0.0888542	0.183	0.491111	-0.545	0.00549906	-0.569	0.00624376	-0.752	0.000181989	-1.114	2.27516e-10
CH63R_00113	Ribonuclease P 40kDa subunit (864 nt)	unitig_1					No	No					28.4433	18.9805	24.5526	18.6088	125	66	102	73	-0.906	0.000767313	-0.61	0.0454765	-0.297	0.257029	-0.478	0.0713332	0.132	0.652757	-0.775	0.000818216
CH63R_00114	Ankyrin repeat protein (705 nt)	unitig_1					No	No					22.6033	16.0749	22.9385	18.267	81	44	77	60	-0.841	0.0070553	-0.76	0.0265625	-0.082	0.798988	-0.376	0.217849	0.384	0.222246	-0.458	0.0845816
CH63R_00115	Fungal tRNA ligase adenylyltransferase (2577 nt)	unitig_1					No	No					5.34553	6.57062	7.38281	11.2211	70	68	90	131	-0.021	0.957022	-0.394	0.270678	0.373	0.216224	0.527	0.0741857	0.922	0.00134758	0.901	0.000657985
CH63R_00116	Stress response protein (1641 nt)	unitig_1			Not specific		Yes	No					463.396	62.7229	29.6802	31.4634	3840	408	224	186	-3.035	NA	0.808	NA	-3.843	NA	-0.244	NA	-1.052	NA	-4.087	NA
CH63R_00117	Fungal hydrophobin (315 nt)	unitig_1			Not specific		Yes	No					15.3898	0.42326	0.301992	0.125409	24	1	0	0	-4.853	0.00106471	0.3	0.905088	-5.153	0.000364897	-1.11	0.581994	-1.41	0.438198	-6.263	4.6047e-06
CH63R_00118	26S protease regulatory subunit 6A (1386 nt)	unitig_1					No	No					70.4387	147.852	119.767	195.923	500	835	795	1215	0.741	5.64919e-08	0.073	0.689566	0.668	6.33513e-07	0.612	4.63074e-06	0.538	5.01551e-05	1.279	7.22571e-24
CH63R_00119	Upf0132 domain protein (558 nt)	unitig_1					No	No					15.9993	20.5486	18.2413	31.1499	46	47	50	78	0.033	0.928452	-0.078	0.853217	0.11	0.718652	0.661	0.0121925	0.739	0.00532496	0.772	0.000800078
CH63R_00120	MYND finger (1026 nt)	unitig_1					No	No					9.63703	15.8537	24.3845	28.569	51	65	121	133	0.37	0.234654	-0.873	0.00287104	1.244	9.03002e-07	0.136	0.641588	1.009	0.000107707	1.38	7.09299e-09
CH63R_00121	MYND finger (2616 nt)	unitig_1					No	No					11.9078	5.65721	2.9091	2.18962	159	61	36	25	-1.378	2.77461e-06	0.746	0.0448291	-2.124	9.60462e-13	-0.528	0.138617	-1.274	4.21848e-05	-2.651	2.59006e-22
CH63R_00122	hypothetical protein (1476 nt)	unitig_1					No	No					0.097557	0.0903298	0.128899	0.0267641	1	1	1	0	-0.295	NA	-0.602	NA	0.307	NA	-1.722	NA	-1.121	NA	-1.416	0.453269
CH63R_00123	hypothetical protein (483 nt)	unitig_1					No	No					0	0	0	0	0	0	0	0	NA	NA	NA	NA	NA	NA	NA	NA	NA	NA	NA	NA
CH63R_00124	hypothetical protein (1116 nt)	unitig_1					No	No					1.16124	1.43362	0.767157	0.707953	7	7	4	3	-0.014	0.990334	0.668	NA	-0.682	0.471331	-0.186	0.86718	-0.853	0.343145	-0.867	0.289843
CH63R_00125	C6 zinc finger domain containing protein (1590 nt)	unitig_1					No	No					1.75087	1.34165	0.897429	0.0496903	14	10	7	0	-0.657	0.327798	0.407	0.645752	-1.064	0.0885674	-3.83	0.000218262	-4.236	2.38782e-05	-4.893	2.08362e-07
CH63R_00126	Zn 2cys6 transcription factor (1902 nt)	unitig_1					No	No	Zn2Cys6				2.49832	21.5902	9.7028	5.42086	24	168	89	45	2.775	8.27816e-26	0.918	0.000560462	1.857	1.06702e-11	-0.963	0.000192321	-1.881	2.99507e-15	0.894	0.00101849
CH63R_00127	2-oxopent-4-enoate hydratase (786 nt)	unitig_1					No	No					0	0	0.121027	0	0	0	0	0	0.405	NA	-1.253	NA	1.658	NA	-1.798	NA	-0.545	NA	-0.139	NA
CH63R_00128	General amino acid permease AGP2 (1563 nt)	unitig_1					No	No					0	0	0	0	0	0	0	0	NA	NA	NA	NA	NA	NA	NA	NA	NA	NA	NA	NA
CH63R_00129	Histidine permease (414 nt)	unitig_1					No	No					0	0	0	0	0	0	0	0	NA	NA	NA	NA	NA	NA	NA	NA	NA	NA	NA	NA
CH63R_00130	CVNH domain-containing protein (1164 nt)	unitig_1	CBM50				No	No					98.1403	23.5956	21.3301	46.0538	602	120	121	253	-2.285	0.0001636	-0.014	0.987678	-2.27	0.00012206	1.047	0.10385	1.062	0.0832233	-1.223	0.0388124
CH63R_00131	NAD-dependent aldehyde dehydrogenase (1485 nt)	unitig_1					No	No					0.937335	1.88543	0.768707	1.03747	7	12	5	7	0.692	0.388162	1.116	0.211805	-0.424	0.614722	0.293	0.74776	-0.823	0.252692	-0.131	0.8614
CH63R_00132	hypothetical protein (1035 nt)	unitig_1					No	No					0.231875	0.257636	0.0919106	0	1	1	0	0	-0.308	NA	0.959	NA	-1.267	NA	-2.275	NA	-3.234	NA	-3.542	0.0572675
CH63R_00133	hypothetical protein (336 nt)	unitig_1					No	No					0	0.396806	0.283117	0.352712	0	1	0	0	2.257	NA	0.398	NA	1.859	NA	0.208	NA	-0.19	NA	2.067	0.330819
CH63R_00134	Potassium/sodium efflux P-type ATPase (3246 nt)	unitig_1					No	No					10.4986	40.6224	83.6102	270.101	171	535	1295	3841	1.633	5.90794e-10	-1.269	2.66936e-06	2.902	2.38162e-30	1.563	7.51534e-10	2.832	1.30447e-29	4.465	1.57021e-71
CH63R_00135	Nicotinamide n-methyltransferase (3171 nt)	unitig_1					No	No					0.227048	0.252274	0.0599984	0.0124578	4	4	1	0	-0.029	0.98385	1.781	NA	-1.81	0.180921	-1.904	0.274915	-3.684	0.0103623	-3.714	0.00661746
CH63R_00136	hypothetical protein (378 nt)	unitig_1					No	No					41.7761	37.7406	8.55644	0.104507	81	57	15	0	-0.494	0.142463	1.895	3.033e-06	-2.39	4.93793e-11	-5.453	1.37462e-07	-7.348	1.29791e-13	-7.842	1.06995e-15
CH63R_00137	hypothetical protein (252 nt)	unitig_1					No	No					39.8079	74.5995	30.9542	2.8217	52	76	35	3	0.553	0.258044	1.088	0.0302657	-0.535	0.265031	-3.487	2.87547e-10	-4.575	8.2476e-18	-4.022	1.84208e-14
CH63R_00138	L-ornithine-N5-monooxygenase (1686 nt)	unitig_1					No	No		E-class P450, group I			11.5582	76.9436	14.7826	0.0234305	101	533	114	0	2.375	2.07732e-10	2.201	1.81585e-08	0.173	0.697062	-8.111	3.08979e-17	-10.312	1.213e-27	-7.937	5.69833e-17
CH63R_00139	F-box domain-containing protein (1212 nt)	unitig_1					No	No					3.04938	7.8104	4.39533	2.08601	19	38	26	11	1.015	0.00801602	0.569	0.200673	0.446	0.26947	-1.179	0.00302083	-1.748	2.26168e-06	-0.733	0.0495378
CH63R_00140	F-box domain-containing protein (1896 nt)	unitig_1					No	No					1.29109	4.35984	2.70933	1.08344	13	33	23	9	1.404	0.00158803	0.475	0.361817	0.929	0.0392066	-1.363	0.00249132	-1.838	1.57573e-05	-0.434	0.344349
CH63R_00141	cytochrome P450 (1542 nt)	unitig_1					No	No		E-class P450, group IV	Cluster_01		0	903.717	1121.85	0.666082	0	5466	8401	5	13.818	9.50386e-38	-0.617	0.0266535	14.435	2.28056e-41	-10.735	5.83855e-190	-10.118	5.93132e-169	3.7	0.00112409
CH63R_00142	Citrinin biosynthesis oxydoreductase CtnB (684 nt)	unitig_1					No	No			Cluster_01		0	557.477	807.193	0.750803	0	1499	2686	3	12.153	7.03173e-27	-0.837	0.000699264	12.99	7.7969e-31	-10.073	1.5336e-114	-9.235	1.90241e-96	2.918	0.0174667
CH63R_00143	Cytochrome P450 4A10 (1539 nt)	unitig_1					No	No		E-class P450, group I	Cluster_01		0.0935634	1143.8	1475.37	0.847059	1	6879	11023	6	12.606	3.97687e-71	-0.677	0.0196438	13.283	4.55538e-79	-10.769	9.8735e-208	-10.092	1.07405e-182	2.514	0.00111507
CH63R_00144	Beta-ketoacyl synthase domain-containing protein (714 nt)	unitig_1					No	No			Cluster_01	ChPKS01	0.201672	702.673	923.029	0.995893	1	1974	3203	3	10.885	2.92285e-51	-0.694	0.0143631	11.579	3.98127e-58	-9.832	1.94183e-128	-9.138	4.45615e-111	1.747	0.0347718
CH63R_00145	Hybrid PKS-NRPS protein (7071 nt)	unitig_1					No	No			Cluster_01	ChPKS01	0.027152	1.96096	3.1615	0.0782142	1	54	113	3	5.532	3.15344e-13	-1.029	0.0218319	6.561	7.05819e-19	-5.377	9.1785e-25	-4.348	5.39715e-16	1.184	0.174191
CH63R_00146	Benzoate 4-monooxygenase cytochrome P450 (1596 nt)	unitig_1					No	No		E-class P450, group I	Cluster_01		0.0601479	707.066	809.001	0.470283	1	4464	6221	4	12.395	6.02209e-56	-0.476	0.0761148	12.871	1.77667e-60	-10.724	1.08358e-166	-10.248	2.33718e-152	2.147	0.0147789
CH63R_00147	Nucleoside-diphosphate-sugar epimerase (1086 nt)	unitig_1					No	No			Cluster_01		3.57996	953.299	1167.46	1.56415	20	4059	6107	8	7.632	8.33846e-190	-0.587	0.0128004	8.219	8.29821e-221	-9.59	8.40913e-226	-9.003	2.12099e-199	-1.371	8.61301e-05
CH63R_00148	PKSN polyketide synthase for alternapyrone biosynthesis protein (7815 nt)	unitig_1					No	No			Cluster_01	ChPKS02	0.0491343	176.319	250.727	0.181975	2	5385	9575	6	11.186	5.88197e-99	-0.826	0.00379093	12.013	2.73744e-114	-10.457	2.45461e-202	-9.63	7.62324e-172	1.556	0.0100801
CH63R_00149	hypothetical protein (213 nt)	unitig_1					No	No			Cluster_01		0	1598.67	2133.45	1.29825	0	1347	2214	1	12.061	7.71774e-26	-0.712	0.00210836	12.772	4.11243e-29	-10.602	9.68149e-85	-9.891	5.08866e-74	2.17	0.0954242
CH63R_00150	Transcription activator for actt3 protein (861 nt)	unitig_1					No	No			Cluster_01		121.64	559.787	308.916	2.47759	535	1899	1266	10	1.825	6.04456e-23	0.586	0.00418264	1.24	2.8906e-11	-6.996	1.69339e-154	-7.582	6.69994e-182	-5.756	4.98326e-105
CH63R_00151	hypothetical protein (444 nt)	unitig_1					No	No			Cluster_01		1.29724	506.882	469.638	0.622807	3	883	1010	1	8.115	4.42327e-70	-0.189	0.527869	8.304	1.20199e-73	-9.464	3.00329e-66	-9.275	7.82509e-64	-1.159	0.107644
CH63R_00152	Peptide synthase protein (1299 nt)	unitig_1					No	No			Cluster_01		0	675.666	860.028	0.516985	0	3419	5402	3	13.219	2.80474e-33	-0.656	0.019907	13.875	7.93796e-37	-10.676	2.57927e-146	-10.02	4.83553e-129	3.199	0.0066921
CH63R_00153	Short-chain dehydrogenase, putative (969 nt)	unitig_1					No	Weakly Probable			Cluster_01		0	853.346	1107.27	0.366908	0	3232	5195	2	13.187	1.52009e-32	-0.682	0.00795228	13.868	3.74193e-36	-11.49	7.79639e-116	-10.808	8.94268e-103	2.378	0.0554507
CH63R_00154	Phoma betae P450 monooxygenase No.2 (1590 nt)	unitig_1					No	No		E-class P450, group IV	Cluster_01		0.0301874	757.531	984.779	0.447212	0	4727	7580	3	12.955	4.33963e-47	-0.678	0.00701319	13.634	2.65564e-52	-11.118	5.68318e-173	-10.44	1.0895e-152	2.516	0.0110317
CH63R_00155	MFS transporter (1839 nt)	unitig_1					No	No			Cluster_01		0.0261001	123.902	154.045	0.365179	0	901	1360	3	10.72	2.02614e-30	-0.59	0.00681285	11.309	4.99808e-34	-8.739	1.54232e-111	-8.149	5.9514e-97	2.571	0.0119795
CH63R_00156	Major facilitator superfamily transporter (1794 nt)	unitig_1					No	No					0	11.445	13.2033	0.17616	0	82	115	1	8.47	6.50024e-11	-0.458	0.141355	8.929	2.80623e-12	-6.24	2.68328e-30	-5.782	7.37357e-26	2.689	0.0549782
CH63R_00157	SRPK2 bound unphosphorylated (1485 nt)	unitig_1					No	No					0	0.538694	0.832766	0	0	3	6	0	4.557	0.0131718	-0.792	NA	5.349	0.00203505	-5.637	0.00114216	-4.846	0.00514529	-0.288	0.900063
CH63R_00158	Phospholipid-translocating ATPase (1383 nt)	unitig_1					No	No		E-class P450, group I			2.63764	5.68784	4.53971	2.62787	19	29	31	17	0.715	0.113824	0.019	0.976466	0.697	0.0998067	-0.873	0.0393316	-0.892	0.0314042	-0.176	0.678797
CH63R_00159	Phospholipid-transporting ATPase (4167 nt)	unitig_1					No	No					0.16126	1.21584	2.73945	9.87831	4	22	54	183	2.556	1.24601e-06	-1.352	0.000793617	3.908	1.21167e-16	1.747	1.91748e-09	3.099	2.52781e-19	5.655	2.02673e-36
CH63R_00160	Cutinase (720 nt)	unitig_1	CE5		Not specific		Yes	No					1.33328	2.59246	19.8182	0.713263	5	8	68	2	0.627	0.384804	-3.108	2.39913e-08	3.735	1.10729e-14	-4.782	3.26487e-19	-1.674	0.0127959	-1.047	0.101844
CH63R_00161	Guanine nucleotide exchange factor vps9 (2430 nt)	unitig_1					No	No					33.1838	29.1892	22.0007	28.6768	410	291	253	307	-0.496	0.0026004	0.195	0.335137	-0.691	1.03136e-05	0.274	0.110392	0.079	0.651877	-0.417	0.0048768
CH63R_00162	Filamentous hemagglutinin family outer membrane protein (1899 nt)	unitig_1			Not specific		Yes	No					1.46597	0.561671	0.300561	0.873701	14	4	3	8	-1.681	0.0408602	0.562	0.645085	-2.243	0.00593276	1.408	0.109866	0.846	0.304211	-0.836	0.186109
CH63R_00163	Cutinase (840 nt)	unitig_1	CE5				Yes	Highly Probable					8.91392	33.0142	95.1275	637.186	39	121	371	2383	1.613	1.05661e-06	-1.626	3.94593e-07	3.239	3.44053e-26	2.669	9.38445e-21	4.295	4.09968e-48	5.908	1.98495e-87
CH63R_00164	Alkaline serine protease (1422 nt)	unitig_1			Not specific	S08A	Yes	No					0.472554	44.161	63.6859	24.1412	3	246	423	158	6.039	1.3098e-33	-0.772	0.0500954	6.811	3.1797e-43	-1.417	6.00223e-05	-0.645	0.0758273	5.394	9.50644e-28
CH63R_00165	hypothetical protein (1107 nt)	unitig_1					No	No					0.910532	1.08396	1.80459	5.70967	5	5	10	29	-0.042	0.963584	-0.965	0.2528	0.923	0.155684	1.55	0.005643	2.515	9.87877e-05	2.473	2.70637e-06
CH63R_00166	C6 zinc finger protein (2169 nt)	unitig_1					No	No	Zn2Cys6				3.00956	5.53223	8.2014	13.6961	33	50	84	134	0.561	0.0457723	-0.783	0.00419945	1.344	5.53779e-09	0.659	0.0016765	1.441	3.12462e-10	2.003	2.23978e-22
CH63R_00167	zinc-binding dehydrogenase (1128 nt)	unitig_1					No	No					2.68074	8.39202	9.27661	25.0401	15	39	51	130	1.321	0.000283054	-0.384	0.339816	1.705	3.08562e-07	1.341	2.75714e-06	1.726	8.88205e-09	3.047	2.00888e-24
CH63R_00168	Pfs domain-containing protein (4566 nt)	unitig_1					No	No					0.0105121	0.262799	0.354176	4.22204	0	6	8	88	3.558	0.00383393	-0.602	0.512623	4.16	0.000284263	3.463	3.77298e-10	4.065	1.13397e-10	7.623	6.97183e-13
CH63R_00169	LysM domain-containing protein (1065 nt)	unitig_1	CBM50				No	No					0	0	0	0.296742	0	0	0	1	0.548	NA	0.132	NA	0.416	NA	3.307	NA	3.175	NA	3.723	NA
CH63R_00170	Mutanase (3609 nt)	unitig_1	GH71-CBM24-CBM24-CBM24		Not specific		Yes	No					0	0	0.0790752	0.0656754	0	0	2	1	0.465	NA	-2.659	NA	3.125	NA	-0.371	NA	2.288	NA	2.753	0.188406
CH63R_00171	Glycosyl hydrolase family 18 (1680 nt)	unitig_1					No	No					0.171422	0.238083	0.113247	0.28217	2	1	1	2	-0.002	0.999063	0.473	NA	-0.475	0.774313	0.958	0.560416	0.485	0.752139	0.483	0.724393
CH63R_00172	hypothetical protein (1143 nt)	unitig_1					No	No					4.87119	12.4812	8.73874	11.0597	29	60	49	57	1.041	0.000291787	0.288	0.408967	0.753	0.00843524	0.244	0.411174	-0.043	0.882716	0.998	6.17293e-05
CH63R_00173	F-box domain-containing protein (2130 nt)	unitig_1					No	No					0.0676029	0.438163	0.0446608	0.166917	1	4	1	2	2.183	0.176748	2.53	NA	-0.348	0.858081	1.334	0.468299	-1.196	0.416776	0.986	0.5214
CH63R_00174	Cytochrome P450 (1599 nt)	unitig_1					No	No		E-class P450, group IV			40.7938	92.5533	33.9104	0.518811	334	593	253	4	0.834	3.70163e-06	1.222	9.1723e-11	-0.388	0.0416002	-6.025	3.49739e-65	-7.248	1.20331e-95	-6.414	1.1925e-75
CH63R_00175	Rta1 domain-containing protein (1002 nt)	unitig_1					No	No					0.191609	1.33061	0.759501	0.197125	1	5	4	1	2.291	0.0431235	0.538	NA	1.753	0.121149	-1.931	0.0868247	-2.469	0.0176155	-0.178	0.889594
CH63R_00176	Sterol glucosyltransferase (2628 nt)	unitig_1	GT1				No	No					0.273961	0.913197	0.977337	0.541148	4	10	13	6	1.399	0.0561771	-0.338	0.689051	1.737	0.00857371	-0.931	0.145151	-0.593	0.370687	0.806	0.219204
CH63R_00177	alpha-L-fucosidase (2391 nt)	unitig_1	GH29		Not specific		Yes	No					11.1815	3.513	1.98928	3.80003	137	33	22	39	-2.004	1.19201e-07	0.597	0.239979	-2.601	8.62649e-12	0.799	0.0613314	0.202	0.636742	-1.802	5.87093e-08
CH63R_00178	Paired amphipathic helix protein sin3a (1647 nt)	unitig_1			Not specific		Yes	No					961.33	47.5184	17.674	0.575647	8138	328	138	4	-4.633	4.37803e-173	1.234	4.08571e-10	-5.867	2.6225e-247	-4.951	2.09297e-48	-6.186	1.27911e-77	-10.818	4.39379e-244
CH63R_00179	hypothetical protein (1287 nt)	unitig_1			Species specific		Yes	No					782.998	52.7298	39.7658	0.460417	5127	281	249	3	-4.186	7.86876e-123	0.178	0.4667	-4.364	4.37687e-135	-6.433	4.26768e-58	-6.611	1.98348e-61	-10.797	5.0771e-167
CH63R_00180	hypothetical protein (1776 nt)	unitig_1			Not specific		Yes	Weakly Probable					1.08104	0.975928	0.749879	1.42356	9	7	6	10	-0.426	0.6455	0.18	0.878388	-0.606	0.461562	0.752	0.371343	0.572	0.478044	0.146	0.846935
CH63R_00181	Saponin hydrolase (1974 nt)	unitig_1					No	No					0.0972604	0.47279	0.240951	2.3214	1	4	2	20	1.839	0.106301	0.718	0.581308	1.122	0.338815	3.032	0.000736221	2.314	0.0050831	4.153	2.97348e-06
CH63R_00182	phosphotransferase enzyme family protein (1437 nt)	unitig_1					No	No					0	0.0927813	0.132397	0.274904	0	1	1	2	2.301	NA	-0.388	NA	2.689	NA	1.106	NA	1.494	NA	3.795	0.0384697
CH63R_00183	Histidine kinase group protein (2286 nt)	unitig_1					No	No					7.8317	9.44835	6.99099	6.98142	91	86	75	73	-0.061	0.845526	0.201	0.535437	-0.262	0.310659	-0.071	0.813021	-0.272	0.285102	-0.333	0.142805
CH63R_00184	Sugar transporter (1551 nt)	unitig_1					No	No					2.35193	11.6048	5.7653	0.789566	18	76	41	6	2	6.82603e-05	0.859	0.126335	1.141	0.026967	-2.797	1.8711e-07	-3.656	1.59304e-12	-1.656	0.00209795
CH63R_00185	fungal specific transcription factor domain-containing protein (2607 nt)	unitig_1					No	No	Zn2Cys6				83.8999	53.8012	33.3512	20.3504	1109	576	419	246	-0.942	NA	0.46	NA	-1.402	NA	-0.765	NA	-1.225	NA	-2.167	NA
CH63R_00186	Fungal specific transcription factor (2817 nt)	unitig_1					No	No	Zn2Cys6				44.471	33.0359	28.805	16.7158	638	387	395	217	-0.725	0.000946108	-0.029	0.928115	-0.695	0.00106748	-0.863	6.69718e-05	-0.834	9.76183e-05	-1.558	1.26583e-14
CH63R_00187	Glucanase (1611 nt)	unitig_1	GH7-CBM1		Not specific		Yes	No					1.9664	4.55181	2.421	2.23144	16	33	18	16	0.975	0.0977259	0.797	0.224991	0.178	0.783667	-0.145	0.83298	-0.941	0.0852965	0.034	0.954697
CH63R_00188	Snf5/smarcb1/ini1 (1749 nt)	unitig_1					No	No					14.5174	21.192	20.2873	29.0914	129	153	171	229	0.236	0.27713	-0.158	0.521536	0.394	0.0396003	0.427	0.0236964	0.586	0.00157793	0.822	1.18513e-06
CH63R_00189	hypothetical protein (2496 nt)	unitig_1					No	No					0	0	0	0	0	0	0	0	NA	NA	NA	NA	NA	NA	NA	NA	NA	NA	NA	NA
CH63R_00190	Riboflavin aldehyde-forming enzyme (507 nt)	unitig_1	EXPN		Not specific		Yes	No					0.189341	0	0	0	1	0	0	0	-1.441	NA	0.097	NA	-1.538	NA	-0.429	NA	-0.527	NA	-1.968	NA
CH63R_00191	Protein kinase (1995 nt)	unitig_1					No	No					6.35162	16.2398	11.8731	36.7712	65	132	111	334	1.029	2.69426e-05	0.239	0.426162	0.79	0.00113997	1.572	1.17112e-12	1.333	1.67964e-09	2.362	3.11698e-28
CH63R_00192	Major facilitator superfamily transporter (1725 nt)	unitig_1					No	No					1.94775	5.17849	3.41907	3.2061	17	46	29	25	1.324	0.053706	0.571	0.473132	0.753	0.275942	-0.246	0.753396	-0.817	0.214349	0.507	0.44873
CH63R_00193	hypothetical protein (960 nt)	unitig_1					No	No					0.399984	0	0	0	2	0	0	0	-3.656	NA	0.138	NA	-3.794	NA	-0.642	NA	-0.78	NA	-4.436	0.0251601
CH63R_00194	Hsp70 family chaperone (1827 nt)	unitig_1					No	No					0.052543	0.0729758	0	0.0216222	1	1	0	0	-0.001	NA	1.443	NA	-1.444	NA	0.637	NA	-0.806	NA	-0.807	NA
CH63R_00195	MFS drug efflux (1719 nt)	unitig_1					No	No					4.07662	1.47365	0.996099	0.712401	36	10	8	5	-1.794	0.000437867	0.33	0.676566	-2.123	2.01204e-05	-0.587	0.355218	-0.916	0.108883	-2.71	4.55077e-10
CH63R_00196	Peptide hydrolase (1137 nt)	unitig_1					No	No					34.5738	43.3869	37.5657	27.6909	202	202	207	142	0.002	0.991512	-0.024	0.923816	0.027	0.887495	-0.534	0.000894359	-0.509	0.00153826	-0.507	0.000554351
CH63R_00197	Nuclear pore protein-like protein (1080 nt)	unitig_1					No	No					0	0	0	0	0	0	0	0	NA	NA	NA	NA	NA	NA	NA	NA	NA	NA	NA	NA
CH63R_00198	3-hydroxyacyl-CoA dehydrogenase (846 nt)	unitig_1					No	No					0.794294	1.10318	0.674663	0.607032	3	4	3	2	0.163	0.887622	0.489	NA	-0.326	0.757837	-0.276	0.811309	-0.765	0.428957	-0.602	0.488258
CH63R_00199	Serine/threonine protein phosphatase (2208 nt)	unitig_1					No	No					0.956482	2.35496	1.03399	2.21851	11	21	10	21	0.967	0.137995	0.952	0.19158	0.015	0.98486	0.975	0.131844	0.023	0.971612	0.99	0.0797599
CH63R_00200	Pfs domain-containing protein (2721 nt)	unitig_1					No	No					0.440996	1.32298	0.559368	2.25031	6	16	7	28	1.298	0.023163	1.062	0.110696	0.235	0.729321	1.905	0.000373037	0.842	0.0800531	2.14	3.85131e-06
CH63R_00201	hypothetical protein (1815 nt)	unitig_1					No	No					0.0793356	0.220375	0.104824	1.41474	1	1	1	11	1.008	0.503376	0.637	NA	0.371	0.812945	3.316	0.00527174	2.68	0.0141771	3.687	0.00037716
CH63R_00202	Asparagine synthase (1659 nt)	unitig_1					No	No					6.30715	10.3672	9.86252	9.61997	53	72	79	72	0.418	0.159862	-0.145	0.69101	0.564	0.035445	-0.128	0.675204	0.017	0.955468	0.436	0.0797824
CH63R_00203	Carboxylic ester hydrolase (1881 nt)	unitig_1					No	No					0.28069	0.708808	0.303437	1.74312	3	6	3	16	0.979	0.338771	0.957	0.420427	0.023	0.985199	2.401	0.00844355	1.445	0.0819457	2.424	0.00193419
CH63R_00204	14-alpha sterol demethylase Cyp51A (1572 nt)	unitig_1					No	No		E-class P450, group IV			0.0305331	0	0.0605136	0.0753889	0	0	0	1	-0.821	NA	-1.32	NA	0.5	NA	0.379	NA	1.699	NA	0.879	NA
CH63R_00205	Phospholipid-transporting ATPase (3735 nt)	unitig_1					No	No					0	0.21418	0.3311	0.22211	0	3	6	4	4.168	0.0136334	-0.857	NA	5.024	0.00143558	-0.569	0.59117	0.288	0.795957	4.455	0.0038185
CH63R_00206	LEM3/CDC50 family protein (804 nt)	unitig_1					No	No					0.059699	0	1.3015	1.96536	0	0	5	6	-0.467	0.846717	-4.183	NA	3.716	0.007101	0.439	0.69017	4.622	0.00599552	4.155	0.00142986
CH63R_00207	hypothetical protein (921 nt)	unitig_1					No	No					2.7621	1.88192	1.65259	1.1152	13	7	8	5	-0.849	0.218183	-0.014	0.989422	-0.835	0.182684	-0.644	0.366818	-0.63	0.363378	-1.479	0.00632316
CH63R_00208	PHD-finger domain-containing protein (1782 nt)	unitig_1					No	No					3.55541	8.00559	5.33824	6.96082	32	58	45	56	0.845	0.00190147	0.363	0.263741	0.482	0.0822186	0.302	0.274551	-0.061	0.826944	0.784	0.000686965
CH63R_00209	CoA-transferase family III (1497 nt)	unitig_1					No	No					0.929821	6.76876	6.67227	14.4346	7	41	49	97	2.501	3.88451e-11	-0.229	0.551199	2.731	3.95448e-14	1	0.000110674	1.23	4.95408e-06	3.731	3.3541e-29
CH63R_00210	CoA-transferase family III (1731 nt)	unitig_1			Not specific		Yes	No					2.41238	2.61878	2.03334	1.62032	22	19	16	12	-0.196	0.787641	0.224	0.786309	-0.42	0.501338	-0.369	0.587096	-0.594	0.3299	-0.789	0.151364
CH63R_00211	Arsenite efflux transporter (2349 nt)	unitig_1					No	No					3.67801	4.88127	5.3861	12.9157	44	52	64	136	0.177	0.738555	-0.323	0.548735	0.499	0.254894	1.098	0.00809784	1.42	0.000489291	1.597	3.27768e-05
CH63R_00212	Transcription initiation protein (543 nt)	unitig_1					No	No					7.42511	6.38397	2.27745	1.23677	21	15	5	3	-0.533	0.431057	1.305	0.0981296	-1.838	0.00531487	-0.893	0.270051	-2.198	0.000871292	-2.731	5.42733e-06
CH63R_00213	Transcription factor TFIIB (1056 nt)	unitig_1					No	No					51.2706	71.0823	48.5546	59.3305	276	313	244	280	0.168	0.32024	0.346	0.0469982	-0.178	0.265031	0.196	0.231731	-0.15	0.336701	0.018	0.909346
CH63R_00214	Chromatin remodeling complex subunit (1611 nt)	unitig_1					No	No					14.0329	15.1451	12.9907	16.4293	115	101	101	120	-0.2	0.381424	0	0.999353	-0.2	0.334253	0.25	0.233179	0.25	0.219672	0.05	0.793934
CH63R_00215	hypothetical protein (192 nt)	unitig_1					No	No					28.4988	29.1652	29.7273	40.944	28	22	28	36	-0.319	0.494385	-0.283	0.60103	-0.036	0.937223	0.382	0.355005	0.665	0.095262	0.346	0.326048
CH63R_00216	Meiotically up-regulated 80 protein (993 nt)	unitig_1					No	No					57.7136	100.834	94.6485	122.609	292	414	453	549	0.5	0.0133361	-0.128	0.608145	0.629	0.00101611	0.279	0.176942	0.407	0.0349815	0.907	5.64275e-07
CH63R_00217	Nefa-interacting nuclear protein (837 nt)	unitig_1					No	No					13.1321	6.21236	5.22803	7.88188	56	21	21	29	-1.394	0.00013117	0	0.999476	-1.395	4.31771e-05	0.465	0.233004	0.464	0.223891	-0.93	0.00105058
CH63R_00218	Tim complex component tim54 (1467 nt)	unitig_1					No	No					5.03865	4.81685	8.55953	11.0137	37	28	59	74	-0.387	0.339368	-1.052	0.00659272	0.665	0.0402013	0.304	0.373465	1.356	5.99639e-05	0.969	0.000858075
CH63R_00219	Serine/threonine-protein kinase cot-1 (1983 nt)	unitig_1					No	No					30.1591	61.3182	57.5178	106.3	305	502	549	959	0.715	1.14298e-05	-0.13	0.521475	0.845	6.71588e-08	0.805	1.766e-07	0.935	1.11772e-09	1.65	7.89975e-29
CH63R_00220	Splicing factor 3A subunit 2 (723 nt)	unitig_1					No	No					12.6136	12.1709	12.1047	13.1133	47	38	43	43	-0.353	0.312437	-0.198	0.645085	-0.155	0.638673	0.024	0.949551	0.222	0.500326	-0.131	0.646135
CH63R_00221	Archaeal flagellin n-terminal-like domain-containing protein (975 nt)	unitig_1					No	No					0.590745	1.36745	1.36593	0.283617	3	5	6	1	0.817	0.427118	-0.216	NA	1.033	0.256241	-2.261	0.0186621	-2.045	0.033636	-1.228	0.195577
CH63R_00222	glycosyl hydrolase family 43 (1614 nt)	unitig_1	GH43		Not specific		Yes	No					0.118954	0.413032	3.83103	4.08744	1	2	29	28	1.369	0.219937	-3.316	3.71934e-05	4.686	2.861e-09	-0.06	0.921364	3.256	1.40276e-05	4.625	1.87524e-09
CH63R_00223	EC90 protein (513 nt)	unitig_1	CBM50-CBM50	ChEC90	Not specific		Yes	No					0.842071	36.1256	672.753	1065.45	2	69	1620	2498	4.772	2.8078e-15	-4.495	2.25573e-27	9.267	4.96653e-58	0.619	0.15277	5.114	2.58905e-37	9.886	2.20313e-66
CH63R_00224	Phytanoyl-dioxygenase (1425 nt)	unitig_1					No	No					0.0336828	0.467813	1.40188	0.249497	0	2	10	2	2.857	0.0504961	-1.768	NA	4.625	0.00024962	-2.431	0.00601261	-0.663	0.547429	2.194	0.0981022
CH63R_00225	Hexose transporter protein (1587 nt)	unitig_1					No	No					25.0122	52.5074	30.0907	16.8271	200	330	227	121	0.723	0.00508972	0.544	0.0537228	0.179	0.517563	-0.907	0.000395235	-1.451	2.73417e-09	-0.728	0.00301234
CH63R_00226	C6 zinc finger domain containing protein (1230 nt)	unitig_1					No	No					43.8616	15.7174	9.66742	7.19418	274	79	58	40	-1.779	5.2915e-12	0.473	0.160052	-2.253	2.24282e-18	-0.518	0.0884431	-0.991	0.000334388	-2.771	6.9007e-31
CH63R_00227	Glycoside hydrolase (1719 nt)	unitig_1	GH35				No	No					1.61948	4.3434	1.66017	1.67759	14	31	14	13	1.111	0.00676217	1.171	0.0142036	-0.06	0.909244	-0.084	0.878014	-1.255	0.00107467	-0.143	0.730753
CH63R_00228	Fructosyl amino acid (1329 nt)	unitig_1					No	No					1.3724	3.10995	1.57472	1.57539	10	16	10	10	0.784	0.193098	0.682	0.325925	0.103	0.878516	-0.096	0.891324	-0.778	0.155594	0.006	0.990799
CH63R_00229	C6 transcription factor (1995 nt)	unitig_1					No	No	Zn2Cys6				0.0962366	0.400983	0.476829	1.4059	1	3	4	13	1.637	0.139896	-0.392	NA	2.029	0.037703	1.483	0.0445453	1.876	0.0169894	3.513	2.38802e-05
CH63R_00230	Cupin domain protein (543 nt)	unitig_1					No	No					0.0883942	0	0	1.16402	0	0	0	3	-0.859	NA	0.143	NA	-1.002	NA	4.123	NA	3.98	NA	3.121	0.0635846
CH63R_00231	Flavin-binding monooxygenase (1842 nt)	unitig_1					No	No					0.755669	0.506671	0.413149	0.94363	7	4	4	8	-0.815	0.384768	0.127	0.925847	-0.942	0.269316	1.068	0.218343	0.941	0.262738	0.126	0.864436
CH63R_00232	Di/tri peptide transporter 2 (1674 nt)	unitig_1					No	No					0	0.0796456	0.113653	0.0943937	0	1	1	1	2.011	NA	-0.411	NA	2.422	NA	-0.086	NA	0.326	NA	2.336	0.261855
CH63R_00233	Glutathione-dependent formaldehyde-activating enzyme (543 nt)	unitig_1					No	No					5.83401	2.94645	3.1534	2.47353	16	7	8	5	-1.272	0.0871966	-0.312	0.757443	-0.959	0.155393	-0.556	0.475369	-0.243	0.761149	-1.515	0.0112508
CH63R_00234	C6 transcription factor (462 nt)	unitig_1					No	No					0	0.577172	0.205904	0.085506	0	1	1	0	2.301	NA	0.462	NA	1.839	NA	-0.88	NA	-1.342	NA	0.959	0.671045
CH63R_00235	Sugar transporter (1533 nt)	unitig_1					No	No					0.0626197	0.956682	0.0620531	0.0257689	0	7	0	0	3.395	0.0229062	3.393	NA	0.001	0.999627	-1.013	0.629524	-4.406	0.00329035	-1.012	0.564526
CH63R_00236	ATP-dependent DNA helicase pif1 (1137 nt)	unitig_1					No	No	Zn2Cys6				1.13979	5.27678	2.42629	1.28552	7	26	14	6	1.893	0.000528637	0.901	0.137595	0.992	0.0875703	-1.046	0.0708773	-1.947	0.000139518	-0.053	0.931483
CH63R_00237	C6 transcription factor (567 nt)	unitig_1					No	No					2.62423	8.23005	4.86543	1.25409	8	20	14	3	1.328	0.0127309	0.514	0.412128	0.814	0.136363	-2.051	0.000370471	-2.565	2.78481e-06	-1.238	0.0281034
CH63R_00238	Cyanide hydratase (1116 nt)	unitig_1					No	No					0.172036	0.358405	0.937636	1.34511	1	2	5	7	0.715	0.620232	-1.449	NA	2.164	0.0392189	0.468	0.632748	1.917	0.0685812	2.632	0.00541668
CH63R_00239	BZIP transcription factor (1170 nt)	unitig_1					No	No	Helix-turn-helix, AraC type				0	0.683727	0.975666	2.46477	0	3	5	13	4.154	0.00984667	-0.714	NA	4.868	0.00121677	1.284	0.0736538	1.998	0.0118009	6.152	1.62929e-05
CH63R_00240	Duf1446 domain-containing protein (1839 nt)	unitig_1					No	No					0	0.0724996	0.0517278	0.257773	0	1	0	2	2.242	NA	0.215	NA	2.027	NA	2.021	NA	1.806	NA	4.048	0.0267479
CH63R_00241	High-affinity glucose transporter (759 nt)	unitig_1					No	No					0.0632385	1.58095	0.250665	0	0	5	1	0	3.773	0.0185454	2.301	NA	1.472	0.419619	-3.108	0.120143	-5.41	0.00180039	-1.636	0.414135
CH63R_00242	phosphotransferase (726 nt)	unitig_1					No	No					0.528904	0.367291	0	0	2	1	0	0	-0.746	NA	2.402	NA	-3.148	NA	-0.578	NA	-2.98	NA	-3.726	0.0640739
CH63R_00243	phosphotransferase (894 nt)	unitig_1					No	No					0.375823	0.89481	0	0	2	3	0	0	0.812	0.599352	4.128	NA	-3.316	0.0819377	-0.768	0.763181	-4.896	0.00605491	-4.084	0.0205687
CH63R_00244	Serine threonine protein kinase (807 nt)	unitig_1					No	No					1.78431	1.98255	0.825145	0.538465	7	8	3	2	0.042	0.970906	1.185	NA	-1.144	0.256893	-0.648	0.584998	-1.833	0.0542721	-1.791	0.04491
CH63R_00245	hypothetical protein (276 nt)	unitig_1					No	No					0	0	0	0	0	0	0	0	NA	NA	NA	NA	NA	NA	NA	NA	NA	NA	NA	NA
CH63R_00246	hypothetical protein (555 nt)	unitig_1					No	No					0.0864829	0	0.171401	0.35589	0	0	0	1	-0.744	NA	-1.312	NA	0.568	NA	0.784	NA	2.096	NA	1.352	NA
CH63R_00247	GDSL-like Lipase/Acylhydrolase (795 nt)	unitig_1	CE3		Not specific		Yes	No					5.37336	4.36037	2.63246	3.67708	22	15	10	13	-0.618	0.300416	0.518	0.482488	-1.136	0.0412334	0.367	0.572425	-0.151	0.802947	-0.769	0.109103
CH63R_00248	FAD binding domain-containing protein (1110 nt)	unitig_1			Not specific		Yes	No					105.942	48.6462	15.0833	0.462657	599	220	78	2	-1.444	3.93233e-11	1.468	6.49475e-09	-2.912	3.29284e-37	-4.994	1.06102e-28	-6.462	2.4594e-49	-7.906	2.12021e-75
CH63R_00249	hypothetical protein (969 nt)	unitig_1					No	No					0	0	0	0	0	0	0	0	NA	NA	NA	NA	NA	NA	NA	NA	NA	NA	NA	NA
CH63R_00250	Hsp70 family protein (3945 nt)	unitig_1					No	No					2.00752	3.41344	0.892197	0.170232	40	62	16	3	0.561	0.222485	1.825	0.000188774	-1.264	0.00634194	-2.394	2.63257e-05	-4.219	1.71913e-16	-3.658	3.56015e-13
CH63R_00251	Ankyrin repeat protein (1839 nt)	unitig_1					No	No					0	0	0	0.0214811	0	0	0	0	0.405	NA	0.097	NA	0.308	NA	0.895	NA	0.798	NA	1.203	NA
CH63R_00252	hypothetical protein (417 nt)	unitig_1					No	No					0	0	0	0	0	0	0	0	NA	NA	NA	NA	NA	NA	NA	NA	NA	NA	NA	NA
CH63R_00253	Polysaccharide lyase family 3 (918 nt)	unitig_1	PL3_2		Not specific		Yes	No					0	2.17854	19.7923	612.481	0	10	99	2150	4.699	0.00136272	-3.112	0.00861468	7.812	1.18035e-08	4.191	7.95311e-05	7.303	5.79194e-12	12.003	3.78103e-19
CH63R_00254	Glycoside hydrolase family 16 protein (774 nt)	unitig_1	GH16		Not specific		Yes	No					0.062013	0.172257	0	0.357269	0	1	0	1	0.789	NA	1.773	NA	-0.984	NA	2.799	NA	1.026	NA	1.815	0.325249
CH63R_00255	hypothetical protein (864 nt)	unitig_1					No	No					0.111107	1.23451	0	0.0914439	1	5	0	0	2.891	0.0527698	4.5	NA	-1.609	0.434389	1.168	0.603464	-3.332	0.0178437	-0.441	0.796477
CH63R_00256	AMP-binding enzyme (1665 nt)	unitig_1					No	No					166.566	146.219	75.7592	170.376	1420	1012	596	1224	-0.488	0.0210901	0.76	0.000418272	-1.248	2.35839e-10	1.036	2.41328e-07	0.276	0.186653	-0.212	0.305935
CH63R_00257	Citrate synthase (1365 nt)	unitig_1					No	No					59.8481	25.3956	12.3352	23.847	418	142	81	140	-1.548	2.01144e-11	0.817	0.00321806	-2.365	5.39326e-24	0.801	0.0015291	-0.016	0.956287	-1.564	2.00027e-13
CH63R_00258	Short-chain dehydrogenase (1014 nt)	unitig_1					No	No					0.615359	0.262972	0.281442	0.740209	3	1	1	3	-1.419	0.371804	-0.26	NA	-1.159	0.416953	1.182	0.428595	1.442	0.320648	0.023	0.984962
CH63R_00259	Beta-ketoacyl synthase domain-containing protein (336 nt)	unitig_1					No	No					0	0.396806	0	0	0	0	0	0	1.756	NA	1.448	NA	0.308	NA	-0.448	NA	-1.895	NA	-0.139	NA
CH63R_00260	hypothetical protein (1422 nt)	unitig_1			Not specific		Yes	No					0.0337539	0	0	0.0277804	0	0	0	0	-0.788	NA	0.097	NA	-0.885	NA	0.778	NA	0.681	NA	-0.107	NA
CH63R_00261	RNA binding protein ligatin (1911 nt)	unitig_1					No	No					11.0262	10.6047	9.55755	17.509	108	80	87	140	-0.415	0.279073	-0.109	0.824484	-0.305	0.400549	0.691	0.0491128	0.8	0.0185032	0.386	0.242618
CH63R_00262	Sugar porter family MFS transporter (1848 nt)	unitig_1					No	No					99.0089	101.582	55.1307	11.8212	933	753	480	99	-0.304	0.0531213	0.648	4.2493e-05	-0.952	4.29246e-11	-2.291	2.14173e-50	-2.939	2.78983e-84	-3.243	1.16344e-107
CH63R_00263	Oxidoreductase (924 nt)	unitig_1					No	No					4.31151	4.0402	7.41253	10.218	20	15	31	44	-0.431	0.467427	-1.061	0.0653714	0.63	0.193066	0.467	0.346206	1.528	0.00181573	1.097	0.0103546
CH63R_00264	PhoD-like phosphatase (2004 nt)	unitig_1					No	No					2.51487	4.79018	9.25641	6.74166	26	38	90	63	0.578	0.175478	-1.212	0.00227102	1.79	2.99825e-07	-0.519	0.155433	0.693	0.0634196	1.271	0.000202646
CH63R_00265	Ribosomal protein s17 (1728 nt)	unitig_1					No	No					3.74985	16.4344	65.6754	2.12607	34	116	564	17	1.782	2.3143e-08	-2.267	2.90881e-14	4.05	2.11432e-43	-5.053	1.02819e-61	-2.786	5.21263e-18	-1.003	0.00301791
CH63R_00266	Secreted protein (1248 nt)	unitig_1			Not specific		Yes	No					0.11538	0.106832	4.72588	17.7577	1	1	27	104	-0.015	0.993185	-4.946	3.09529e-05	4.931	5.75131e-09	1.915	1.23371e-05	6.861	4.52776e-10	6.846	4.31364e-17
CH63R_00267	hypothetical protein (1161 nt)	unitig_1					No	No					0.372078	0.114838	0	0.0340256	2	1	0	0	-1.685	NA	1.899	NA	-3.584	NA	0.615	NA	-1.285	NA	-2.97	0.0744382
CH63R_00268	hypothetical protein (1584 nt)	unitig_1					No	No					0.272716	0.0841709	0	0.0748177	2	1	0	0	-1.795	NA	1.719	NA	-3.514	NA	1.656	NA	-0.063	NA	-1.858	0.219767
CH63R_00269	hypothetical protein (507 nt)	unitig_1					No	No					0.473353	0	0.187628	0	1	0	0	0	-2.566	NA	-1.296	NA	-1.269	NA	-1.935	NA	-0.639	NA	-3.204	0.126876
CH63R_00270	Hsp70 family chaperone (1836 nt)	unitig_1					No	No					0.601282	0.435708	0.207249	0.0215162	6	3	2	0	-0.747	0.496415	0.867	NA	-1.614	0.129567	-2.659	0.0743929	-3.526	0.00900011	-4.273	0.000571648
CH63R_00271	hypothetical protein (1395 nt)	unitig_1					No	No					0.275257	0.191149	0.136383	0.424772	2	1	1	3	-0.68	0.664224	0.272	NA	-0.952	0.49903	1.31	0.352504	1.038	0.436632	0.358	0.745401
CH63R_00272	hypothetical protein (975 nt)	unitig_1					Yes	Highly Probable					0	0	0.0975666	0.0405167	0	0	1	0	0.389	NA	-1.389	NA	1.779	NA	-0.957	NA	0.432	NA	0.821	NA
CH63R_00273	Oxoglutarate dehydrogenase (3021 nt)	unitig_1					No	No					0.158881	0.573733	0.125955	0.104611	2	8	2	1	1.513	0.11304	1.888	NA	-0.375	0.752814	-0.303	0.817149	-2.191	0.0150409	-0.678	0.485614
CH63R_00274	Dihydrolipoyllysine-residue succinyltransferase (1422 nt)	unitig_1					No	No					5.73816	12.8451	25.8891	50.5326	42	74	177	320	0.835	0.000271887	-1.239	4.29665e-09	2.074	1.51535e-27	0.861	1.25545e-07	2.1	5.46181e-29	2.936	6.53637e-62
CH63R_00275	Protein tyrosine phosphatase-like protein (642 nt)	unitig_1					No	No					1.27098	6.85324	11.5575	53.4101	5	18	35	155	2.031	0.000349398	-0.973	0.0612727	3.004	3.15887e-09	2.115	2.77029e-08	3.089	2.28131e-13	5.12	1.83289e-27
CH63R_00276	Major facilitator superfamily transporter (1527 nt)	unitig_1					No	No					0.0628658	0.349251	0.062297	0.181091	1	2	1	1	1.879	NA	1.83	NA	0.049	NA	1.08	NA	-0.75	NA	1.129	0.447188
CH63R_00277	Fungal specific transcription factor domain-containing protein (2529 nt)	unitig_1					No	No	Zn2Cys6				4.47906	8.27691	4.43853	1.06218	57	86	54	12	0.576	0.0818649	0.664	0.0657446	-0.087	0.81233	-2.168	3.09247e-10	-2.832	1.47821e-17	-2.256	3.24539e-12
CH63R_00278	ATPase (2172 nt)	unitig_1					No	No					2.43084	1.04353	0.875943	0.072751	28	10	9	1	-1.48	0.0308947	0.102	0.923564	-1.583	0.0144002	-3.425	0.00017319	-3.527	8.64839e-05	-5.008	1.17653e-09
CH63R_00279	Nuclear pore protein-like protein (1203 nt)	unitig_1					No	No					0.558581	4.43314	8.06567	0.623917	4	20	48	3	2.563	6.49299e-06	-1.161	0.0142036	3.724	5.37486e-13	-3.768	5.75353e-15	-2.607	5.88459e-07	-0.044	0.948255
CH63R_00280	Succinate-semialdehyde dehydrogenase (1635 nt)	unitig_1					No	No					0	1.14164	13.0909	17.6619	0	7	106	138	4.282	0.00827959	-3.593	0.00953013	7.875	1.3879e-07	0.359	0.816672	3.952	0.00198304	8.234	2.48698e-08
CH63R_00281	hypothetical protein (2352 nt)	unitig_1					No	No					26.5499	123.52	133.915	6.36562	325	1152	1521	69	1.821	6.49489e-11	-0.397	0.226862	2.218	4.59704e-16	-4.446	6.13992e-58	-4.049	3.75517e-48	-2.228	2.01436e-15
CH63R_00282	Heterokaryon incompatibility protein (1917 nt)	unitig_1					No	No					0.100152	0.139099	0.148869	1.83403	1	1	1	17	0.227	0.893105	-0.205	NA	0.432	0.761867	3.39	0.00206145	3.595	0.00183593	3.822	9.6885e-05
CH63R_00283	WD domain-containing protein (942 nt)	unitig_1			Not specific		Yes	No					0.30572	2.97225	34.3348	1.25808	1	10	162	5	2.769	0.00028149	-3.834	1.13486e-14	6.603	3.53016e-24	-4.891	1.10087e-28	-1.057	0.0652623	1.712	0.0179449
CH63R_00284	Cytochrome P450 52A11 (1143 nt)	unitig_1					No	No		E-class P450, group IV			4.40927	14.8141	9.2381	0.103684	26	65	48	0	1.369	0.00202773	0.444	0.396606	0.925	0.0374793	-6.109	4.72887e-14	-6.552	2.9262e-16	-5.184	1.02861e-10
CH63R_00285	hypothetical protein (264 nt)	unitig_1					No	No					6.54519	22.2211	15.1339	0.149635	9	23	18	0	1.399	0.0187686	0.352	0.629321	1.047	0.0760028	-5.769	1.77077e-07	-6.121	1.77972e-08	-4.722	1.4573e-05
CH63R_00286	Tat pathway signal sequence (3150 nt)	unitig_1					No	No					0.0152375	0.296282	0.845577	9.55615	0	4	13	135	3.193	0.00996842	-1.64	0.0351731	4.832	9.55165e-06	3.398	1.44209e-14	5.038	8.71657e-16	8.23	1.61775e-15
CH63R_00287	DNA repair protein rad5 (2403 nt)	unitig_1					No	No					0.119845	0.0554835	0	0.0493181	2	1	0	1	-0.976	NA	1.817	NA	-2.793	NA	1.675	NA	-0.142	NA	-1.119	0.541821
CH63R_00288	Zinc finger protein (3303 nt)	unitig_1					No	No					0.639392	0.52475	0.288003	0.275079	11	7	5	4	-0.618	0.51004	0.605	0.596703	-1.223	0.157543	-0.185	0.863969	-0.79	0.369567	-1.408	0.0631645
CH63R_00289	oxysterol-binding protein (1185 nt)	unitig_1					No	No					132.207	56.8186	21.9154	7.53405	803	275	122	41	-1.541	9.83296e-17	1.163	6.36691e-08	-2.704	3.82211e-45	-1.588	3.34652e-13	-2.75	4.0497e-41	-4.292	8.69304e-109
CH63R_00290	Serine carboxypeptidase (1905 nt)	unitig_1			Not specific	S10	Yes	No					5.16514	4.33924	2.64659	3.23495	50	33	24	27	-0.576	0.132063	0.456	0.331722	-1.032	0.00399945	0.168	0.702173	-0.288	0.450617	-0.864	0.00541665
CH63R_00291	Lysophospholipase a (987 nt)	unitig_1	CE16				No	No					3.89042	1.35083	2.31313	19.0915	20	5	11	79	-1.788	0.00588489	-0.974	0.214038	-0.813	0.136016	2.811	1.02778e-08	3.785	1.40217e-10	1.998	1.62386e-06
CH63R_00292	UbiA prenyltransferase (978 nt)	unitig_1					No	No					178.103	23.857	4.27976	1.13099	881	93	19	5	-3.219	1.61368e-24	2.231	3.832e-08	-5.45	1.01027e-50	-1.983	3.24762e-05	-4.214	3.22647e-24	-7.433	5.32498e-79
CH63R_00293	glycosyl hydrolase family 3 N terminal domain-containing protein (2472 nt)	unitig_1	GH3		Not specific		Yes	No					3.22317	12.1893	116.446	700.169	41	123	1357	7543	1.581	1.5508e-06	-3.449	1.36316e-29	5.03	1.78428e-63	2.462	2.74865e-18	5.911	7.59009e-91	7.492	2.01774e-141
CH63R_00294	Choline dehydrogenase (1467 nt)	unitig_1	AA3				No	No					0	0	0	0.350067	0	0	0	2	0.48	NA	0.121	NA	0.359	NA	3.319	NA	3.198	NA	3.678	0.0791735
CH63R_00295	Choline dehydrogenase (528 nt)	unitig_1	AA3_2		Not specific		Yes	No					0	0	0	0.0748177	0	0	0	0	0.405	NA	0.097	NA	0.308	NA	0.81	NA	0.713	NA	1.118	NA
CH63R_00296	CFEM domain-containing protein (1374 nt)	unitig_1			Not specific		Yes	No					0	0	0.069234	0.891279	0	0	0	6	0.635	0.81179	-1.476	NA	2.111	0.31674	3.4	0.0371908	4.875	0.00781561	5.511	0.00167634
CH63R_00297	Oxidase (1326 nt)	unitig_1			Not specific		Yes	No					0.108593	0.904933	0.430441	5.60084	1	5	3	35	2.534	0.0288768	0.799	0.521635	1.736	0.14489	3.486	0.000105587	2.687	0.0013219	5.221	7.92721e-08
CH63R_00298	Zinc-binding dehydrogenase (1089 nt)	unitig_1					No	No					258.722	250.615	116.442	153.263	1432	1134	588	699	-0.336	0.347955	0.94	0.00558895	-1.275	4.14084e-05	0.247	0.501854	-0.693	0.0293101	-1.029	0.000824474
CH63R_00299	Beta-xylanase (1290 nt)	unitig_1	GH10-CBM1		Not specific		Yes	No					0.595324	2.79056	1.32736	4.34848	4	17	9	25	2.035	0.00683003	0.959	0.254629	1.076	0.175646	1.521	0.0324452	0.562	0.413214	2.597	0.000103869
CH63R_00300	hypothetical protein (624 nt)	unitig_1					No	No					0.0769199	0	0.152448	0.0633073	0	0	0	0	-0.798	NA	-1.181	NA	0.383	NA	-0.764	NA	0.417	NA	-0.381	NA
CH63R_00301	Cytochrome P450 61 (468 nt)	unitig_1					No	No					0.717919	0.569772	0.203264	0.0844098	2	1	0	0	-0.586	NA	1.073	NA	-1.659	NA	-0.943	NA	-2.016	NA	-2.603	0.106952
CH63R_00302	C6 zinc finger domain-containing protein (1527 nt)	unitig_1					No	No	Zn2Cys6				0.911554	4.1037	2.80336	2.6905	7	25	21	18	1.819	0.000253482	0.312	0.597687	1.506	0.0021907	-0.154	0.772511	-0.467	0.302049	1.352	0.00288217
CH63R_00303	hypothetical protein (300 nt)	unitig_1					No	No					248.79	47.9976	21.8793	5.66221	386	58	33	6	-2.675	1.69168e-05	0.822	0.279062	-3.497	1.03325e-08	-2.241	0.00102851	-3.062	2.3862e-06	-5.738	1.73564e-20
CH63R_00304	Cytochrome P450 (930 nt)	unitig_1					No	No		Cytochrome P450			0	0	0.102288	0	0	0	1	0	0.405	NA	-1.508	NA	1.913	NA	-2.044	NA	-0.536	NA	-0.131	NA
CH63R_00305	Cytochrome p450 (681 nt)	unitig_1					No	No		Cytochrome P450			2.53734	0.587342	0.279376	0	9	1	1	0	-2.414	0.0452379	0.719	NA	-3.133	0.0109647	-2.994	0.112641	-3.714	0.0318041	-6.128	7.1972e-05
CH63R_00306	hypothetical protein (2412 nt)	unitig_1					No	No					27.6208	38.4171	14.0404	5.35561	343	393	155	59	0.192	0.521933	1.317	1.18051e-06	-1.125	1.21168e-05	-1.412	1.43868e-07	-2.729	5.5889e-27	-2.537	2.8861e-24
CH63R_00307	hypothetical protein (2034 nt)	unitig_1					No	No					10.5482	12.1921	7.43622	8.27365	109	100	71	75	-0.119	0.655359	0.488	0.0696422	-0.607	0.00707968	0.065	0.816672	-0.423	0.0589745	-0.542	0.00645839
CH63R_00308	Annexin (1395 nt)	unitig_1					No	No					61.7609	44.2511	36.4826	55.3619	444	261	243	342	-0.768	0.00361222	0.097	0.787685	-0.865	0.000652897	0.49	0.0714975	0.393	0.13687	-0.375	0.137721
CH63R_00309	hypothetical protein (1512 nt)	unitig_1					No	No					11.2376	7.40704	4.52988	10.4769	85	47	33	69	-0.87	0.0182439	0.497	0.275606	-1.367	0.000113135	1.054	0.00412838	0.558	0.122582	-0.312	0.348434
CH63R_00310	hypothetical protein (297 nt)	unitig_1					No	No					1.7777	1.79565	1.60147	0	3	2	2	0	-0.374	0.798689	-0.104	NA	-0.271	0.834299	-4.199	0.015618	-4.095	0.0158179	-4.47	0.00515153
CH63R_00311	hypothetical protein (531 nt)	unitig_1			Not specific		Yes	Weakly Probable					6.41782	1.50652	1.61233	0.074395	18	4	5	0	-2.339	0.0058547	-0.269	0.83748	-2.07	0.00654479	-3.791	0.00326326	-3.521	0.00627805	-5.861	2.86315e-07
CH63R_00312	hypothetical protein (441 nt)	unitig_1					No	No					10.4485	10.2792	9.49117	47.8345	24	17	20	75	-0.459	NA	-0.266	NA	-0.194	NA	1.773	NA	2.039	NA	1.58	NA
CH63R_00313	Homogentisate 1,2-dioxygenase (1479 nt)	unitig_1					No	No					68.768	102.406	62.7108	49.6001	522	617	441	328	0.244	0.0562158	0.483	0.000228541	-0.239	0.0554771	-0.429	0.000530584	-0.912	4.52675e-15	-0.667	2.47189e-09
CH63R_00314	Alkaline serine protease Alp1 (1722 nt)	unitig_1			Not specific	S08A	Yes	No					0.167241	11.1493	73.8591	11.6309	2	79	622	92	5.495	1.32892e-18	-2.968	8.43336e-20	8.463	9.92306e-45	-2.75	2.7529e-20	0.218	0.545676	5.713	4.62776e-21
CH63R_00315	carboxylesterase (711 nt)	unitig_1					No	No					36.0491	16.8768	8.96419	6.27838	136	51	31	20	-1.403	NA	0.721	NA	-2.125	NA	-0.595	NA	-1.316	NA	-2.719	NA
CH63R_00316	SET domain-containing protein (2106 nt)	unitig_1					No	No					49.9808	173.211	89.0747	20.2959	550	1481	894	199	1.421	2.38965e-05	0.724	0.0516144	0.697	0.0427763	-2.155	6.15356e-11	-2.879	5.35414e-19	-1.458	8.37854e-06
CH63R_00317	hypothetical protein (357 nt)	unitig_1					No	No					61.5773	85.5233	56.2238	128.581	114	123	95	208	0.115	0.81179	0.372	0.428543	-0.257	0.538047	1.127	0.00337476	0.754	0.0463645	0.87	0.0166717
CH63R_00318	PA domain-containing protein (2835 nt)	unitig_1					No	No					17.1168	12.7448	11.8448	17.2089	247	147	161	218	-0.738	0.000636402	-0.12	0.680685	-0.618	0.00287145	0.44	0.0430119	0.56	0.00802436	-0.178	0.383577
CH63R_00319	Vacuolar protein sorting-associated protein 35 (2646 nt)	unitig_1					No	No					31.9624	36.229	28.7971	51.4923	432	402	364	618	-0.113	0.565961	0.133	0.530243	-0.246	0.152255	0.761	2.27447e-06	0.627	9.41983e-05	0.515	0.000809337
CH63R_00320	hypothetical protein (804 nt)	unitig_1					No	No					3.82074	0.994976	1.53813	5.45388	15	3	6	20	-2.185	0.00642415	-0.825	0.427373	-1.36	0.0411	1.73	0.00895951	2.555	0.000752131	0.37	0.507125
CH63R_00321	hypothetical protein (1173 nt)	unitig_1					No	No					1.7186	0.681978	4.78476	8.65513	10	4	27	46	-1.559	0.0345578	-2.924	3.98327e-05	1.365	0.00170806	0.759	0.0605769	3.683	1.30726e-08	2.124	3.43481e-08
CH63R_00322	hypothetical protein (684 nt)	unitig_1					No	No					22.8763	1.94922	1.6689	0.231016	80	5	6	1	-3.867	8.39914e-11	-0.067	0.952329	-3.8	4.76269e-12	-2.813	0.00173978	-2.746	0.00225506	-6.613	6.97176e-19
CH63R_00323	hypothetical protein (999 nt)	unitig_1					No	No					0.288276	0.400381	0	0.0790866	1	2	0	1	0.261	NA	3.064	NA	-2.804	NA	1.23	NA	-1.834	NA	-1.574	0.34926
CH63R_00324	Metallo-beta-lactamase superfamily protein (894 nt)	unitig_1					No	No					0.0536891	0.29827	0.212813	0.441877	0	1	1	2	1.751	NA	0.294	NA	1.457	NA	0.757	NA	0.463	NA	2.214	0.186225
CH63R_00325	GDSL-like Lipase/Acylhydrolase (927 nt)	unitig_1	CE12		Not specific		Yes	No					1.864	5.32156	22.6787	11.2076	9	21	102	48	1.19	0.0246556	-2.299	5.67211e-07	3.489	7.64411e-16	-1.089	0.00624319	1.209	0.00695926	2.399	2.756e-08
CH63R_00326	Peptide hydrolase (1116 nt)	unitig_1			Not specific	M28E	Yes	No					0	0	0.852397	9.91134	0	0	5	54	0.764	0.757626	-3.885	0.0358268	4.649	0.00387206	3.512	8.84971e-05	7.397	4.23217e-06	8.161	5.67017e-08
CH63R_00327	Major facilitator superfamily transporter (1308 nt)	unitig_1					No	No					4.47688	5.91204	3.05455	1.44968	30	35	19	9	0.151	0.778087	0.789	0.134732	-0.638	0.167832	-1.157	0.0190314	-1.946	1.31565e-05	-1.795	1.95057e-05
CH63R_00328	Amine oxidase (2010 nt)	unitig_1					No	No					0.883546	7.29649	4.07013	3.61627	9	59	39	32	2.694	3.42111e-15	0.604	0.0705218	2.09	2.17146e-09	-0.268	0.407727	-0.872	0.00132431	1.822	2.5017e-08
CH63R_00329	hypothetical protein (234 nt)	unitig_1		ChEC100	Genus specific		Yes	No					0	173.781	1578.95	341.184	0	169	1756	363	8.775	1.6234e-14	-3.342	1.2891e-11	12.117	3.3085e-27	-2.246	3.26235e-06	1.096	0.0275877	9.871	1.21855e-18
CH63R_00330	Restculine oxidase (1977 nt)	unitig_1			Not specific		Yes	No					0	1.82085	1.25104	10.4904	0	18	12	90	6.068	1.07013e-05	0.477	0.578466	5.591	3.97337e-05	2.878	3.07957e-06	2.402	6.79069e-05	8.47	8.31845e-11
CH63R_00331	CFEM domain-containing protein (1290 nt)	unitig_1					No	No					0	0.723478	0.294969	1.37804	0	5	2	8	4.612	0.00679638	1.252	NA	3.36	0.0532198	2.02	0.111253	0.768	0.513956	5.379	0.000616771
CH63R_00332	EC32 protein (543 nt)	unitig_1			Not specific		Yes	No					0	1.9643	16.6429	0	0	5	47	0	4.845	0.003421	-3.307	5.67365e-05	8.152	7.75627e-08	-8.476	1.45869e-08	-5.169	0.000939662	-0.324	0.881533
CH63R_00333	Oxalate decarboxylase family bicupin (1494 nt)	unitig_1					No	No					0.160636	0.178483	0.445711	0.343741	1	1	3	2	-0.07	0.967596	-1.368	NA	1.298	0.294236	-0.511	0.694067	0.857	0.53555	0.787	0.503358
CH63R_00334	Het and ankyrin domain protein (1761 nt)	unitig_1					No	No					0.0272561	0.378554	0	0.0897303	0	2	0	1	2.719	NA	3.618	NA	-0.899	NA	2.076	NA	-1.541	NA	1.177	0.514271
CH63R_00335	Het and ankyrin domain protein (1347 nt)	unitig_1					No	No					1.21153	4.35514	2.18927	0.615872	9	23	14	4	1.48	0.00499187	0.751	0.212321	0.729	0.19196	-1.866	0.00120711	-2.616	1.00934e-06	-1.136	0.0417896
CH63R_00336	HET domain-containing protein (2058 nt)	unitig_1					No	No					0.466453	1.81397	0.323563	0.115171	5	18	4	1	1.77	0.0388583	2.304	0.0197271	-0.535	0.605602	-1.596	0.155279	-3.901	2.04241e-05	-2.131	0.0242709
CH63R_00337	Ankyrin unc44 (4875 nt)	unitig_1					No	No					0.0590745	0.164094	0	0.00810334	1	4	0	0	1.293	0.450234	4.113	NA	-2.82	0.152269	0.473	0.847782	-3.64	0.0285393	-2.347	0.163169
CH63R_00338	hypothetical protein (270 nt)	unitig_1					No	No					0	0	0	0	0	0	0	0	NA	NA	NA	NA	NA	NA	NA	NA	NA	NA	NA	NA
CH63R_00339	Intracellular serine protease (885 nt)	unitig_1					No	No					0	0	0	0.044637	0	0	0	0	0.405	NA	0.097	NA	0.308	NA	0.895	NA	0.798	NA	1.203	NA
CH63R_00340	Intracellular serine protease (3333 nt)	unitig_1					No	No					0	0	0	0.0118523	0	0	0	0	0.405	NA	0.097	NA	0.308	NA	0.895	NA	0.798	NA	1.203	NA
CH63R_00341	hypothetical protein (549 nt)	unitig_1					No	No					0	0	0	0	0	0	0	0	NA	NA	NA	NA	NA	NA	NA	NA	NA	NA	NA	NA
CH63R_00342	hypothetical protein (639 nt)	unitig_1					No	No					0.150229	0	0.148869	0	0	0	0	0	-1.197	NA	-1.118	NA	-0.079	NA	-1.534	NA	-0.416	NA	-1.614	NA
CH63R_00343	Pheromone-regulated membrane protein (2940 nt)	unitig_1					No	No					2.41623	3.0384	3.65626	3.91007	37	39	51	52	0.06	0.906613	-0.426	0.385462	0.487	0.229919	0.024	0.962111	0.45	0.270633	0.51	0.171142
CH63R_00344	Major facilitator superfamily transporter (1542 nt)	unitig_1					No	No					69.1645	92.6889	66.4412	165.009	539	614	521	1214	0.18	0.871563	0.227	0.852146	-0.047	0.964613	1.168	0.217035	0.94	0.295943	1.121	0.201493
CH63R_00345	hypothetical protein (1143 nt)	unitig_1					No	No					0.041993	0.466585	0	0.829475	0	2	0	5	2.612	0.119529	3.359	NA	-0.747	0.733075	4.384	0.0161299	1.025	0.425645	3.637	0.010408
CH63R_00346	Glycosylhydrolase family 61-5 (963 nt)	unitig_1	AA9-CBM1		Not specific		Yes	No					0	0	0.0987824	0.0820431	0	0	1	0	0.452	NA	-1.536	NA	1.988	NA	-0.32	NA	1.216	NA	1.668	NA
CH63R_00347	Linalool dehydratase-isomerase (1683 nt)	unitig_1					No	No					2.42414	9.74402	6.55662	5.44556	21	65	50	42	1.612	0.000744486	0.37	0.521804	1.242	0.00877356	-0.262	0.628808	-0.632	0.176552	0.98	0.0319647
CH63R_00348	Mannan endo-1,4-beta-mannosidase C (1209 nt)	unitig_1	GH5_7		Not specific		Yes	No					0.119102	3.52891	7.3175	106.683	1	21	42	575	4.283	1.88071e-07	-1.157	0.0131092	5.44	2.76587e-12	3.744	7.86398e-30	4.901	1.43043e-37	9.184	2.33184e-34
CH63R_00349	Duf300 domain-containing protein (1140 nt)	unitig_1					No	No					0.673656	1.40344	0.917897	1.73262	4	7	5	9	0.765	0.369364	0.456	0.658578	0.309	0.722784	0.856	0.272438	0.4	0.591272	1.165	0.075536
CH63R_00350	C6 zinc finger domain protein (972 nt)	unitig_1					No	No					2.27151	6.7212	6.65501	5.36471	11	27	30	23	1.223	0.00464867	-0.192	0.718732	1.415	0.000398957	-0.397	0.328739	-0.205	0.621588	1.017	0.00688408
CH63R_00351	C6 zinc finger domain protein (672 nt)	unitig_1					No	No	Zn2Cys6				1.49994	2.97604	5.23767	5.40825	5	9	17	16	0.674	0.330016	-0.997	0.127286	1.671	0.00184792	-0.046	0.937794	0.95	0.0864069	1.624	0.00095239
CH63R_00352	Fatty acid hydroxylase (960 nt)	unitig_1					No	No					5.69977	6.11081	21.6019	42.7958	28	25	101	184	-0.203	0.647634	-2.027	1.31001e-08	1.824	5.28181e-10	0.869	0.00174083	2.895	7.30784e-19	2.692	1.1712e-22
CH63R_00353	Kelch repeat protein (1821 nt)	unitig_1			Not specific		Yes	No					0.289939	0.292865	0.104478	0.0867738	3	2	1	1	-0.477	0.77443	0.991	NA	-1.468	0.329965	-0.245	0.89617	-1.236	0.403461	-1.713	0.18876
CH63R_00354	hypothetical protein (1989 nt)	unitig_1					No	No					6.29838	4.55818	1.38698	0.0993056	63	37	14	1	-0.769	0.172873	1.423	0.023063	-2.192	5.47392e-05	-3.677	4.37909e-06	-5.1	1.33039e-11	-5.869	9.34511e-16
CH63R_00355	Eukaryotic aspartyl protease (1293 nt)	unitig_1			Not specific	A01A	Yes	No					0.593943	9.3834	35.6084	0.947113	4	51	222	6	3.624	1.02788e-13	-2.122	1.03349e-09	5.747	2.67383e-36	-5.263	5.04435e-42	-3.141	4.15114e-14	0.483	0.397062
CH63R_00356	Cellulosome enzyme (1365 nt)	unitig_1	GH30_7		Not specific		Yes	Weakly Probable					0	0	0.0696904	0	0	0	0	0	0.405	NA	-1.317	NA	1.722	NA	-1.859	NA	-0.543	NA	-0.137	NA
CH63R_00357	Alpha-L-arabinofuranosidase axhA-2 (987 nt)	unitig_1	GH62		Not specific		Yes	No					0.729453	0.810497	0.771043	0.0800482	4	3	4	0	-0.314	0.819405	-0.275	NA	-0.039	0.975682	-2.949	0.0246946	-2.675	0.0408559	-2.989	0.0126316
CH63R_00358	Scytalone dehydratase (735 nt)	unitig_1					No	No					293.017	30.1119	7.89493	0.48372	1141	94	27	2	-3.556	6.33133e-12	1.737	0.0038501	-5.293	1.20127e-23	-3.877	3.19203e-08	-5.614	4.60667e-17	-9.17	4.30584e-45
CH63R_00359	hypothetical protein (789 nt)	unitig_1					No	No					0.060834	0	0.120567	0	0	0	0	0	-0.801	NA	-1.165	NA	0.364	NA	-1.629	NA	-0.464	NA	-1.265	NA
CH63R_00360	Membrane-associated progesterone receptor component 1 (579 nt)	unitig_1					No	No					59.5209	53.1925	35.488	39.6402	176	129	97	103	-0.464	0.0399453	0.382	0.14705	-0.846	6.53429e-05	0.078	0.769782	-0.304	0.172886	-0.768	6.73137e-05
CH63R_00361	hypothetical protein (1131 nt)	unitig_1			Not specific		Yes	No					7.76626	1.29672	0.252327	0.104785	46	6	1	0	-2.914	0.00012722	1.915	0.11016	-4.83	3.72954e-07	-1.249	0.357557	-3.165	0.0022855	-6.079	3.05e-11
CH63R_00362	hypothetical protein (237 nt)	unitig_1					No	No					0.202523	0	0	0	0	0	0	0	-0.914	NA	0.097	NA	-1.012	NA	-0.449	NA	-0.546	NA	-1.46	NA
CH63R_00363	hypothetical protein (381 nt)	unitig_1			Not specific		Yes	No					0	0	0	0	0	0	0	0	NA	NA	NA	NA	NA	NA	NA	NA	NA	NA	NA	NA
CH63R_00364	Nucleotide-sugar transporter (2283 nt)	unitig_1					No	No					8.55681	42.2231	29.4174	13.7216	98	393	318	143	1.99	3.9277e-12	0.302	0.387933	1.688	3.25403e-09	-1.153	6.98003e-05	-1.455	2.36102e-07	0.535	0.0694066
CH63R_00365	Integral membrane family protein (1131 nt)	unitig_1					No	No					679.908	183.074	67.8761	0.628707	3906	847	358	3	-2.2	4.8883e-29	1.235	8.48511e-09	-3.435	1.66111e-67	-6.705	1.0844e-68	-7.939	3.56296e-97	-10.14	9.73238e-160
CH63R_00366	hypothetical protein (258 nt)	unitig_1					No	No					0.186039	0	0	0.306231	0	0	0	0	-0.752	NA	0.097	NA	-0.849	NA	1.176	NA	1.079	NA	0.327	NA
CH63R_00367	GDSL-like Lipase/Acylhydrolase (861 nt)	unitig_1	CE12		Not specific		Yes	No					14.9402	8.51681	36.681	300.385	66	29	143	1149	-1.141	0.00358273	-2.255	3.96292e-09	1.114	0.0007031	2.978	2.00454e-22	5.233	3.41515e-50	4.092	1.43086e-41
CH63R_00368	fungal protein (2046 nt)	unitig_1					No	No					178.878	24.958	17.0634	8.1672	1900	211	167	74	-3.158	1.68822e-32	0.333	0.333361	-3.491	1.04167e-39	-1.169	4.99968e-05	-1.502	7.83622e-08	-4.661	4.24157e-71
CH63R_00369	Cation diffusion facilitator 1 (1245 nt)	unitig_1					No	No					6.55395	6.85374	6.49465	26.3993	42	37	37	150	-0.236	0.547732	-0.079	0.874335	-0.156	0.665535	1.982	1.56054e-11	2.061	1.20542e-11	1.825	4.95219e-12
CH63R_00370	ABC-2 type transporter (4443 nt)	unitig_1					No	No					3.84589	73.9104	44.1487	5.49478	86	1329	946	113	3.922	1.06512e-40	0.489	0.151797	3.433	1.40332e-31	-3.05	9.82952e-26	-3.538	1.40161e-34	0.383	0.231384
CH63R_00371	Integral membrane protein (669 nt)	unitig_1					No	No					0.645713	70.7489	72.8031	11.5736	2	193	234	37	6.291	1.0259e-28	-0.272	0.547171	6.563	1.31505e-31	-2.656	7.71064e-14	-2.384	2.32912e-11	3.907	6.78778e-12
CH63R_00372	Integral membrane protein (1473 nt)	unitig_1					No	No					0.651704	85.9881	66.4536	14.5625	5	524	476	101	6.637	8.06991e-46	0.135	0.787738	6.502	2.6269e-44	-2.217	9.02885e-10	-2.352	4.81339e-11	4.285	6.17493e-20
CH63R_00373	Major facilitator superfamily transporter (1767 nt)	unitig_1					No	No					12.6311	5.43267	2.26109	7.08698	114	43	19	55	-1.465	2.42216e-06	1.096	0.00790515	-2.562	2.14519e-14	1.536	1.18086e-05	0.44	0.179546	-1.026	9.80546e-05
CH63R_00374	Vesicular amine transporter (1389 nt)	unitig_1					No	No					0.967563	0.38395	0.410918	0.142202	7	2	3	1	-1.564	0.137995	-0.287	NA	-1.277	0.169801	-1.52	0.179556	-1.233	0.285396	-2.797	0.00168735
CH63R_00375	Methyltransferase type 12 (897 nt)	unitig_1					No	No					0	0.148636	0	0.0440399	0	1	0	0	1.756	NA	1.457	NA	0.299	NA	0.539	NA	-0.918	NA	0.838	NA
CH63R_00376	hypothetical protein (1719 nt)	unitig_1					No	No					0	0	0	0.0229807	0	0	0	0	0.405	NA	0.097	NA	0.308	NA	0.895	NA	0.798	NA	1.203	NA
CH63R_00377	CocE/NonD family Hydrolase (2421 nt)	unitig_1					No	No					0.118954	0.220284	0.157171	0.0489514	2	2	2	1	0.597	0.718038	0.299	NA	0.297	0.848807	-1.57	0.317652	-1.869	0.197696	-1.272	0.367775
CH63R_00378	C2H2 type zinc finger domain protein (2571 nt)	unitig_1					No	No	Zn2Cys6				0.410718	0.881585	0.629003	0.199747	6	9	9	3	0.668	0.509619	0.108	0.934506	0.56	0.554762	-1.717	0.0694264	-1.825	0.0446093	-1.157	0.195906
CH63R_00379	FAD dependent oxidoreductase, putative (1629 nt)	unitig_1					No	No					0.353577	1.39138	0.408774	0.194003	3	10	3	1	1.65	0.0961285	1.606	NA	0.044	0.972034	-1.09	0.353838	-2.695	0.00481929	-1.046	0.303347
CH63R_00380	Glycosyl hydrolase family 76 (1323 nt)	unitig_1	GH76				No	Highly Probable					0.217678	0.604656	0.143806	0.179155	2	3	1	1	1.124	0.374276	1.731	NA	-0.607	0.680783	0.159	0.92528	-1.572	0.169695	-0.448	0.706576
CH63R_00381	Sugar transporter (1614 nt)	unitig_1					No	No					11.8359	36.1816	21.8074	44.2031	99	252	168	311	1.338	0.000577129	0.574	0.194119	0.764	0.0523216	0.883	0.0256837	0.309	0.442534	1.647	6.55033e-06
CH63R_00382	Maltose permease (1620 nt)	unitig_1					No	No					3.25913	10.8637	2.93603	0.341391	27	72	22	2	1.412	6.29399e-06	1.665	4.02059e-06	-0.254	0.518172	-3.132	4.23498e-10	-4.798	3.49628e-25	-3.386	3.92859e-13
CH63R_00383	C6 transcription factor (2193 nt)	unitig_1					No	No	Zn2Cys6				10.1774	29.0607	14.5749	13.1859	114	266	153	128	1.216	3.35244e-07	0.789	0.00235456	0.426	0.0926856	-0.256	0.345738	-1.046	6.42836e-06	0.17	0.498504
CH63R_00384	Chitin binding protein (555 nt)	unitig_1			Not specific		Yes	No					2492.09	817.257	126.837	10.6767	7113	1841	323	27	-1.94	1.13223e-10	2.493	1.08772e-15	-4.433	1.04675e-50	-3.556	1.60631e-28	-6.049	4.05552e-83	-7.989	1.5721e-145
CH63R_00385	hypothetical protein (825 nt)	unitig_1					No	No					209.155	5566.43	743.032	2.2984	876	18729	2799	9	4.378	1.12631e-29	2.717	1.79681e-11	1.662	2.93971e-05	-8.163	1.52025e-80	-10.879	4.36516e-143	-6.501	8.47399e-52
CH63R_00386	HET and Ankyrin domain-containing protein (2247 nt)	unitig_1					No	No					4.72077	10.8584	5.16491	0.509839	54	102	55	5	0.899	0.000235439	0.869	0.0015136	0.03	0.922392	-3.391	3.61647e-22	-4.26	2.27861e-36	-3.361	1.06504e-23
CH63R_00387	hypothetical protein (669 nt)	unitig_1					No	No					6.81586	18.9328	11.6599	0.708588	23	50	37	2	1.128	0.00294842	0.447	0.316269	0.681	0.0772844	-4.042	1.36485e-14	-4.488	3.94194e-18	-3.36	7.48811e-11
CH63R_00388	hypothetical protein (909 nt)	unitig_1					No	No					221.403	320.923	137.511	33.4196	1020	1193	589	132	0.226	0.426366	1.014	8.40395e-05	-0.788	0.0014085	-2.149	1.21643e-18	-3.163	5.75821e-40	-2.937	3.81476e-35
CH63R_00389	Fungal specific transcription factor (2895 nt)	unitig_1					No	No	Zn2Cys6				11.1249	13.9084	8.90485	7.1639	165	163	120	93	-0.007	0.976534	0.427	0.0459407	-0.434	0.0181911	-0.388	0.0459643	-0.816	4.63944e-06	-0.823	4.58377e-07
CH63R_00390	RhoGAP domain-containing protein (4716 nt)	unitig_1					No	No					75.8137	56.1748	34.2507	7.51376	1812	1073	784	160	-0.753	0.000169672	0.455	0.0400027	-1.208	3.41084e-10	-2.285	1.48041e-31	-2.74	2.40078e-45	-3.493	4.72586e-75
CH63R_00391	hypothetical protein (243 nt)	unitig_1					No	No					0.987614	0	0.782942	0.975402	1	0	1	1	-2.516	NA	-2.069	NA	-0.447	NA	0.232	NA	2.301	NA	-0.215	0.893466
CH63R_00392	hypothetical protein (198 nt)	unitig_1					No	No					42.6649	29.6282	14.8937	0	43	23	15	0	-0.872	0.052379	0.715	0.206466	-1.587	0.000309081	-6.305	1.71889e-06	-7.02	4.89401e-08	-7.892	3.69646e-10
CH63R_00393	Mg2+ transporter (645 nt)	unitig_1					No	No					2.30688	4.54758	7.37422	10.9018	8	11	23	28	0.597	0.446744	-0.949	0.215267	1.547	0.0159395	0.3	0.673351	1.249	0.0534156	1.846	0.00203826
CH63R_00394	Mg2+ transporter (1698 nt)	unitig_1					No	No					3.92917	10.2076	13.9498	6.44437	35	68	115	49	1.013	0.000449843	-0.716	0.0148546	1.729	2.15727e-11	-1.223	9.21449e-07	-0.507	0.0647537	0.506	0.057077
CH63R_00395	Mg2+ transporter (1644 nt)	unitig_1					No	No					2.8612	6.65012	12.1513	6.27158	24	47	98	46	0.913	0.00924391	-1.083	0.00130347	1.995	3.27443e-11	-1.071	0.000211634	0.012	0.97395	0.924	0.0022381
CH63R_00396	hypothetical protein (564 nt)	unitig_1					No	No					2.63819	21.0391	11.1319	2.31139	8	49	31	5	2.645	6.21868e-07	0.676	0.247324	1.97	0.000243706	-2.403	8.43794e-06	-3.079	2.8193e-09	-0.433	0.475114
CH63R_00397	hypothetical protein (1023 nt)	unitig_1					No	No					0.656864	8.86238	6.50921	1.58324	3	35	31	7	3.318	2.24586e-08	0.184	0.784897	3.134	7.9563e-08	-2.137	3.15237e-05	-2.321	4.22804e-06	0.998	0.111313
CH63R_00398	Isopropanol dehydrogenase (1155 nt)	unitig_1					No	No					5.61016	5.30998	3.29446	0.307822	34	25	19	2	-0.426	0.348223	0.423	0.437596	-0.849	0.0407902	-3.419	1.46774e-08	-3.842	7.38366e-11	-4.268	1.65144e-14
CH63R_00399	Thioredoxin domain containing protein (1086 nt)	unitig_1					No	No					27.2254	46.7749	19.3583	4.69244	152	201	100	24	0.418	0.0915942	1.012	6.46766e-05	-0.594	0.013816	-2.099	4.24853e-16	-3.112	1.41848e-36	-2.693	4.46464e-29
CH63R_00400	exo-1,3-beta-D-glucanase (681 nt)	unitig_1			Not specific		Yes	No					0.42289	0.587342	0	0	2	1	0	0	-0.005	NA	3.124	NA	-3.129	NA	-0.697	NA	-3.82	NA	-3.825	0.0423541
CH63R_00401	Thioredoxin (969 nt)	unitig_1					No	No					114.769	102.644	74.8061	121.161	574	410	343	525	-0.486	0.0205561	0.254	0.296194	-0.74	0.000184233	0.612	0.00276456	0.358	0.0792391	-0.128	0.534771
CH63R_00402	hypothetical protein (987 nt)	unitig_1					No	No					84.2275	64.9748	29.2033	18.0108	425	264	137	80	-0.689	8.29751e-06	0.939	1.25211e-07	-1.628	2.44094e-25	-0.778	8.30241e-06	-1.717	4.98491e-27	-2.406	2.90494e-60
CH63R_00403	hypothetical protein (1254 nt)	unitig_1					No	No					10.1048	4.67813	2.73093	1.26009	65	25	16	7	-1.394	0.000129116	0.592	0.240099	-1.985	6.60613e-08	-1.212	0.00750632	-1.803	1.45636e-05	-3.197	1.01303e-19
CH63R_00404	Choline dehydrogenase (1908 nt)	unitig_1	AA3_2		Not specific		Yes	No					0.0251562	0.0698778	0.398857	32.7956	0	1	4	275	0.981	0.584365	-2.208	0.11652	3.189	0.00832281	6.199	2.57936e-28	8.407	2.61347e-14	9.388	2.89482e-19
CH63R_00405	hypothetical protein (915 nt)	unitig_1			Not specific		Yes	No					0.367198	1.31141	1.87136	149.035	2	5	9	601	1.455	0.0828604	-0.713	0.374991	2.168	0.00206058	6.136	4.44505e-45	6.849	1.69921e-36	8.304	2.07337e-46
CH63R_00406	G-patch domain-containing protein (1107 nt)	unitig_1					No	No					40.3669	92.0159	128.555	92.4609	232	404	688	466	0.8	0.0066889	-0.759	0.0132915	1.56	1.30974e-08	-0.559	0.0594407	0.2	0.511705	1.001	0.000268884
CH63R_00407	COX17 protein (312 nt)	unitig_1					No	No					37.2292	138.455	179.584	118.511	61	168	268	170	1.478	5.20501e-06	-0.655	0.0633142	2.133	4.57789e-12	-0.657	0.0432673	-0.002	0.994544	1.475	1.47606e-06
CH63R_00408	MutS domain V (3363 nt)	unitig_1					No	No					9.61959	10.7835	7.97679	9.85539	165	147	129	152	-0.16	0.508039	0.199	0.456911	-0.358	0.0912867	0.233	0.305647	0.035	0.881363	-0.125	0.537636
CH63R_00409	hypothetical protein (1761 nt)	unitig_1					No	No					0.599635	8.10106	5.18582	0.426219	5	56	44	3	3.335	4.08065e-12	0.36	0.472702	2.974	5.13397e-10	-3.698	1.21198e-13	-4.058	1.71511e-16	-0.724	0.225989
CH63R_00410	Prenyltransferase and squalene oxidase (993 nt)	unitig_1					No	No					63.6107	63.2396	46.941	30.871	323	258	222	136	-0.328	0.0318186	0.21	0.248603	-0.537	0.000156733	-0.705	1.63838e-06	-0.915	2.41923e-10	-1.243	2.26526e-21
CH63R_00411	RhoGAP domain-containing protein (2148 nt)	unitig_1					No	No					66.2096	50.8975	33.082	26.4462	730	449	339	258	-0.7	1.81626e-06	0.404	0.0167161	-1.104	1.03255e-14	-0.398	0.0110775	-0.802	4.14883e-08	-1.502	1.74532e-28
CH63R_00412	Ribosome biogenesis regulatory protein (582 nt)	unitig_1					No	No					15.3396	31.3845	73.3887	75.3422	47	73	210	202	0.654	0.128377	-1.497	0.000191991	2.151	4.45011e-09	-0.048	0.919458	1.449	0.000112679	2.103	4.96156e-09
CH63R_00413	Mitochondrial ribosomal protein (1353 nt)	unitig_1					No	No					15.3608	41.6831	53.786	66.4236	107	230	352	410	1.109	1.77228e-08	-0.606	0.00335107	1.715	1.75553e-20	0.222	0.270384	0.828	7.25376e-06	1.937	1.49707e-27
CH63R_00414	DNA helicase (2499 nt)	unitig_1					No	No					4.32155	7.8961	23.9817	47.1073	56	81	288	536	0.524	0.189759	-1.816	4.39365e-07	2.34	1.80626e-12	0.892	0.00900805	2.709	6.39784e-16	3.232	1.50587e-23
CH63R_00415	ATPase (3645 nt)	unitig_1					No	No					25.2697	32.0423	22.8358	60.9734	469	497	400	1009	0.072	0.754721	0.303	0.160434	-0.231	0.238143	1.331	5.25568e-14	1.028	6.21221e-09	1.101	1.2341e-10
CH63R_00416	hypothetical protein (501 nt)	unitig_1					No	No					609.891	150.092	43.1017	4.02134	1579	305	103	9	-2.364	1.30236e-28	1.566	1.72464e-10	-3.93	2.58086e-69	-3.47	2.20105e-30	-5.036	2.23171e-67	-7.4	2.537e-151
CH63R_00417	hypothetical protein (1941 nt)	unitig_1					No	No					0.370928	0	0	0.0203523	4	0	0	0	-4.347	NA	0.144	NA	-4.492	NA	0.712	NA	0.568	NA	-3.78	0.0188339
CH63R_00418	Nucleoside-diphosphate-sugar epimerase (1086 nt)	unitig_1					No	No					1.85628	2.20984	1.40151	0.691134	10	10	8	3	-0.066	0.937385	0.384	0.677988	-0.45	0.530642	-1.149	0.127071	-1.533	0.0279154	-1.599	0.0111947
CH63R_00419	RNA polymerase Rpb3/RpoA insert domain-containing protein (1119 nt)	unitig_1					No	No					13.8118	49.3273	83.821	77.9132	80	214	460	397	1.428	6.417e-07	-1.08	0.000224877	2.507	1.91405e-20	-0.208	0.509605	0.871	0.00160398	2.299	7.59022e-18
CH63R_00420	ThiF family protein (1344 nt)	unitig_1					No	No					42.4983	46.1287	34.0449	34.7422	293	259	217	211	-0.185	0.304453	0.243	0.214563	-0.428	0.00758316	-0.049	0.803827	-0.292	0.0727972	-0.477	0.00112683
CH63R_00421	Telomere length regulation protein (2997 nt)	unitig_1					No	No					13.7572	17.7947	12.5694	14.7497	209	221	181	200	0.072	0.759298	0.284	0.211608	-0.212	0.289009	0.143	0.506668	-0.14	0.482373	-0.068	0.720747
CH63R_00422	Serine threonine-protein kinase nak1 (2652 nt)	unitig_1					No	No					36.7225	27.0474	16.2133	12.6168	497	290	209	150	-0.768	1.0836e-06	0.488	0.00781788	-1.256	4.09001e-16	-0.47	0.00599091	-0.958	1.59667e-09	-1.725	1.27101e-32
CH63R_00423	putative endonuclease LCL3 (822 nt)	unitig_1					No	No					70.7124	44.1179	45.2492	70.1648	300	148	180	260	-1.01	1.30981e-07	-0.271	0.257014	-0.739	5.49067e-05	0.535	0.00495474	0.807	1.99108e-05	-0.204	0.253966
CH63R_00424	NADH-ubiquinone oxidoreductase 49 kDa subunit (1422 nt)	unitig_1					No	No					100.789	209.085	225.041	360.534	735	1209	1528	2309	0.721	2.82824e-12	-0.335	0.00276466	1.056	1.92293e-26	0.595	1.72626e-09	0.93	3.5388e-21	1.65	9.0492e-67
CH63R_00425	Ubiquinone biosynthesis mono0xygenase COQ6 (1485 nt)	unitig_1					No	No					20.783	24.2412	35.6808	40.9137	160	148	256	278	-0.108	0.696738	-0.786	0.00100385	0.678	0.00155618	0.12	0.631721	0.907	2.87709e-05	0.798	8.18191e-05
CH63R_00426	Sister chromatid separation protein (2091 nt)	unitig_1					No	No					22.9316	24.6122	43.6285	90.5507	246	211	438	842	-0.224	0.242726	-1.053	1.20053e-09	0.83	9.75569e-08	0.942	3.82518e-10	1.996	1.41978e-36	1.772	4.28802e-34
CH63R_00427	ATP synthase subunit 4 (735 nt)	unitig_1					No	No					212.759	411.227	557.563	943.468	806	1236	1966	3145	0.616	0.000184451	-0.668	7.17973e-05	1.284	1.15361e-16	0.677	2.14922e-05	1.345	3.28088e-18	1.961	3.14438e-38
CH63R_00428	CBF/Mak21 family protein (1641 nt)	unitig_1					No	No					46.9451	60.9354	86.49	75.1077	398	408	683	563	0.04	0.880513	-0.738	0.000693263	0.778	9.97465e-05	-0.277	0.21111	0.461	0.0256202	0.502	0.0114911
CH63R_00429	CorA-like Mg2+ transporter (2553 nt)	unitig_1					No	No					99.5118	33.0575	26.12	28.4557	1294	339	313	312	-1.923	3.40643e-19	0.116	0.701658	-2.039	6.44192e-22	-0.003	0.991221	-0.119	0.627357	-2.042	3.60706e-23
CH63R_00430	Nuclear pore complex subunit (4686 nt)	unitig_1					No	No					14.0839	25.4078	20.2192	24.6582	335	482	455	521	0.527	0.00664998	0.086	0.733199	0.44	0.0200999	0.194	0.352499	0.107	0.595486	0.634	0.000377069
CH63R_00431	Proteasome subunit beta type (813 nt)	unitig_1					No	No					102.077	153.17	106.009	171.183	427	518	411	621	0.275	0.112872	0.328	0.0723138	-0.054	0.770302	0.595	0.000177432	0.267	0.0976958	0.541	0.000301841
CH63R_00432	Cell cycle inhibitor (2196 nt)	unitig_1					No	No					37.7471	47.0529	36.7341	54.9743	421	420	384	541	0.001	0.997026	0.133	0.54838	-0.132	0.480427	0.493	0.00468447	0.36	0.0366334	0.361	0.0281253
CH63R_00433	hypothetical protein (267 nt)	unitig_1					No	No					10.9658	4.99351	2.85026	1.47954	15	5	4	2	-1.506	0.0730046	0.469	0.6962	-1.975	0.0149471	-0.991	0.326267	-1.46	0.105652	-2.966	6.98375e-05
CH63R_00434	RNA recognition domain-containing protein (948 nt)	unitig_1					No	No					13.2653	24.7526	26.2905	36.8368	64	101	119	160	0.618	0.0141919	-0.27	0.351813	0.888	0.000112596	0.419	0.0722783	0.689	0.00241989	1.307	4.72934e-10
CH63R_00435	Copii-coated vesicle membrane protein (1314 nt)	unitig_1					No	No					26.2638	154.026	161.369	203.983	179	820	1008	1222	2.191	4.59062e-24	-0.296	0.250285	2.487	2.33916e-31	0.275	0.2536	0.572	0.00891104	2.763	2.76486e-39
CH63R_00436	hypothetical protein (240 nt)	unitig_1			Genus specific		Yes	No					43.7982	49.9975	22.5928	2.63358	53	51	24	3	-0.085	0.851194	0.991	0.0216343	-1.077	0.00435144	-3.085	1.05626e-09	-4.076	2.31357e-17	-4.162	2.45087e-19
CH63R_00437	Aldehyde dehydrogenase (1788 nt)	unitig_1					No	No					277.17	65.2466	29.9534	6.34093	2533	473	256	51	-2.414	9.21556e-72	0.891	1.55717e-08	-3.304	2.95309e-125	-2.316	3.24978e-45	-3.206	1.38023e-90	-5.62	0
CH63R_00438	pH-response regulator protein palC (1434 nt)	unitig_1					No	No					101.385	53.8328	30.9794	43.3605	741	318	209	273	-1.221	1.73412e-13	0.595	0.00212887	-1.816	4.48647e-28	0.381	0.0392972	-0.214	0.233778	-1.435	1.57959e-20
CH63R_00439	ALG8 glycosyltransferase family ALG6 (1803 nt)	unitig_1	GT57				No	No					24.9973	33.4241	23.373	38.6712	230	244	200	316	0.09	0.618295	0.289	0.110831	-0.198	0.212748	0.649	9.20383e-06	0.361	0.0144735	0.451	0.00074911
CH63R_00440	WD domain-containing protein (2883 nt)	unitig_1					No	No					15.4499	37.7828	59.8217	59.4817	229	437	837	782	0.938	2.12615e-06	-0.927	3.75927e-06	1.865	1.06089e-23	-0.096	0.674159	0.832	1.18817e-05	1.77	4.3583e-22
CH63R_00441	Arp2/3 complex (960 nt)	unitig_1					No	No					315.737	247.071	185.895	241.508	1565	982	845	1043	-0.672	0.000157807	0.213	0.315651	-0.885	2.45478e-07	0.302	0.111017	0.089	0.645183	-0.583	0.000584195
CH63R_00442	cellular morphogenesis protein (3702 nt)	unitig_1					No	No					34.4621	40.1565	36.1803	54.7632	648	608	660	923	-0.09	0.754428	-0.114	0.710556	0.024	0.931595	0.485	0.0437036	0.599	0.00890602	0.509	0.023703
CH63R_00443	C2H2 finger domain protein (1200 nt)	unitig_1					No	No					2.03992	38.887	116.055	39.3721	12	183	667	201	3.836	6.31976e-21	-1.842	1.14733e-06	5.678	1.6289e-46	-1.719	1.8891e-06	0.123	0.766258	3.96	2.40624e-23
CH63R_00444	hypothetical protein (396 nt)	unitig_1					No	No					2.06052	1.01005	0.240221	0.099757	4	1	1	0	-1.319	0.396183	1.364	NA	-2.683	0.0876017	-1.103	0.588557	-2.467	0.13468	-3.786	0.00943567
CH63R_00445	Splicing factor 3B subunit 1 (3654 nt)	unitig_1					No	No					19.5723	39.7353	38.8164	46.3148	366	591	686	765	0.696	6.9599e-08	-0.207	0.167514	0.903	2.61513e-13	0.16	0.243114	0.367	0.00357914	1.064	2.16373e-19
CH63R_00446	N-glycosylase dna lyase (1218 nt)	unitig_1					No	No					7.0539	11.7126	12.8867	17.287	44	58	75	96	0.407	0.236206	-0.365	0.324061	0.772	0.00946449	0.344	0.269762	0.708	0.0165293	1.116	3.50888e-05
CH63R_00447	U6 snRNA-associated Sm-like protein LSm2 (297 nt)	unitig_1					No	No					228.354	170.586	144.453	214.943	350	200	205	289	-0.787	0.000955308	-0.021	0.953488	-0.766	0.000856937	0.492	0.043009	0.514	0.0291255	-0.274	0.230496
CH63R_00448	DNA repair metallo-beta-lactamase (2637 nt)	unitig_1					No	No					15.3987	11.3254	9.77609	9.27297	208	120	120	111	-0.786	0.000643315	-0.009	0.980149	-0.777	0.000409682	-0.132	0.622286	-0.123	0.623637	-0.908	7.79892e-06
CH63R_00449	IBR domain-containing protein (543 nt)	unitig_1					No	No					0.707153	0.736612	0.175189	0.072751	2	1	1	0	-0.44	NA	1.184	NA	-1.624	NA	-1.026	NA	-2.21	NA	-2.65	0.104665
CH63R_00450	IBR domain-containing protein (2181 nt)	unitig_1					No	No					2.28876	2.13959	0.436164	0.253578	26	23	5	3	-0.257	0.745849	2.139	0.00917515	-2.395	0.00114987	-0.852	0.355623	-2.991	2.58402e-05	-3.248	1.54596e-06
CH63R_00451	Fumarylacetoacetate hydrolase (1053 nt)	unitig_1					No	No					166.831	87.745	66.3995	102.267	905	375	328	484	-1.265	8.25845e-12	0.189	0.430739	-1.454	1.22e-15	0.553	0.00459307	0.364	0.059795	-0.901	3.04114e-07
CH63R_00452	hypothetical protein (486 nt)	unitig_1					No	No					9.57985	10.6991	6.0678	1.54439	24	21	15	3	-0.167	0.748914	0.557	0.32191	-0.724	0.106456	-2.048	0.000116357	-2.605	2.30846e-07	-2.773	1.90246e-09
CH63R_00453	Hexose transporter protein (1590 nt)	unitig_1					No	No					27.2894	77.9836	29.7348	43.9262	220	557	223	317	1.327	2.26122e-05	1.305	6.75643e-05	0.021	0.956057	0.503	0.139848	-0.803	0.00976416	0.524	0.0947873
CH63R_00454	hypothetical protein (213 nt)	unitig_1					No	No					2.70411	1.25189	1.33982	0.556391	3	1	1	1	-1.361	0.353962	-0.32	NA	-1.041	0.420869	-1.249	0.412746	-0.928	0.545066	-2.29	0.0521544
CH63R_00455	Molybdopterin synthase sulfur carrier subunit (393 nt)	unitig_1					No	No					260.264	157.414	94.6433	46.4395	525	249	176	81	-1.065	1.11068e-10	0.506	0.0102743	-1.571	8.97452e-22	-1.114	4.62848e-10	-1.621	6.97199e-21	-2.686	5.44302e-64
CH63R_00456	Ribosomal protein S28e (207 nt)	unitig_1					No	No					1383.13	1160.65	2462.74	3648.28	1490	972	2481	3493	-0.613	0.0750288	-1.344	5.16967e-05	0.731	0.0243114	0.491	0.156597	1.835	3.50466e-09	1.222	8.34404e-05
CH63R_00457	Dynactin subunit (1290 nt)	unitig_1					No	No					21.5433	32.5565	31.9304	45.9652	144	172	201	273	0.259	0.326067	-0.219	0.44864	0.478	0.0404756	0.444	0.0598713	0.663	0.0034483	0.922	1.47247e-05
CH63R_00458	hypothetical protein (1704 nt)	unitig_1					No	No					21.8583	30.202	21.5488	18.0595	190	210	177	138	0.147	0.437899	0.252	0.209352	-0.105	0.560891	-0.356	0.0388846	-0.608	0.000168156	-0.461	0.00224183
CH63R_00459	TfdA family Taurine catabolism dioxygenase TauD (1155 nt)	unitig_1					No	No					3.82322	25.511	22.2376	64.9504	22	113	120	339	2.327	2.63292e-10	-0.077	0.878936	2.404	2.40483e-11	1.486	1.06218e-05	1.563	3.04396e-06	3.89	1.00295e-29
CH63R_00460	Major facilitator superfamily transporter (1614 nt)	unitig_1					No	No					3.65784	20.8994	19.2141	37.5947	31	135	147	278	2.166	8.94286e-19	-0.109	0.72115	2.274	1.24981e-21	0.911	1.43803e-05	1.02	1.34722e-06	3.185	6.07631e-46
CH63R_00461	Fungal specific transcription factor (2088 nt)	unitig_1					No	No	Zn2Cys6				16.0453	35.0557	18.8159	26.2602	171	293	187	247	0.785	3.03882e-06	0.654	0.000379428	0.13	0.49048	0.397	0.0235149	-0.257	0.12717	0.528	0.000761147
CH63R_00462	alpha amylase (1758 nt)	unitig_1	GH13_40				No	No					43.4931	37.92	31.9797	49.8404	391	278	272	396	-0.499	0.0146338	0.029	0.922905	-0.528	0.00682596	0.546	0.0060936	0.517	0.00808842	0.018	0.933059
CH63R_00463	Oxidoreductase molybdopterin binding domain-containing protein (1806 nt)	unitig_1					No	No					8.05282	5.90595	6.00472	3.49978	75	43	52	28	-0.779	0.00366612	-0.258	0.458926	-0.521	0.0351167	-0.876	0.000777815	-0.617	0.0255201	-1.396	2.42303e-10
CH63R_00464	Voltage-dependent potassium channel beta subunit (1059 nt)	unitig_1					No	No					62.8643	98.4528	78.3297	133.209	337	429	397	644	0.344	0.110058	0.112	0.670418	0.231	0.270352	0.696	0.000404806	0.584	0.0026763	0.928	5.65146e-07
CH63R_00465	hypothetical protein (306 nt)	unitig_1					No	No					41.4101	43.5708	20.2068	1.29097	64	56	31	2	-0.198	0.753402	0.859	0.153969	-1.056	0.0442203	-3.911	2.51151e-09	-4.77	6.89622e-14	-4.968	1.32039e-15
CH63R_00466	Protein phosphatase 2C (6135 nt)	unitig_1					No	No					54.0301	95.3824	64.5657	24.8162	1673	2443	1929	687	0.543	0.0612374	0.34	0.290352	0.204	0.493796	-1.482	3.14553e-08	-1.822	4.16709e-12	-1.278	1.18355e-06
CH63R_00467	Alg9-like mannosyltransferase (1743 nt)	unitig_1	GT22		Not specific		Yes	No					58.1319	19.9646	14.8449	15.3664	523	141	121	123	-1.884	1.82708e-15	0.218	0.497846	-2.102	2.00617e-19	0.009	0.978467	-0.209	0.432943	-2.093	2.35072e-21
CH63R_00468	Protein transport protein (252 nt)	unitig_1					No	No					213.515	200.519	159.678	178.08	279	203	193	206	-0.454	NA	0.076	NA	-0.53	NA	0.092	NA	0.016	NA	-0.438	NA
CH63R_00469	ubiquitin carboxyl-terminal hydrolase (2307 nt)	unitig_1					No	No					36.8255	58.9481	50.7594	106.131	432	561	565	1081	0.372	0.0310351	-0.01	0.96882	0.382	0.0203486	0.938	1.85735e-09	0.948	1.16478e-09	1.321	1.44051e-18
CH63R_00470	hypothetical protein (1020 nt)	unitig_1					No	No					1.36465	1.17641	0.279787	1.16188	7	4	1	5	-0.579	0.52931	1.636	NA	-2.214	0.0258928	1.78	0.0889005	0.144	0.870021	-0.434	0.536323
CH63R_00471	Mitochondrial phosphate carrier protein 2 (1176 nt)	unitig_1					No	No					26.5295	23.8083	11.4865	19.6847	158	115	62	98	-0.464	0.255984	0.854	0.0436755	-1.319	0.000362349	0.632	0.116789	-0.223	0.576424	-0.687	0.0538632
CH63R_00472	Cystathionine beta-synthase (Beta-thionase) (525 nt)	unitig_1					No	No					42.604	43.4264	44.7552	45.2224	115	91	113	107	-0.318	0.214864	-0.29	0.309023	-0.027	0.917222	-0.075	0.779858	0.215	0.374905	-0.103	0.64442
CH63R_00473	hypothetical protein (585 nt)	unitig_1					No	No					161.552	104.61	53.8243	173.682	480	254	148	447	-0.92	4.48925e-05	0.77	0.00224277	-1.69	1.75631e-14	1.587	8.57596e-13	0.817	0.000212722	-0.103	0.655671
CH63R_00474	NAD dependent epimerase/dehydratase (1128 nt)	unitig_1					No	No					69.061	35.932	17.2039	111.017	396	167	93	569	-1.252	1.38797e-12	0.837	0.000102471	-2.089	2.17948e-30	2.608	1.68898e-47	1.77	4.99291e-25	0.519	0.000925426
CH63R_00475	F-actin-capping protein subunit beta (852 nt)	unitig_1					No	No					95.827	80.4342	64.3115	108.033	422	278	260	417	-0.592	0.00156308	0.1	0.688779	-0.692	0.000110067	0.677	0.000195555	0.576	0.001411	-0.015	0.936029
CH63R_00476	BAH domain-containing protein (1371 nt)	unitig_1					No	No					38.3704	76.0478	75.422	107.879	268	429	505	665	0.676	2.57405e-05	-0.229	0.217828	0.905	2.9611e-09	0.403	0.0106591	0.632	3.41453e-05	1.308	1.91603e-19
CH63R_00477	Autophagy-like protein 22 (1974 nt)	unitig_1					No	No					65.5778	61.7329	43.0338	38.5632	667	507	403	332	-0.397	0.0612508	0.326	0.160052	-0.723	0.000232719	-0.277	0.206469	-0.604	0.00231994	-1	1.02198e-07
CH63R_00478	hypothetical protein (417 nt)	unitig_1					No	No					2.07186	5.43538	2.50936	8.43126	4	10	5	14	1.085	0.226248	0.887	0.386785	0.198	0.840996	1.426	0.0924658	0.539	0.505879	1.624	0.0284881
CH63R_00479	Ankyrin unc44 (2082 nt)	unitig_1					No	No					1.01437	1.66498	0.822428	3.30147	11	14	8	26	0.362	NA	0.736	NA	-0.374	NA	1.619	NA	0.883	NA	1.245	NA
CH63R_00480	SNF2 super family protein (3114 nt)	unitig_1					No	No					4.05378	7.06452	10.9974	17.8744	65	91	165	253	0.476	0.0772372	-0.856	0.000966807	1.332	4.7125e-09	0.623	0.00565658	1.479	9.35296e-11	1.955	4.24196e-20
CH63R_00481	Vacuolar ATPase assembly integral membrane protein VMA21 (429 nt)	unitig_1					No	No					119.492	123.071	92.0231	99.2659	264	214	189	190	-0.296	0.153284	0.181	0.456067	-0.478	0.0119763	0.007	0.978861	-0.175	0.385896	-0.471	0.00754441
CH63R_00482	hypothetical protein (1290 nt)	unitig_1					No	No					49.0398	77.8256	74.1109	26.7033	319	407	461	154	0.35	0.205504	-0.177	0.577368	0.527	0.0371472	-1.579	9.15278e-11	-1.402	9.41611e-09	-1.052	1.28841e-05
CH63R_00483	ribosomal protein L35Ae (363 nt)	unitig_1					No	No					996.719	959.365	1965.97	3202.2	1880	1402	3444	5375	-0.42	0.201705	-1.289	2.62754e-05	0.869	0.00341265	0.639	0.0403647	1.928	1.74617e-11	1.508	1.25755e-07
CH63R_00484	Mediator complex subunit MED14 (4935 nt)	unitig_1					No	No					62.5968	101.528	86.1641	165.331	1576	2067	2017	3601	0.39	0.00203966	0.034	0.848032	0.357	0.00385078	0.835	2.03957e-12	0.801	1.28242e-11	1.192	5.56777e-25
CH63R_00485	protoporphyrinogen oxidase (2010 nt)	unitig_1					No	No					13.9935	21.6241	25.5093	32.3695	144	178	240	293	0.307	0.104207	-0.441	0.0210348	0.748	3.93578e-06	0.275	0.104501	0.716	1.1587e-05	1.023	7.68715e-12
CH63R_00486	Nuclear polyadenylated rna-binding protein nab2 (1509 nt)	unitig_1					No	No					34.098	59.9926	60.2033	62.7243	263	372	433	426	0.498	2.90838e-05	-0.221	0.101909	0.72	7.56137e-11	-0.028	0.838394	0.194	0.0953551	0.692	1.79115e-11
CH63R_00487	Beta-hexosaminidase (1830 nt)	unitig_1	GH20		Not specific		Yes	No					41.1262	37.8123	15.6466	5.67732	381	297	137	46	-0.367	0.255128	1.105	0.000420393	-1.472	2.89817e-07	-1.547	3.25573e-07	-2.652	3.78363e-20	-3.019	7.45141e-27
CH63R_00488	Cytochrome P450 (1608 nt)	unitig_1					No	No		E-class P450, group I			70.4449	27.9422	9.3471	16.4845	578	190	68	114	-1.612	3.2879e-10	1.428	1.24011e-06	-3.04	1.52003e-30	0.713	0.015231	-0.715	0.00734412	-2.327	9.88532e-22
CH63R_00489	Aromatic amino acid aminotransferase (1788 nt)	unitig_1					No	No					22.3883	15.8829	14.3649	40.6747	205	118	124	312	-0.801	NA	-0.072	NA	-0.728	NA	1.341	NA	1.413	NA	0.613	NA
CH63R_00490	Glycosyl hydrolase family 16 (1407 nt)	unitig_1	GH16				Yes	Probable					3.85485	3.31659	7.50472	20.1028	29	20	51	122	-0.528	0.39219	-1.363	0.020188	0.835	0.105372	1.239	0.0130631	2.602	3.42085e-07	2.073	7.97885e-06
CH63R_00491	Eukaryotic DNA topoisomerase I (2757 nt)	unitig_1					No	No					31.6331	84.6772	79.4281	64.7506	446	942	1062	805	1.079	7.66312e-13	-0.167	0.365664	1.247	2.48785e-17	-0.399	0.0107587	-0.232	0.138923	0.848	6.26439e-09
CH63R_00492	ATP synthase subunit gamma (912 nt)	unitig_1					No	No					174.203	365.04	500.358	872.591	820	1350	2192	3606	0.719	0.000259485	-0.697	0.000607586	1.415	2.64155e-14	0.717	0.000200436	1.414	2.50402e-14	2.133	1.3007e-31
CH63R_00493	Flavin containing amine oxidoreductase (3264 nt)	unitig_1					No	No	HMG, Winged helix repressor DNA-binding, Homeodomain-like				22.8373	30.3907	20.9549	21.1679	381	405	330	311	0.089	0.585001	0.3	0.0587939	-0.211	0.13741	-0.081	0.619222	-0.38	0.00490356	-0.292	0.0226803
CH63R_00494	Sec1 family protein (1983 nt)	unitig_1					No	No					48.0464	49.4849	37.9454	63.2897	487	397	361	565	-0.285	0.0263638	0.148	0.337436	-0.434	0.000294524	0.648	3.2685e-08	0.499	2.39947e-05	0.214	0.0546595
CH63R_00495	Ubiquitin-conjugating enzyme (468 nt)	unitig_1					No	No					239.888	159.536	108.746	107.791	577	304	245	224	-0.918	2.77186e-09	0.319	0.0905164	-1.237	2.8558e-16	-0.124	0.506032	-0.443	0.00549238	-1.361	8.21868e-22
CH63R_00496	Calcium/calmodulin-dependent protein kinase (1254 nt)	unitig_1					No	No					337.632	203.605	114.244	187.816	2162	1066	674	1073	-1.021	5.57275e-11	0.656	0.00011231	-1.676	6.74668e-28	0.666	3.42548e-05	0.011	0.954503	-1.01	1.65208e-11
CH63R_00497	hypothetical protein (1194 nt)	unitig_1					No	No					71.9166	12.283	7.72811	20.0827	437	63	44	110	-2.817	4.43357e-30	0.486	0.156109	-3.302	1.74878e-39	1.307	9.01593e-07	0.821	0.00164164	-1.995	3.01524e-21
CH63R_00498	Histidyl-tRNA synthetase (1860 nt)	unitig_1					No	No					48.4625	60.4271	99.0144	124.352	462	455	884	1050	-0.018	0.933586	-0.952	4.36483e-09	0.934	5.186e-10	0.248	0.131612	1.2	2.82288e-15	1.182	4.64131e-16
CH63R_00499	ABC transporter transmembrane region (3990 nt)	unitig_1					No	No					3.2119	7.31793	3.48085	2.46527	65	120	65	44	0.871	0.000115811	0.857	0.00068125	0.014	0.96293	-0.572	0.0209698	-1.429	5.49723e-11	-0.558	0.010408
CH63R_00500	Alpha beta hydrolase family (1176 nt)	unitig_1					No	No					8.0813	5.44191	8.49352	18.8785	49	28	48	99	-0.856	0.0311281	-0.833	0.0547205	-0.023	0.956629	1.044	0.00193227	1.877	1.48317e-07	1.021	0.000866506
CH63R_00501	C6 transcription factor (2925 nt)	unitig_1					No	No	Zn2Cys6				17.8864	10.1192	4.78076	4.49735	267	120	67	59	-1.142	1.78702e-10	0.855	0.000164023	-1.996	2.23551e-26	-0.171	0.480033	-1.025	7.49952e-08	-2.167	2.31486e-40
CH63R_00502	Major facilitator superfamily transporter (1464 nt)	unitig_1			Not specific		Yes	No					9.40945	30.6907	11.1762	3.4269	70	176	77	23	1.335	1.66475e-06	1.191	7.62766e-05	0.144	0.663048	-1.765	5.69316e-09	-2.956	3.20913e-25	-1.621	1.85908e-08
CH63R_00503	Short-chain dehydrogenase (726 nt)	unitig_1					No	No					25.7841	88.1499	28.1714	12.6782	96	254	93	41	1.411	3.44046e-07	1.423	1.47966e-06	-0.012	0.974354	-1.21	4.98077e-05	-2.634	9.70033e-22	-1.222	1.26418e-05
CH63R_00504	FAD binding domain protein (2145 nt)	unitig_1					No	No					4.63198	56.7493	12.2402	0.681417	50	483	115	6	3.226	1.05994e-10	2.032	0.000119977	1.195	0.0228183	-4.12	4.45372e-14	-6.152	5.11301e-31	-2.926	7.70502e-08
CH63R_00505	Cupin (564 nt)	unitig_1					No	No					9.02091	11.1106	4.38531	1.54093	27	26	12	4	-0.036	0.950198	1.111	0.0489522	-1.147	0.0185974	-1.529	0.00768888	-2.641	1.87948e-07	-2.677	1.59074e-08
CH63R_00506	FYVE zinc finger protein (1866 nt)	unitig_1					No	No					60.885	53.7308	42.1089	22.1653	583	404	376	184	-0.518	0.000119808	0.114	0.51348	-0.633	9.58313e-07	-1.023	1.31249e-14	-1.137	1.12958e-17	-1.656	2.57265e-41
CH63R_00507	Rare lipoprotein A (939 nt)	unitig_1	EXPN-CBM63		Not specific		Yes	No					4.24264	7.80934	22.5915	56.8366	20	29	102	239	0.543	0.16714	-1.767	1.78779e-07	2.31	6.98989e-15	1.228	2.39326e-06	2.995	1.0375e-22	3.537	5.12933e-37
CH63R_00508	C2 domain-containing protein (4473 nt)	unitig_1					No	No					33.4044	46.8268	37.3662	93.8888	761	873	795	1900	0.193	0.24203	0.129	0.482671	0.063	0.705983	1.254	3.56547e-19	1.124	1.11478e-15	1.317	4.38532e-22
CH63R_00509	Proteasome subunit beta type (861 nt)	unitig_1					No	No					55.1336	108.705	88.4984	153.06	245	387	362	592	0.655	0.00627082	0.095	0.762202	0.559	0.0166998	0.707	0.00233203	0.612	0.00726127	1.267	5.46497e-09
CH63R_00510	glycoprotease (1530 nt)	unitig_1					No	No					9.38001	11.677	7.46098	4.15693	73	77	54	29	0.043	0.902704	0.477	0.153277	-0.434	0.130082	-0.899	0.00217487	-1.375	6.06258e-07	-1.333	1.83941e-07
CH63R_00511	Glycoprotease family protein (3234 nt)	unitig_1					No	No					1.51385	6.76116	4.67695	1.53911	25	91	74	22	1.845	3.20053e-09	0.307	0.404334	1.538	6.94366e-07	-1.736	1.4174e-08	-2.043	1.08294e-11	-0.198	0.566955
CH63R_00512	hypothetical protein (381 nt)	unitig_1					No	No					3.0235	4.54921	5.49292	1.3479	6	7	10	3	0.288	0.741384	-0.465	0.607965	0.753	0.27631	-2.012	0.00520469	-1.548	0.0401765	-1.259	0.0700743
CH63R_00513	Galactosyl transferase GMA12/MNN10 family protein (1371 nt)	unitig_1	GT34				No	No					14.0388	20.6165	38.6477	60.3938	99	117	254	380	0.235	0.343399	-1.121	3.09737e-07	1.357	3.31253e-12	0.579	0.00287016	1.701	1.41763e-17	1.936	7.49106e-26
CH63R_00514	Tat pathway signal sequence (981 nt)	unitig_1	GH16		Not specific		Yes	No					24.2681	3.66954	2.9091	1.2886	125	15	14	6	-3.032	NA	0.044	NA	-3.075	NA	-1.208	NA	-1.251	NA	-4.283	NA
CH63R_00515	Small secreted protein (726 nt)	unitig_1			Not specific		Yes	No					72.7243	26.6286	115.175	3.59125	272	74	405	12	-1.839	9.12204e-08	-2.406	5.63456e-12	0.567	0.0931309	-5.018	1.14491e-45	-2.611	4.5269e-12	-4.45	1.05802e-36
CH63R_00516	Snf2 family helicase (3405 nt)	unitig_1					No	No					7.17504	19.5389	9.2194	5.99808	125	281	150	92	1.156	1.72635e-07	0.894	0.00018323	0.262	0.282881	-0.71	0.00245649	-1.604	9.50754e-14	-0.448	0.0446876
CH63R_00517	hypothetical protein (180 nt)	unitig_1					No	No					0	0.740704	1.05697	0.219465	0	1	1	0	2.324	NA	-0.489	NA	2.813	NA	-1.842	NA	-1.353	NA	0.971	0.661843
CH63R_00518	hypothetical protein (315 nt)	unitig_1					No	No					0.457124	1.69304	2.71793	7.77535	1	3	4	10	1.446	0.28498	-0.721	NA	2.168	0.0592114	1.363	0.14952	2.085	0.036857	3.531	0.000450098
CH63R_00519	hypothetical protein (2088 nt)	unitig_1					No	No					6.71237	4.27821	3.28026	11.03	72	36	35	98	-0.98	0.0108752	0.099	0.862391	-1.079	0.00313113	1.529	2.05836e-05	1.43	6.9044e-05	0.45	0.174297
CH63R_00520	GDSL-like Lipase/Acylhydrolase (741 nt)	unitig_1					No	No					148.01	37.4251	21.9525	22.1242	569	112	75	72	-2.324	8.80552e-15	0.566	0.130435	-2.89	4.41696e-22	-0.076	0.849792	-0.642	0.0449706	-2.966	1.60778e-25
CH63R_00521	PCI domain-containing protein (1266 nt)	unitig_1					No	No	Winged helix repressor DNA-binding				16.6818	10.6367	8.71626	9.57951	109	58	53	56	-0.944	0.00331516	0.103	0.827805	-1.047	0.000633706	0.075	0.848104	-0.028	0.940256	-0.972	0.000525579
CH63R_00522	Fe-S protein assembly co-chaperone HscB (732 nt)	unitig_1					No	No					16.7862	10.1999	15.2048	18.8344	63	30	52	61	-1.043	0.00162529	-0.789	0.0349079	-0.253	0.415018	0.206	0.534447	0.995	0.0017385	-0.048	0.872168
CH63R_00523	FMN-dependent dehydrogenase (1488 nt)	unitig_1					No	No					41.6434	72.6667	86.3052	90.6888	319	439	615	611	0.463	0.00666491	-0.484	0.00610032	0.946	1.31901e-09	-0.012	0.956274	0.472	0.00330013	0.935	6.56731e-10
CH63R_00524	Succinate dehydrogenase [ubiquinone] flavoprotein subunit, mitochondrial (1932 nt)	unitig_1					No	No					112.915	190.95	171.298	298.098	1121	1533	1577	2576	0.449	0.0001816	-0.043	0.791711	0.492	2.14534e-05	0.707	5.22121e-10	0.75	3.42074e-11	1.199	9.46449e-28
CH63R_00525	Succinate dehydrogenase [ubiquinone] iron-sulfursubunit, mitochondrial (834 nt)	unitig_1					No	No					215.416	371.045	300.096	547.937	928	1275	1203	2040	0.458	0.0095867	0.083	0.714725	0.375	0.0304263	0.761	5.81056e-06	0.678	4.52493e-05	1.135	1.66703e-12
CH63R_00526	hypothetical protein (1023 nt)	unitig_1					No	No					73.0058	49.7857	27.2457	150.601	388	226	133	680	-0.787	0.0273276	0.741	0.0556986	-1.528	5.24143e-06	2.336	1.86582e-12	1.596	1.32252e-06	0.809	0.0137548
CH63R_00527	HCNGP-like protein (855 nt)	unitig_1					No	No					44.8543	36.4894	28.7051	32.3423	197	130	120	126	-0.607	0.00390106	0.12	0.676055	-0.727	0.00026991	0.079	0.75182	-0.041	0.859183	-0.648	0.000378087
CH63R_00528	DEAD/DEAH box helicase (3675 nt)	unitig_1					No	No					60.3534	46.4013	33.5988	38.8266	1120	685	587	643	-0.705	0.00369136	0.224	0.443431	-0.929	6.55463e-05	0.131	0.645719	-0.093	0.722834	-0.798	0.00047076
CH63R_00529	hypothetical protein (495 nt)	unitig_1					No	No					22.1082	12.9287	16.335	21.3879	56	26	39	48	-1.082	0.000483637	-0.552	0.145731	-0.531	0.0540391	0.293	0.326591	0.845	0.00517981	-0.238	0.320373
CH63R_00530	Phosphoribosylaminoimidazolecarboxamide formyltransferase imp cyclohydrolase (1785 nt)	unitig_1					No	No					182.016	113.981	112.874	115.612	1670	841	964	942	-0.99	1.70269e-10	-0.198	0.296582	-0.791	2.23119e-07	-0.034	0.865549	0.165	0.324086	-0.825	3.007e-08
CH63R_00531	Zinc-responsiveness transcriptional activator (2034 nt)	unitig_1					No	No					8.70761	12.4543	10.6633	9.22531	91	103	103	85	0.183	0.48279	0	0.999476	0.183	0.442851	-0.281	0.24125	-0.281	0.223096	-0.098	0.65962
CH63R_00532	Ribosomal L29 protein (384 nt)	unitig_1					No	No					566.352	1039.53	2177.28	3345.27	1133	1608	4074	5896	0.502	0.137938	-1.334	2.92885e-05	1.836	8.62353e-10	0.531	0.109404	1.864	4.54758e-10	2.366	1.00961e-15
CH63R_00533	Golgi SNAP receptor complex member 1 (687 nt)	unitig_1					No	No					75.0362	77.6284	53.0332	56.6968	267	217	171	176	-0.296	0.280542	0.339	0.253019	-0.634	0.0102079	0.036	0.909365	-0.302	0.236098	-0.598	0.0105689
CH63R_00534	ATP10 protein (1056 nt)	unitig_1					No	No					6.36337	12.7519	16.1248	23.0813	35	54	80	110	0.653	0.0433422	-0.554	0.10115	1.207	1.8761e-05	0.454	0.109911	1.008	0.000313905	1.661	1.38533e-10
CH63R_00535	2-oxoacid dehydrogenase acyltransferase (1518 nt)	unitig_1					No	No					16.9163	6.93861	19.8026	43.4854	134	44	147	292	-1.6	4.57189e-06	-1.73	1.82152e-06	0.13	0.71833	0.993	0.00179607	2.723	2.57039e-16	1.123	0.000172298
CH63R_00536	Thermoresistant glucokinase family carbohydrate kinase (723 nt)	unitig_1					No	No					164.309	99.3957	158.809	334.881	631	296	548	1061	-1.076	0.0443022	-0.876	0.126905	-0.2	0.728036	0.939	0.0796192	1.815	0.000261131	0.739	0.146424
CH63R_00537	Peptidase family M49 (2220 nt)	unitig_1					No	No					183.69	124.739	71.8598	107.781	2095	1136	753	1090	-0.881	4.43007e-07	0.589	0.00193249	-1.47	4.6347e-18	0.529	0.00363233	-0.06	0.761319	-0.941	1.88323e-08
CH63R_00538	60S ribosomal protein L6 (609 nt)	unitig_1					No	No					284.678	702.319	1445.19	2318.4	900	1719	4269	6484	0.93	0.000884933	-1.306	3.17591e-06	2.236	1.64523e-17	0.601	0.0362266	1.907	4.56829e-13	2.837	8.62503e-28
CH63R_00539	ATPase (2361 nt)	unitig_1					No	No					23.6026	28.0093	28.8485	16.0458	284	273	340	163	-0.061	0.844957	-0.312	0.278809	0.251	0.325175	-1.041	1.29402e-05	-0.73	0.00252111	-0.79	0.000654556
CH63R_00540	ADP-ribosylation factor (552 nt)	unitig_1					No	No					692.493	920.969	977.469	1591.82	1976	2063	2560	3982	0.062	0.799894	-0.311	0.160183	0.373	0.0593612	0.636	0.00113122	0.946	4.59541e-07	1.009	4.70005e-08
CH63R_00541	Emp24/gp25L/p24 family/GOLD (612 nt)	unitig_1			Not specific		Yes	No					65.4875	145.309	136.007	178.283	207	354	396	499	0.782	0.000740563	-0.152	0.601818	0.934	2.50172e-05	0.333	0.167315	0.484	0.0317428	1.267	2.5956e-09
CH63R_00542	hypothetical protein (2604 nt)	unitig_1					No	No					5.27167	29.594	29.0424	38.6239	71	314	365	450	2.151	3.29167e-31	-0.209	0.326287	2.361	5.95265e-39	0.304	0.0952167	0.513	0.00293845	2.665	1.21412e-52
CH63R_00543	hypothetical protein (909 nt)	unitig_1					No	No					0.422425	1.02672	2.51162	0.608419	2	3	10	2	0.859	0.439109	-1.465	NA	2.324	0.00646342	-2.097	0.0109143	-0.632	0.5226	0.227	0.817704
CH63R_00544	hypothetical protein (933 nt)	unitig_1					No	No					136.123	122.752	41.3952	21.2973	649	470	180	84	-0.463	0.17044	1.368	2.67643e-05	-1.831	1.52834e-09	-1.094	0.000732379	-2.462	3.46873e-16	-2.925	5.14409e-23
CH63R_00545	Splicing factor u2af-associated protein 2 (1248 nt)	unitig_1					No	No					10.038	9.50808	10.6713	14.7506	64	49	64	82	-0.403	0.183438	-0.396	0.240674	-0.007	0.981647	0.355	0.192787	0.75	0.00496475	0.347	0.140155
CH63R_00546	Adhesion regulating molecule (1185 nt)	unitig_1					No	No					82.913	89.222	60.5284	101.576	508	436	338	540	-0.22	0.351841	0.362	0.136146	-0.582	0.00548207	0.668	0.00159249	0.307	0.151313	0.087	0.691319
CH63R_00547	EF-1 guanine nucleotide exchange domain-containing protein (693 nt)	unitig_1					No	No					458.301	538.502	1095.96	1697.86	1642	1521	3683	5399	-0.11	0.719851	-1.271	3.86213e-07	1.161	1.22387e-06	0.55	0.0321541	1.821	1.27613e-14	1.711	2.61083e-13
CH63R_00548	DNA replication complex GINS protein PSF1 (654 nt)	unitig_1					No	No					34.6408	16.5129	19.2	23.2553	116	46	62	70	-1.363	1.0307e-06	-0.436	0.214379	-0.927	0.000315341	0.183	0.553137	0.618	0.030357	-0.745	0.00130978
CH63R_00549	hypothetical protein (366 nt)	unitig_1					No	No					15.9993	13.8427	13.7753	22.1264	30	21	25	37	-0.508	0.205254	-0.209	0.68659	-0.298	0.413883	0.596	0.0870642	0.806	0.0227238	0.298	0.313091
CH63R_00550	Cyclic nucleotide-binding domain-containing protein (3369 nt)	unitig_1					No	No					62.9573	41.4346	25.4407	21.3173	1079	567	403	328	-0.926	1.88079e-08	0.49	0.00857791	-1.416	1.63302e-18	-0.305	0.0948044	-0.795	1.52736e-06	-1.721	2.01425e-28
CH63R_00551	hypothetical protein (675 nt)	unitig_1					No	No					4.3376	3.7529	1.55023	0.117048	15	10	5	0	-0.581	0.49609	0.973	0.325312	-1.554	0.0519099	-3.322	0.00358631	-4.295	5.26507e-05	-4.876	1.3712e-06
CH63R_00552	hypothetical protein (1215 nt)	unitig_1					No	No					27.8507	31.7131	30.6913	8.16086	173	155	179	46	-0.153	0.547706	-0.198	0.4667	0.045	0.855138	-1.961	8.42213e-20	-1.763	1.17935e-15	-1.916	2.05118e-20
CH63R_00553	Kinesin-like protein (2847 nt)	unitig_1					No	No					11.4811	21.0269	22.6876	26.6966	167	253	318	349	0.591	0.00871691	-0.33	0.187934	0.921	1.05544e-05	0.141	0.565926	0.47	0.0279561	1.062	1.16577e-07
CH63R_00554	hypothetical protein (492 nt)	unitig_1					No	No					4.87785	0.270989	1.16009	0.401461	12	0	3	1	-4.04	0.00244659	-1.897	NA	-2.143	0.0169819	-1.546	0.181953	0.351	0.825803	-3.689	3.07396e-05
CH63R_00555	hypothetical protein (384 nt)	unitig_1					No	No					26.9989	26.3876	19.5705	4.4236	53	41	33	7	-0.352	0.449754	0.263	0.634107	-0.615	0.143124	-2.191	1.0772e-06	-2.454	2.72953e-08	-2.806	1.06719e-11
CH63R_00556	hypothetical protein (1851 nt)	unitig_1					No	No					50.4874	52.5816	33.9704	18.8875	479	395	292	158	-0.275	0.268722	0.428	0.0938285	-0.703	0.00154777	-0.894	8.0592e-05	-1.322	1.36848e-09	-1.597	3.43834e-14
CH63R_00557	Eburicol 14-alpha-demethylase (1581 nt)	unitig_1					No	No		E-class P450, group IV			49.4553	25.8052	30.0846	82.2058	399	170	224	593	-1.241	1.27831e-11	-0.415	0.0573546	-0.826	2.50731e-06	1.395	4.05108e-16	1.81	2.05683e-24	0.569	0.000502767
CH63R_00558	hypothetical protein (1107 nt)	unitig_1					No	No					244.456	63.3513	26.0376	3.9254	1388	290	138	19	-2.262	9.66707e-49	1.065	9.59103e-09	-3.327	2.35992e-93	-2.812	2.91294e-39	-3.877	3.20987e-79	-6.139	3.25627e-217
CH63R_00559	hypothetical protein (993 nt)	unitig_1					No	No					0.193346	0.4028	0.191596	0.397822	1	2	1	2	0.651	0.693564	0.795	NA	-0.143	0.933236	0.877	0.580375	0.083	0.956064	0.734	0.566342
CH63R_00560	Glutaredoxin (789 nt)	unitig_1					No	No					50.9789	39.5418	64.9857	93.327	207	128	245	332	-0.694	0.000415153	-0.937	3.90046e-06	0.243	0.194969	0.44	0.0147634	1.377	4.92383e-14	0.683	3.03389e-05
CH63R_00561	SH3 domain-containing protein (2394 nt)	unitig_1					No	No					75.4255	79.9738	63.9746	117.059	921	802	733	1251	-0.204	0.207623	0.125	0.497681	-0.33	0.026213	0.77	6.68346e-08	0.645	5.96594e-06	0.44	0.0015579
CH63R_00562	hypothetical protein (393 nt)	unitig_1					No	No					1848.47	326.023	152.736	56.8935	3727	522	289	103	-2.83	3.69861e-85	0.856	3.17543e-07	-3.686	4.42498e-137	-1.501	3.19089e-20	-2.356	7.26598e-51	-5.187	2.60912e-267
CH63R_00563	hypothetical protein (333 nt)	unitig_1					No	No					1153.25	197.788	89.6998	35.8262	1967	275	141	55	-2.845	3.18169e-74	0.945	6.26567e-07	-3.79	2.9455e-119	-1.384	1.77093e-13	-2.329	1.71486e-39	-5.174	2.3638e-221
CH63R_00564	Arrestin (2316 nt)	unitig_1					No	No					94.2552	68.9661	44.2367	12.0763	1113	636	492	126	-0.799	1.943e-06	0.379	0.0491125	-1.178	5.24244e-13	-1.961	7.426e-31	-2.34	6.30749e-44	-3.139	9.23957e-83
CH63R_00565	cell division control protein (1791 nt)	unitig_1					No	No	Winged helix repressor DNA-binding				3.53754	6.40207	12.11	17.2043	33	44	105	141	0.441	0.38434	-1.199	0.010599	1.64	7.95635e-05	0.431	0.345022	1.629	0.00010484	2.071	1.99618e-07
CH63R_00566	Molybdenum cofactor sulfurase (2454 nt)	unitig_1					No	No					48.9955	53.4068	33.376	28.4607	615	536	396	314	-0.197	0.201177	0.443	0.00435117	-0.639	3.06392e-06	-0.331	0.0256597	-0.774	1.45127e-08	-0.97	5.30925e-14
CH63R_00567	Conidiation-specific expression protein (357 nt)	unitig_1					No	No					9056.3	4289.98	1960.64	13.7212	16453	6350	3288	23	-1.37	5.78176e-12	0.947	6.56979e-06	-2.317	1.20623e-32	-7.171	1.12431e-210	-8.118	9.04967e-271	-9.488	0
CH63R_00568	hypothetical protein (765 nt)	unitig_1			Not specific		Yes	No					39.716	12.1998	10.1967	6.24831	154	37	36	22	-2.032	3.22064e-07	0.032	0.961745	-2.064	7.5751e-08	-0.749	0.0905945	-0.781	0.0677057	-2.813	1.18998e-14
CH63R_00569	hypothetical protein (1176 nt)	unitig_1					No	No					3.26517	1.47385	0.242672	0.335916	20	6	1	2	-1.474	0.0405461	2.209	0.0495733	-3.683	7.98722e-05	0.318	0.803115	-1.891	0.0185025	-3.365	7.20342e-07
CH63R_00570	hypothetical protein (1329 nt)	unitig_1					No	No					0.433391	0.601927	0.143156	0.0891733	3	3	1	1	0.02	0.990334	1.526	NA	-1.506	0.286734	-0.635	0.71559	-2.161	0.103397	-2.141	0.0833667
CH63R_00571	Duf962 domain-containing protein (588 nt)	unitig_1					No	No					79.9967	91.152	70.3749	91.5036	240	219	200	244	-0.132	0.454018	0.142	0.475223	-0.273	0.0770677	0.293	0.0616879	0.151	0.339632	0.019	0.901268
CH63R_00572	RNA polymerase ii subunit 7 (498 nt)	unitig_1					No	No					79.0329	70.947	84.6214	93.286	201	142	205	210	-0.483	0.011762	-0.501	0.0157223	0.017	0.934641	0.045	0.832232	0.546	0.00259665	0.062	0.724938
CH63R_00573	hypothetical protein (222 nt)	unitig_1					No	No					2.37828	8.40799	5.57053	1.06767	3	8	6	1	1.434	0.111232	0.372	NA	1.062	0.229649	-2.257	0.0165119	-2.629	0.00327579	-1.195	0.201033
CH63R_00574	HpcH/HpaI aldolase/citrate lyase family protein (819 nt)	unitig_1					No	No					222.115	180.374	91.6429	73.5571	926	600	356	273	-0.623	0.000144532	0.751	1.77912e-05	-1.374	3.9519e-18	-0.388	0.0273798	-1.139	9.06309e-13	-1.762	5.3936e-31
CH63R_00575	Glutaredoxin-like domain-containing protein (336 nt)	unitig_1					No	No					62.2832	75.3931	43.6001	34.3307	107	101	70	52	-0.054	0.843199	0.553	0.0332395	-0.607	0.00608014	-0.425	0.0783933	-0.978	5.81694e-06	-1.032	1.28866e-07
CH63R_00576	CORD and CS domain-containing protein (972 nt)	unitig_1					No	No					65.38	69.1324	58.6228	59.3776	322	268	271	260	-0.26	0.321212	-0.014	0.970353	-0.246	0.316122	-0.065	0.820775	-0.051	0.845213	-0.311	0.174529
CH63R_00577	hypothetical protein (846 nt)	unitig_1					No	No					390.168	510.771	284.145	7.61125	1666	1772	1149	30	0.089	0.79725	0.623	0.0366886	-0.534	0.0544506	-5.258	5.77461e-79	-5.881	4.30261e-99	-5.792	6.97237e-97
CH63R_00578	hypothetical protein (1056 nt)	unitig_1					No	No					45.2709	91.4096	53.329	44.5914	243	395	267	213	0.697	2.69133e-05	0.56	0.00193814	0.137	0.454518	-0.331	0.0608923	-0.891	2.42479e-08	-0.195	0.239815
CH63R_00579	WH2 domain-containing protein (1419 nt)	unitig_1					No	No					25.9778	27.1539	16.1562	14.0031	187	157	110	86	-0.252	0.398673	0.518	0.0905496	-0.77	0.00341513	-0.345	0.242081	-0.863	0.000934233	-1.115	5.31971e-06
CH63R_00580	hypothetical protein (1350 nt)	unitig_1					No	No					90.8052	53.3307	39.6012	28.7646	627	291	257	173	-1.095	6.24769e-18	0.192	0.254758	-1.287	4.36305e-25	-0.566	3.17546e-05	-0.757	1.26792e-08	-1.853	3.63628e-57
CH63R_00581	RNA recognition domain-containing protein (1383 nt)	unitig_1					No	No					57.5074	90.5234	301.89	321.229	409	505	2038	2049	0.308	0.241612	-2.003	5.59922e-18	2.311	1.20807e-25	0.008	0.978467	2.012	2.12699e-19	2.319	3.26694e-26
CH63R_00582	Ribosomal protein subunit l37 (1065 nt)	unitig_1					No	No					131.961	144.218	144.522	200.078	722	627	748	968	-0.203	0.287842	-0.251	0.20897	0.048	0.808761	0.374	0.0333237	0.625	0.000178915	0.422	0.00984706
CH63R_00583	Transcription initiation factor tfiid subunit 7 (1482 nt)	unitig_1					No	No					22.3149	18.2627	16.0471	19.3787	168	111	112	128	-0.601	0.00392359	-0.03	0.925301	-0.571	0.00377791	0.178	0.428922	0.208	0.329571	-0.393	0.0281786
CH63R_00584	hypothetical protein (2127 nt)	unitig_1					Yes	Highly Probable					9.77111	3.94903	1.52061	0.835764	106	35	16	8	-1.62	6.09257e-06	1.115	0.0186914	-2.735	9.62042e-13	-0.978	0.0398919	-2.092	2.83963e-07	-3.712	4.37653e-25
CH63R_00585	Duf1750 domain containing protein (2166 nt)	unitig_1					No	No					30.0929	32.6854	29.2058	41.1999	333	289	305	401	-0.201	0.165803	-0.068	0.711962	-0.133	0.333177	0.4	0.00183766	0.468	0.000254374	0.267	0.0231707
CH63R_00586	6-phosphogluconate dehydrogenase, decarboxylating (1479 nt)	unitig_1					No	No					381.518	526.816	621.512	1400.93	2895	3217	4341	9235	0.151	0.234381	-0.434	0.000289487	0.585	1.24616e-07	1.087	1.13371e-23	1.521	4.5281e-45	1.672	1.68042e-55
CH63R_00587	RNP domain-containing protein (1143 nt)	unitig_1					No	No					38.1297	29.5115	28.6298	30.6215	223	137	158	158	-0.696	3.29506e-05	-0.191	0.378397	-0.505	0.00142588	0.005	0.982059	0.196	0.263576	-0.5	0.000406011
CH63R_00588	Triose-phosphate transporter (1989 nt)	unitig_1					No	No					59.726	37.605	27.3091	26.4749	603	309	261	237	-0.965	9.66443e-07	0.244	0.319013	-1.209	2.84134e-10	-0.136	0.564449	-0.38	0.0621117	-1.345	2.3266e-13
CH63R_00589	Glycosyl hydrolase family 15 (2076 nt)	unitig_1	GH15				No	No					5.34082	11.239	6.18603	2.41666	56	96	59	21	0.756	0.0713575	0.676	0.138899	0.08	0.863492	-1.466	0.000381809	-2.142	4.64201e-08	-1.386	0.000371013
CH63R_00590	Prolyl oligopeptidase (2889 nt)	unitig_1					No	No	Bromodomain transcription factor				49.0779	37.0583	21.8638	31.1901	727	452	300	412	-0.688	0.00306247	0.585	0.0206187	-1.273	8.43398e-09	0.456	0.0598713	-0.13	0.59896	-0.818	0.000156796
CH63R_00591	Prolyl oligopeptidase (207 nt)	unitig_1					No	No					4.40562	3.22045	2.75732	2.48091	5	3	3	2	-0.758	0.480853	-0.001	NA	-0.758	0.432551	-0.235	0.83626	-0.234	0.827561	-0.993	0.214562
CH63R_00592	Histone acetyltransferase subunit NuA4 (534 nt)	unitig_1					No	No					20.5834	18.7257	16.5671	21.6753	56	42	42	54	-0.441	0.246493	-0.021	0.969971	-0.42	0.231856	0.357	0.33387	0.378	0.284805	-0.063	0.85446
CH63R_00593	hypothetical protein (663 nt)	unitig_1			Not specific		Yes	No					18.5332	17.6965	14.922	6.01792	65	49	48	18	-0.403	0.359492	0.021	0.972614	-0.424	0.295403	-1.386	0.000584616	-1.407	0.000416095	-1.809	8.49876e-07
CH63R_00594	alpha amylase (1746 nt)	unitig_1	GH13_1		Not specific		Yes	No					1.45698	18.0976	158.818	115.344	13	128	1350	941	3.246	1.48841e-13	-3.367	4.90066e-17	6.613	2.95215e-56	-0.517	0.233349	2.85	2.36428e-13	6.097	2.27234e-48
CH63R_00595	Fungal specific transcription factor domain-containing protein (3498 nt)	unitig_1					No	No	Zn2Cys6				85.1423	45.357	28.0379	24.7887	1504	657	467	387	-1.191	NA	0.489	NA	-1.68	NA	-0.271	NA	-0.76	NA	-1.951	NA
CH63R_00596	Chitinase 1 (1542 nt)	unitig_1	GH18		Not specific		Yes	No					0.186763	0.778172	0.555219	1.35778	2	5	4	9	1.617	0.105458	0.258	NA	1.359	0.158278	1.169	0.154881	0.911	0.249818	2.528	0.00146926
CH63R_00597	Ran GTPase activating protein 1 (1272 nt)	unitig_1					No	No					27.2819	48.7397	64.6149	97.8277	180	258	397	566	0.519	0.0387768	-0.623	0.0150426	1.142	4.69997e-07	0.513	0.0312543	1.136	5.29209e-07	1.655	3.07948e-14
CH63R_00598	C2H2 finger domain-containing protein (1146 nt)	unitig_1					No	No					32.8782	50.9573	31.6261	41.8478	193	238	177	214	0.304	0.0883934	0.441	0.0203884	-0.137	0.450389	0.285	0.106969	-0.157	0.362078	0.147	0.359525
CH63R_00599	hypothetical protein (519 nt)	unitig_1					No	No					44.5762	52.4059	43.0731	48.1048	119	111	106	100	-0.099	NA	0.069	NA	-0.168	NA	-0.068	NA	-0.137	NA	-0.236	NA
CH63R_00600	Cytosolic Fe-S cluster assembly factor NAR1 (1770 nt)	unitig_1					No	No					24.2431	23.125	21.444	27.608	220	172	183	217	-0.371	0.0315237	-0.104	0.645762	-0.267	0.102981	0.25	0.137409	0.354	0.0298385	-0.017	0.919182
CH63R_00601	hypothetical protein (873 nt)	unitig_1					No	No					16.7691	21.8393	16.6718	15.2042	75	75	70	60	0.035	0.909085	0.134	0.693466	-0.098	0.71774	-0.229	0.396763	-0.362	0.143446	-0.327	0.14296
CH63R_00602	hypothetical protein (276 nt)	unitig_1					No	No					130.082	75.3586	35.1558	15.0286	184	84	47	19	-1.118	2.08406e-06	0.85	0.0038172	-1.968	4.38051e-16	-1.33	3.26801e-06	-2.18	1.46633e-16	-3.298	8.79934e-44
CH63R_00603	hypothetical protein (453 nt)	unitig_1					No	No					37.7203	16.4819	6.71982	0.697638	88	31	15	1	-1.508	5.0093e-06	1.076	0.0182527	-2.584	8.64647e-13	-3.246	1.40538e-07	-4.321	8.34065e-14	-5.829	7.2859e-27
CH63R_00604	Serine threonine-protein kinase sck1 (2691 nt)	unitig_1					No	No					131.847	150.37	103.223	98.8402	1799	1651	1327	1175	-0.123	0.573229	0.314	0.137156	-0.438	0.0192965	-0.175	0.405673	-0.489	0.00797163	-0.613	0.000632181
CH63R_00605	ATP synthase complex subunit H (387 nt)	unitig_1					No	No					242.347	421.34	496.531	822.536	481	671	922	1442	0.478	4.5216e-05	-0.459	0.000155112	0.938	5.88135e-18	0.645	1.51074e-09	1.105	1.19306e-24	1.583	4.06278e-53
CH63R_00606	Integral membrane protein (1251 nt)	unitig_1	AA8		Species specific		Yes	No					226.485	625.708	470.923	152.994	1490	3191	2812	877	1.091	NA	0.181	NA	0.91	NA	-1.669	NA	-1.85	NA	-0.759	NA
CH63R_00607	Serine threonine-protein kinase psk1 (1575 nt)	unitig_1					No	No					47.8761	77.2872	78.3971	57.1613	392	502	598	407	0.353	0.238409	-0.251	0.445093	0.604	0.0261762	-0.552	0.0503168	-0.301	0.284755	0.053	0.860762
CH63R_00608	Major facilitator superfamily transporter (1557 nt)	unitig_1					No	No					17.1708	6.93607	3.5436	0.608921	137	46	26	4	-1.609	5.92068e-09	0.771	0.0396022	-2.38	1.89946e-16	-2.586	4.80143e-10	-3.357	1.73864e-17	-4.966	2.19048e-43
CH63R_00609	Beta-eliminating lyase (1134 nt)	unitig_1					No	No					6.13731	7.52461	4.19433	0.801223	35	35	24	4	-0.028	0.958707	0.553	0.310457	-0.581	0.205986	-2.47	1.55545e-06	-3.023	1.07019e-09	-3.051	8.93617e-11
CH63R_00610	WD repeat domain-containing protein (1548 nt)	unitig_1					No	No					5.61217	15.6754	16.6534	24.9068	45	98	123	175	1.142	6.92925e-07	-0.318	0.218673	1.46	9.52403e-12	0.505	0.0135892	0.823	5.69744e-05	1.965	1.77041e-23
CH63R_00611	Cyclin-K (1455 nt)	unitig_1					No	No					20.9146	35.2789	30.7285	31.06	156	203	214	205	0.393	0.0523379	-0.059	0.828864	0.452	0.0168119	-0.066	0.767705	-0.008	0.971645	0.386	0.0300416
CH63R_00612	Dihydrouridine synthase (1203 nt)	unitig_1					No	No					20.1488	22.2765	23.6435	21.4102	123	106	139	116	-0.201	0.420003	-0.357	0.164675	0.156	0.49102	-0.248	0.274197	0.109	0.643456	-0.093	0.659831
CH63R_00613	5-azacytidine resistance protein azr1 (1086 nt)	unitig_1					No	No					16.4855	41.1275	51.0675	48.343	91	179	265	233	0.978	2.58202e-06	-0.551	0.0122825	1.529	2.58481e-15	-0.185	0.390281	0.366	0.0694786	1.344	6.31183e-13
CH63R_00614	Extracellular matrix protein (642 nt)	unitig_1					Yes	Highly Probable					46.8018	111.936	440.076	894.68	156	302	1351	2605	0.946	0.0055492	-2.153	4.65312e-11	3.099	2.07163e-23	0.942	0.00412713	3.095	2.4714e-23	4.04	1.53012e-39
CH63R_00615	hypothetical protein (1119 nt)	unitig_1					No	No					21.2753	27.0466	23.293	22.5585	122	125	125	114	0.027	0.913106	-0.006	0.984764	0.033	0.882576	-0.131	0.552396	-0.125	0.548821	-0.098	0.605628
CH63R_00616	Phenylacetone monooxygenase (1752 nt)	unitig_1					No	No					13.2871	7.83827	3.25779	1.87147	117	55	27	14	-1.07	0.0038296	1.036	0.0186178	-2.106	1.28188e-08	-0.905	0.0365901	-1.941	3.72605e-07	-3.011	7.82795e-18
CH63R_00617	Acetate non-utilizing protein (417 nt)	unitig_1					No	No					21.0639	22.381	45.1684	48.2192	45	37	91	91	-0.243	0.437778	-1.243	7.17598e-06	1	6.62828e-06	0.003	0.992436	1.245	5.88381e-07	1.002	7.33037e-07
CH63R_00618	Helicase associated domain-containing protein (2367 nt)	unitig_1					No	No					4.19755	14.9267	20.8581	20.2943	51	139	242	222	1.455	6.50612e-08	-0.776	0.00520369	2.232	9.78716e-19	-0.119	0.686883	0.657	0.00994766	2.112	9.89959e-18
CH63R_00619	Structural toxin protein (564 nt)	unitig_1					No	No					16.2547	16.3113	18.2159	18.9814	47	35	48	48	-0.353	0.314961	-0.404	0.296004	0.051	0.881963	-0.022	0.954687	0.382	0.230452	0.029	0.923292
CH63R_00620	Plasma membrane snare protein (1302 nt)	unitig_1					No	No					64.5503	107.419	96.4426	68.0545	432	564	599	404	0.389	0.0338211	-0.082	0.725543	0.47	0.00653068	-0.568	0.00111461	-0.486	0.00479141	-0.097	0.592637
CH63R_00621	GTP-binding protein (2616 nt)	unitig_1					No	No					20.678	33.3317	26.8728	28.6161	276	353	338	328	0.361	0.0454887	0.07	0.76561	0.291	0.0956195	-0.038	0.854744	-0.108	0.550741	0.253	0.125506
CH63R_00622	Duf786 family protein (432 nt)	unitig_1					No	No					136.772	79.9343	70.4648	84.7685	304	141	146	165	-1.1	1.16984e-08	-0.042	0.889478	-1.058	1.13063e-08	0.175	0.42848	0.216	0.296783	-0.884	2.46853e-07
CH63R_00623	Proliferating cell nuclear antigen (1824 nt)	unitig_1					No	No					257.121	28.3612	17.9929	41.4097	2382	213	155	346	-3.48	7.25725e-67	0.448	0.0784817	-3.928	6.27774e-84	1.149	6.78767e-08	0.701	0.000977668	-2.779	6.8542e-49
CH63R_00624	Proliferating cell nuclear antigen (819 nt)	unitig_1					No	No					96.2305	63.9773	130.205	254.049	416	211	515	952	-0.968	0.0288376	-1.272	0.0047137	0.304	0.505496	0.879	0.0447924	2.151	1.41066e-07	1.183	0.00371244
CH63R_00625	Pyridoxal kinase (1107 nt)	unitig_1					No	No					17.3001	31.3143	28.5296	17.4859	98	135	151	89	0.486	0.0764976	-0.133	0.696683	0.619	0.0146709	-0.766	0.00260431	-0.633	0.0126473	-0.147	0.574314
CH63R_00626	Deoxyuridine 5'-triphosphate nucleotidohydrolase (555 nt)	unitig_1					No	No					17.902	51.6491	47.478	59.4336	51	120	127	149	1.22	6.80711e-06	-0.092	0.804104	1.311	4.72136e-07	0.23	0.422567	0.321	0.227401	1.541	3.5125e-10
CH63R_00627	hypothetical protein (987 nt)	unitig_1					No	No					9.62878	24.0447	19.2761	15.9696	50	94	91	72	0.93	0.026717	0.066	0.909383	0.864	0.0326834	-0.337	0.451754	-0.404	0.329204	0.526	0.185304
CH63R_00628	KH domain-containing protein (1410 nt)	unitig_1					No	No					163.976	105.054	69.018	73.6843	1180	599	470	473	-0.972	8.18518e-10	0.357	0.0537228	-1.329	1.04009e-17	0.01	0.962348	-0.347	0.0345937	-1.319	1.29245e-18
CH63R_00629	hypothetical protein (684 nt)	unitig_1					No	No					8.35053	30.6028	45.4776	17.6727	29	86	152	53	1.544	7.01642e-09	-0.811	0.00193159	2.355	5.68922e-22	-1.499	2.98105e-11	-0.688	0.00549694	0.856	0.000661684
CH63R_00630	Extracellular serine-threonine rich protein (1131 nt)	unitig_1					No	Highly Probable					20.031	67.4296	265.28	491.265	116	332	1449	2500	1.497	2.32316e-07	-2.128	7.5722e-14	3.625	2.77787e-40	0.783	0.0063418	2.911	7.89355e-27	4.408	7.50256e-60
CH63R_00631	Nitrite transporter (1524 nt)	unitig_1					No	No					16.7237	32.4568	21.4723	6.73949	128	206	152	47	0.677	0.0283997	0.427	0.215987	0.25	0.435815	-1.697	1.04892e-08	-2.124	2.42759e-13	-1.448	4.77256e-07
CH63R_00632	RecQ family ATP-dependent DNA helicase (5091 nt)	unitig_1					No	No					3.31866	6.83525	6.0167	13.261	87	148	148	308	0.743	0.000836365	-0.017	0.959328	0.76	0.000341025	1.059	9.56909e-08	1.076	7.66155e-08	1.819	1.02698e-21
CH63R_00633	Karyogamy protein (3183 nt)	unitig_1					No	No					29.1336	30.9965	18.619	16.7547	474	402	284	242	-0.233	0.121183	0.508	0.00107697	-0.742	5.50942e-08	-0.232	0.131163	-0.74	5.81897e-08	-0.974	1.55371e-14
CH63R_00634	hypothetical protein (1599 nt)	unitig_1					No	No					17.4702	29.517	17.6096	20.3819	146	190	136	148	0.388	0.211483	0.489	0.134732	-0.101	0.754631	0.125	0.714999	-0.364	0.207209	0.024	0.93812
CH63R_00635	26S protease subunit rpt4 (1407 nt)	unitig_1					No	No	Nucleic acid-binding, OB-fold				86.0007	128.304	108.447	179.297	627	736	730	1142	0.23	0.399436	0.012	0.973655	0.218	0.394888	0.644	0.00843509	0.632	0.00763975	0.862	0.000170153
CH63R_00636	Glucosamine-fructose-6-phosphate aminotransferase (2103 nt)	unitig_1					No	No					90.2902	102.705	108.969	247.692	966	901	1094	2370	-0.101	0.698061	-0.281	0.25975	0.18	0.431587	1.112	6.78767e-08	1.393	7.1903e-12	1.292	1.05988e-10
CH63R_00637	Proteasome subunit beta type (792 nt)	unitig_1					No	No					78.118	133.832	103.295	177.617	320	438	390	628	0.452	0.0298947	0.166	0.502119	0.286	0.166311	0.687	0.000467999	0.521	0.00742494	0.973	1.3815e-07
CH63R_00638	HMG box protein (885 nt)	unitig_1					No	No	HMG				121.161	59.0555	69.6526	170.067	559	214	296	684	-1.378	9.52368e-06	-0.465	0.202737	-0.913	0.00301106	1.201	9.60956e-05	1.666	3.51702e-08	0.288	0.361506
CH63R_00639	hypothetical protein (1578 nt)	unitig_1					No	No					19.5277	21.2072	12.4184	15.421	157	132	93	109	-0.233	0.403389	0.516	0.074517	-0.75	0.0023636	0.216	0.445838	-0.3	0.237888	-0.533	0.0197619
CH63R_00640	3-beta hydroxysteroid dehydrogenase/isomerase (1134 nt)	unitig_1					No	No					27.3005	31.862	45.9699	93.8476	158	153	245	477	-0.07	0.745431	-0.711	9.99134e-05	0.64	5.20025e-05	0.952	1.25026e-10	1.663	7.2352e-26	1.592	2.30117e-29
CH63R_00641	RhoGAP domain-containing protein (3597 nt)	unitig_1					No	No					18.0676	32.2475	24.0662	37.3073	329	479	418	612	0.538	0.0175919	0.198	0.460132	0.34	0.132351	0.553	0.0129667	0.354	0.10654	0.892	1.43449e-05
CH63R_00642	Cytidine and deoxycytidylate deaminase zinc-binding region (450 nt)	unitig_1					No	No					34.8786	29.3319	13.1064	13.0801	81	55	29	27	-0.558	0.0670558	0.936	0.00914559	-1.494	6.54737e-07	-0.092	0.817969	-1.028	0.000512676	-1.586	9.12556e-10
CH63R_00643	BAH domain-containing protein (5058 nt)	unitig_1					No	No	Homeodomain-like				19.2542	37.6151	28.7752	29.1241	494	782	705	664	0.66	0.000249165	0.152	0.490962	0.508	0.00434929	-0.084	0.693862	-0.236	0.197432	0.424	0.0144628
CH63R_00644	DEAD/DEAH box helicase (2748 nt)	unitig_1					No	No					5.65916	7.56877	4.98484	11.1697	81	87	67	138	0.099	0.770948	0.373	0.267785	-0.274	0.347225	1.047	7.82317e-05	0.674	0.010314	0.773	0.00136955
CH63R_00645	hypothetical protein (1428 nt)	unitig_1					No	No					20.3017	11.9509	4.72973	4.3432	148	73	31	27	-1.039	0.00078648	1.163	0.00163143	-2.201	3.4074e-12	-0.237	0.559467	-1.4	9.18881e-06	-2.438	1.16355e-17
CH63R_00646	Carboxylic ester hydrolase (1635 nt)	unitig_1			Not specific		Yes	No					5.75389	11.0902	32.9892	294.551	48	76	249	2204	0.642	0.0370253	-1.728	6.49988e-10	2.371	2.31296e-20	3.129	4.32284e-41	4.858	1.81304e-80	5.5	6.10409e-112
CH63R_00647	Proline iminopeptidase (1413 nt)	unitig_1					No	No					43.2764	46.7068	27.8717	62.9041	314	267	186	400	-0.226	0.265241	0.521	0.0117958	-0.747	3.45166e-05	1.097	5.93156e-10	0.576	0.00115004	0.35	0.0386534
CH63R_00648	hypothetical protein (1740 nt)	unitig_1					No	No					37.764	59.0775	28.8663	29.6732	336	421	239	228	0.328	0.0432572	0.815	8.44527e-07	-0.487	0.00194424	-0.069	0.72235	-0.884	2.88592e-09	-0.556	0.000123314
CH63R_00649	Tlg2-vesicle protein of 38 kDa (1248 nt)	unitig_1					No	No					23.0375	25.4261	20.6567	12.9463	148	130	121	73	-0.186	0.430386	0.089	0.761149	-0.275	0.194687	-0.74	0.000372045	-0.829	5.39438e-05	-1.015	4.96351e-08
CH63R_00650	Smr domain-containing protein (2199 nt)	unitig_1					No	No					27.2185	29.8303	17.6931	25.9227	306	275	185	257	-0.162	0.416707	0.557	0.00477294	-0.719	3.422e-05	0.469	0.0100611	-0.088	0.640884	-0.251	0.131878
CH63R_00651	F-box domain-containing protein (1524 nt)	unitig_1					No	No	Transcription factor jumonji				18.015	14.7849	24.6557	21.5404	141	88	183	150	-0.653	0.0282097	-1.024	0.000653881	0.371	0.185953	-0.279	0.348763	0.744	0.00793255	0.092	0.746648
CH63R_00652	DEAD/DEAH box helicase (1191 nt)	unitig_1					No	No					204.324	511.366	898.319	1243.59	1252	2460	5161	6777	0.973	1.79125e-07	-1.066	2.03392e-08	2.039	4.45987e-30	0.393	0.046184	1.458	5.52354e-16	2.431	8.62734e-43
CH63R_00653	Cytidine deaminase (516 nt)	unitig_1					No	No					101.298	79.5826	50.3291	74.7203	269	168	125	175	-0.679	0.00239927	0.431	0.100237	-1.109	2.26299e-07	0.486	0.0364102	0.055	0.82383	-0.624	0.00194299
CH63R_00654	3-oxoacyl-(Acyl-carrier-protein) reductase (780 nt)	unitig_1					No	No					21.9068	27.1781	20.6109	6.12815	88	86	75	22	-0.025	0.943323	0.192	0.596874	-0.217	0.457671	-1.807	2.25889e-10	-1.999	1.58542e-12	-2.024	2.55919e-14
CH63R_00655	3-oxoacyl-(Acyl-carrier-protein) reductase (201 nt)	unitig_1					No	No					7.64148	14.593	12.7783	4.52033	8	11	12	4	0.536	0.467888	-0.054	0.957005	0.589	0.375744	-1.58	0.0184221	-1.527	0.0214059	-0.991	0.12004
CH63R_00656	DnaJ domain-containing protein (1260 nt)	unitig_1					No	No					41.4078	135.443	168.662	210.216	267	698	1028	1148	1.382	9.28859e-12	-0.556	0.0119566	1.938	6.59957e-23	0.161	0.489717	0.717	0.000351441	2.099	2.34431e-27
CH63R_00657	tRNA (guanine-N(7)-)-methyltransferase non-catalytic subunit TRM82 (1686 nt)	unitig_1					No	No					19.2732	45.7075	38.1977	31.2094	167	310	310	241	0.897	3.55462e-06	0.011	0.971545	0.887	2.42982e-06	-0.363	0.0694107	-0.373	0.05248	0.524	0.0045907
CH63R_00658	60S acidic ribosomal protein P0 (942 nt)	unitig_1					No	No					341.234	780.57	1533.45	2651.16	1665	2994	7020	11459	0.844	0.00113204	-1.225	2.37358e-06	2.069	1.89493e-17	0.705	0.00693121	1.929	2.4352e-15	2.773	9.49583e-31
CH63R_00659	MutS domain V (3057 nt)	unitig_1					No	No					10.9436	10.8598	10.3311	11.5397	171	136	150	159	-0.327	0.0697793	-0.145	0.516312	-0.183	0.287351	0.076	0.694042	0.22	0.201877	-0.107	0.488714
CH63R_00660	hypothetical protein (981 nt)	unitig_1					No	No					23.5342	16.0373	8.63032	4.14769	118	64	40	18	-0.879	0.00127153	0.669	0.0475241	-1.548	1.03155e-08	-1.119	0.000333762	-1.788	6.21104e-10	-2.666	4.1344e-25
CH63R_00661	Alpha-mannosidase (3192 nt)	unitig_1	GH38				No	No					115.544	90.43	34.3615	30.7417	1881	1203	512	427	-0.644	0.00578969	1.224	1.73607e-07	-1.868	1.62918e-17	-0.264	0.30533	-1.488	1.32849e-11	-2.132	3.63535e-23
CH63R_00662	Serine threonine protein (1293 nt)	unitig_1					No	No					21.1592	30.0063	23.7635	20.3171	141	154	148	121	0.147	0.605621	0.078	0.819421	0.069	0.800265	-0.292	0.262009	-0.37	0.128564	-0.223	0.346615
CH63R_00663	CAP-Gly domain-containing protein (2499 nt)	unitig_1					No	No					18.5154	20.007	18.3098	27.6005	237	205	223	316	-0.208	0.342821	-0.113	0.664715	-0.095	0.657933	0.506	0.00861075	0.619	0.00102859	0.411	0.0210394
CH63R_00664	Cytoskeleton-associated protein (1020 nt)	unitig_1					No	No					62.068	52.1543	40.9421	53.3688	324	214	202	244	-0.585	6.51055e-05	0.104	0.606532	-0.689	8.16324e-07	0.277	0.0679029	0.173	0.253511	-0.411	0.00118399
CH63R_00665	Nop14-like family protein (2739 nt)	unitig_1					No	No					10.3566	26.2857	46.1224	48.1718	146	287	619	602	0.984	5.72925e-05	-1.095	8.0425e-06	2.079	6.09445e-20	-0.037	0.899421	1.057	4.85032e-06	2.042	7.6613e-20
CH63R_00666	G-patch domain-containing protein (1062 nt)	unitig_1					No	No					7.90928	11.2989	8.77824	9.82015	43	47	45	48	0.161	0.655359	0.109	0.801434	0.052	0.88045	0.085	0.809926	-0.024	0.942714	0.137	0.629304
CH63R_00667	Pentatricopeptide repeat domain-containing protein (2151 nt)	unitig_1					No	No					6.76123	17.7273	18.3091	21.1201	75	155	188	207	1.053	1.54843e-05	-0.274	0.337918	1.327	8.96875e-09	0.131	0.627992	0.405	0.0869903	1.458	3.65188e-11
CH63R_00668	18S rRNA biogenesis protein RCL1 (1209 nt)	unitig_1					No	No					20.7237	25.5846	47.9965	55.0569	129	124	280	305	-0.046	0.886279	-1.16	4.59688e-06	1.114	1.09963e-06	0.123	0.652458	1.283	4.87078e-08	1.237	1.88421e-08
CH63R_00669	hypothetical protein (1038 nt)	unitig_1					No	No					62.0553	52.4059	42.8898	59.5601	331	221	211	274	-0.581	0.00628149	0.064	0.830542	-0.645	0.00148421	0.373	0.0865118	0.308	0.145024	-0.273	0.168803
CH63R_00670	tRNA synthetase class II core domain-containing protein (1545 nt)	unitig_1					No	No					55.8579	140.662	184.467	240.014	450	896	1371	1712	0.989	0.00117666	-0.611	0.0654124	1.6	3.19025e-08	0.318	0.339661	0.929	0.00161328	1.918	1.54037e-11
CH63R_00671	Phosphoribosylaminoimidazole carboxylase (1815 nt)	unitig_1					No	No					70.1062	76.5435	103.985	68.6473	658	555	914	575	-0.241	0.376653	-0.712	0.00535404	0.471	0.0516947	-0.666	0.00615438	0.047	0.862606	-0.194	0.431729
CH63R_00672	Carbamoyl-phosphate synthase (3486 nt)	unitig_1					No	No					55.3781	89.8789	188.399	178.028	991	1270	3175	2842	0.358	0.0711423	-1.318	8.33493e-13	1.676	1.18407e-21	-0.159	0.446282	1.159	6.99952e-11	1.517	3.04124e-18
CH63R_00673	Nuclear protein localization protein 4 (1950 nt)	unitig_1					No	No					63.4066	69.2615	53.9543	66.2245	635	557	501	573	-0.192	0.214324	0.149	0.391178	-0.34	0.0149465	0.193	0.201707	0.044	0.775232	-0.147	0.283052
CH63R_00674	Preprotein translocase subunit Sec66 (696 nt)	unitig_1					No	Weakly Probable					55.9287	160.912	149.525	157.561	201	445	494	502	1.153	2.42761e-08	-0.144	0.588525	1.297	1.11788e-10	0.021	0.937206	0.164	0.454043	1.318	1.79115e-11
CH63R_00675	hypothetical protein (453 nt)	unitig_1					No	No					9.21816	6.76935	4.61988	0.610434	21	13	9	1	-0.732	0.251335	0.382	0.643945	-1.114	0.0603611	-2.867	0.000219169	-3.249	1.4812e-05	-3.98	8.29468e-09
CH63R_00676	Origin recognition complex subunit (2154 nt)	unitig_1					No	No					17.9603	22.0354	18.7693	20.0086	199	189	194	198	-0.064	0.824107	-0.024	0.944946	-0.04	0.878861	0.027	0.925374	0.051	0.840843	-0.013	0.956356
CH63R_00677	PWWP domain-containing protein (1845 nt)	unitig_1					No	No					73.4409	92.57	81.722	126.027	696	701	728	1054	0.01	0.957673	-0.054	0.783525	0.063	0.688975	0.534	0.000109413	0.588	1.59003e-05	0.598	4.8415e-06
CH63R_00678	Sec63 Brl domain-containing protein (6684 nt)	unitig_1					No	No					20.6598	37.9594	37.2454	45.5972	703	1033	1207	1386	0.555	0.000311778	-0.221	0.211121	0.776	1.24165e-07	0.201	0.221706	0.422	0.00489057	0.977	7.05751e-12
CH63R_00679	hypothetical protein (1563 nt)	unitig_1					No	No					30.3711	24.8228	17.224	17.2371	245	162	130	122	-0.598	0.00554783	0.319	0.217382	-0.917	7.89272e-06	-0.085	0.742825	-0.404	0.0601309	-1.002	1.34476e-07
CH63R_00680	Replication factor C (1152 nt)	unitig_1					No	No					72.0804	22.3369	27.3326	44.5789	432	106	153	238	-2.017	4.89696e-10	-0.528	0.17562	-1.489	2.31238e-06	0.631	0.066143	1.158	0.000399204	-0.859	0.00553878
CH63R_00681	Ubiquitin-conjugating enzyme (1347 nt)	unitig_1					No	No					89.9384	69.3853	39.6188	44.3428	622	390	256	271	-0.679	1.0548e-05	0.603	0.000477001	-1.283	1.68232e-17	0.084	0.660921	-0.519	0.000791264	-1.199	2.09378e-17
CH63R_00682	hypothetical protein (915 nt)	unitig_1					No	No					16.2092	12.677	12.3718	14.6358	76	49	55	63	-0.657	0.0630082	-0.187	0.683194	-0.47	0.159214	0.198	0.599417	0.385	0.263787	-0.272	0.382736
CH63R_00683	hypothetical protein (504 nt)	unitig_1					No	No					3.52366	8.72973	3.96364	12.3841	9	18	11	28	0.946	0.111484	0.822	0.226962	0.124	0.854919	1.494	0.00677061	0.672	0.199541	1.617	0.000803024
CH63R_00684	Integral membrane protein (1593 nt)	unitig_1					No	No					97.1711	34.8173	19.4674	11.1345	787	219	143	68	-1.813	NA	0.602	NA	-2.415	NA	-1.042	NA	-1.644	NA	-3.457	NA
CH63R_00685	hypothetical protein (3330 nt)	unitig_1					No	No					20.3091	14.5338	14.2263	24.7581	343	204	228	380	-0.753	0.00332607	-0.161	0.626319	-0.592	0.0175242	0.739	0.00326043	0.9	0.000240856	0.147	0.563753
CH63R_00686	Oxysterol-binding protein (1638 nt)	unitig_1					No	No					79.059	87.2566	86.3581	82.6492	659	570	675	591	-0.205	0.371728	-0.24	0.318839	0.035	0.881751	-0.19	0.399766	0.049	0.827781	-0.155	0.452994
CH63R_00687	U2 auxiliary factor small (630 nt)	unitig_1					No	No					38.7794	37.2468	38.504	61.3249	127	97	114	175	-0.382	0.202703	-0.245	0.476955	-0.137	0.644212	0.604	0.0258118	0.849	0.00133307	0.467	0.0613033
CH63R_00688	ELMO/CED-12 family protein (2154 nt)	unitig_1					No	No					8.80187	10.9558	16.4287	41.9613	97	101	168	415	0.027	0.927619	-0.766	0.00186016	0.794	0.000202644	1.295	8.32346e-11	2.061	1.62484e-22	2.088	2.4787e-27
CH63R_00689	Px domain-containing protein (1200 nt)	unitig_1					No	No	Zinc finger, GRF-type				11.2395	14.777	12.6044	5.20133	69	74	72	28	0.098	0.759298	0.031	0.939042	0.067	0.817788	-1.359	1.55292e-07	-1.39	1.00745e-07	-1.291	7.90983e-08
CH63R_00690	PX domain-containing protein (2835 nt)	unitig_1					No	No					74.8837	80.7955	56.506	38.9325	1087	942	775	485	-0.207	0.273916	0.282	0.149076	-0.489	0.00382987	-0.671	8.13659e-05	-0.953	7.21787e-09	-1.16	4.09208e-13
CH63R_00691	hypothetical protein (1272 nt)	unitig_1					No	No					34.5646	12.7876	10.6944	13.6959	226	69	64	78	-1.737	2.81308e-15	0.065	0.857709	-1.802	1.69958e-17	0.267	0.293136	0.202	0.417075	-1.535	7.9897e-17
CH63R_00692	rRNA-processing protein CGR1 (354 nt)	unitig_1					No	No					82.9796	100.56	172.788	146.186	153	144	300	238	-0.082	0.83437	-1.047	0.00109895	0.965	0.00103335	-0.33	0.313859	0.717	0.0178958	0.635	0.0290453
CH63R_00693	Cell wall proline rich protein (2925 nt)	unitig_1					No	No					44.8638	62.4471	62.28	149.507	670	757	866	1950	0.169	0.139615	-0.202	0.092583	0.371	0.000249447	1.168	5.80082e-35	1.37	1.33168e-45	1.54	3.52295e-63
CH63R_00694	Ubiquitin-conjugating enzyme (576 nt)	unitig_1					No	No					61.7475	38.424	27.5804	47.4594	183	94	75	124	-0.985	3.33989e-06	0.287	0.3086	-1.272	6.81145e-10	0.71	0.00108116	0.423	0.0507883	-0.563	0.00198102
CH63R_00695	Mannan polymerase complexes mnn9 subunit (1104 nt)	unitig_1	GT62				No	No	HMG				33.216	71.9771	56.008	58.1106	188	325	295	293	0.789	7.43077e-05	0.142	0.574738	0.647	0.000953128	-0.009	0.972264	-0.151	0.468852	0.639	0.000631395
CH63R_00696	RNA binding protein (1035 nt)	unitig_1					No	No					65.2031	61.1886	60.3853	64.5037	346	251	302	303	-0.447	0.018383	-0.245	0.26358	-0.202	0.283119	0.006	0.979023	0.251	0.179316	-0.196	0.264342
CH63R_00697	hypothetical protein (195 nt)	unitig_1					No	No					170.331	104.61	53.1738	28.5643	170	80	49	23	-1.067	0.00578969	0.72	0.109558	-1.786	1.70105e-06	-1.066	0.0101991	-1.785	3.43475e-06	-2.852	2.19379e-15
CH63R_00698	6-phosphogluconate dehydrogenase (1053 nt)	unitig_1					No	No					24.8423	15.5738	15.7191	10.5794	135	69	79	50	-0.985	0.000114486	-0.211	0.533399	-0.774	0.00132225	-0.668	0.0100683	-0.457	0.0870905	-1.441	7.21631e-11
CH63R_00699	V-type c subunit family protein (1593 nt)	unitig_1					No	No					26.5752	37.8303	29.7385	28.6421	215	246	227	206	0.192	0.283454	0.12	0.566466	0.071	0.689209	-0.139	0.434538	-0.259	0.107446	-0.068	0.671558
CH63R_00700	Valyl-tRNA synthetase (3279 nt)	unitig_1					No	No					25.9971	49.3215	65.7392	86.5975	435	663	1042	1300	0.607	0.00316347	-0.649	0.0021234	1.256	5.099e-11	0.32	0.129238	0.969	4.93779e-07	1.576	3.45828e-17
CH63R_00701	ER membrane protein SH3 (660 nt)	unitig_1					No	No					63.9974	43.2302	59.0943	87.3273	217	117	188	259	-0.887	1.43931e-06	-0.677	0.000890952	-0.211	0.241842	0.466	0.00676573	1.142	9.3564e-11	0.255	0.107784
CH63R_00702	hypothetical protein (2100 nt)	unitig_1					No	No					7.63397	33.0777	27.3605	39.0899	82	290	277	381	1.813	6.2305e-15	0.063	0.849381	1.75	2.2035e-14	0.458	0.0547421	0.395	0.0875515	2.208	1.40589e-23
CH63R_00703	DNA-binding protein smubp-2 (2073 nt)	unitig_1					No	No					7.77971	14.1495	8.30587	10.3476	81	120	84	94	0.556	0.088126	0.528	0.137595	0.028	0.938358	0.173	0.632365	-0.355	0.254854	0.201	0.514715
CH63R_00704	Pf02656 domain containing protein (981 nt)	unitig_1					No	No					18.3479	30.0359	24.4364	22.1076	92	118	117	98	0.377	0.11036	0.041	0.899667	0.336	0.131721	-0.242	0.301207	-0.283	0.201065	0.094	0.664058
CH63R_00705	ATP-binding endoribonuclease (2481 nt)	unitig_1					No	No					3.94663	13.4348	10.4675	9.84012	50	141	123	110	1.47	2.29837e-12	0.168	0.516106	1.302	2.82596e-10	-0.168	0.450897	-0.337	0.0930995	1.133	4.70189e-09
CH63R_00706	Cutinase g-box binding protein (1686 nt)	unitig_1					No	No					27.2729	54.9597	64.8853	141.801	236	392	525	1096	0.722	9.21499e-05	-0.428	0.0320192	1.15	3.32231e-11	1.06	4.19462e-10	1.488	2.26717e-18	2.21	1.00489e-40
CH63R_00707	hypothetical protein (225 nt)	unitig_1					No	No					2.13325	9.48101	2.95952	1.75572	3	9	3	2	1.764	0.0565747	1.415	NA	0.349	0.749541	-0.808	0.461959	-2.223	0.0105549	-0.46	0.635874
CH63R_00708	hypothetical protein (447 nt)	unitig_1					No	No					0.536891	0.29827	0.425626	0.0883753	1	1	1	0	-0.822	NA	-0.435	NA	-0.387	NA	-1.713	NA	-1.278	NA	-2.1	0.239786
CH63R_00709	hypothetical protein (732 nt)	unitig_1					No	No					0.131142	0	0.519822	0.917437	1	0	2	3	-1.307	0.557073	-2.845	NA	1.538	0.330693	0.797	0.600941	3.642	0.0435468	2.335	0.090023
CH63R_00710	hypothetical protein (471 nt)	unitig_1					No	No					0	0	0	0	0	0	0	0	NA	NA	NA	NA	NA	NA	NA	NA	NA	NA	NA	NA
CH63R_00711	Methyltransferase domain-containing protein (1071 nt)	unitig_1					No	No					0.448161	0.248976	1.50996	33.9341	3	1	7	163	-0.897	0.455891	-2.494	0.0225302	1.596	0.0165667	4.377	4.5932e-22	6.871	3.49603e-14	5.973	3.31278e-30
CH63R_00712	hypothetical protein (474 nt)	unitig_1					No	No					1.62019	0.84384	0.802763	0.250024	4	1	2	1	-1.234	0.379583	-0.165	NA	-1.068	0.397203	-1.561	0.288795	-1.396	0.333524	-2.629	0.0268311
CH63R_00713	WSC domain-containing protein (498 nt)	unitig_1					Yes	Highly Probable					6.45757	5.08676	4.39344	6.90126	16	10	11	15	-0.66	0.243284	-0.022	0.979453	-0.638	0.212463	0.516	0.337125	0.539	0.304919	-0.121	0.785639
CH63R_00714	DNA repair protein REV1 (3465 nt)	unitig_1					No	No					11.2896	15.4297	10.4324	13.1109	199	216	170	204	0.125	0.515535	0.346	0.0764703	-0.221	0.204783	0.25	0.156597	-0.096	0.587074	0.03	0.862403
CH63R_00715	Red-like protein (1599 nt)	unitig_1					No	No					18.9411	19.3445	16.2413	19.5913	156	125	125	141	-0.306	0.192547	0.017	0.961465	-0.323	0.137489	0.182	0.443051	0.165	0.465754	-0.141	0.492329
CH63R_00716	Inosine-uridine preferring nucleoside hydrolase (1182 nt)	unitig_1					No	No					22.6996	39.9303	26.9608	30.9814	137	192	153	164	0.496	0.00411421	0.339	0.0867927	0.157	0.389272	0.107	0.580997	-0.232	0.168356	0.264	0.0904924
CH63R_00717	Mitochondrial thiamine pyrophosphate carrier 1 (966 nt)	unitig_1					No	No					98.7289	29.1221	19.4982	10.4689	488	112	92	45	-2.097	4.99006e-29	0.317	0.216612	-2.414	3.27917e-38	-1.011	2.40229e-06	-1.329	1.88451e-10	-3.426	1.11937e-81
CH63R_00718	hypothetical protein (1212 nt)	unitig_1					No	No					124.312	93.7247	85.7874	41.0357	772	462	492	215	-0.737	0.000377449	-0.09	0.747975	-0.647	0.00136258	-1.188	3.88629e-09	-1.098	5.20202e-08	-1.836	1.49536e-21
CH63R_00719	Superoxide dismutase (855 nt)	unitig_1					No	No					20.1536	35.8657	46.5068	60.7573	89	129	187	237	0.532	0.0312189	-0.546	0.0326143	1.078	8.71346e-07	0.338	0.144512	0.884	5.97874e-05	1.416	6.53778e-12
CH63R_00720	hypothetical protein (465 nt)	unitig_1					No	No					16.9283	24.945	7.56928	3.56808	40	50	17	8	0.292	0.481543	1.518	0.000548846	-1.226	0.00239515	-1.179	0.011851	-2.697	9.90299e-12	-2.405	2.20957e-10
CH63R_00721	PH domain-containing protein (2541 nt)	unitig_1					No	No					6.57352	8.02794	3.21958	1.11935	85	90	40	13	0.051	0.907757	1.142	0.00399198	-1.091	0.0025038	-1.61	4.5504e-05	-2.752	4.49644e-14	-2.7	1.55081e-14
CH63R_00722	hypothetical protein (321 nt)	unitig_1					No	No					0.897159	0.415348	0	0.246129	2	1	0	0	-1.072	NA	1.854	NA	-2.926	NA	1.277	NA	-0.578	NA	-1.649	0.358729
CH63R_00723	Transcriptional regulatory protein Pro-1 (2082 nt)	unitig_1					No	No	Zn2Cys6				1.63682	7.17224	2.55866	2.44764	17	63	25	22	1.821	1.64793e-07	1.288	0.000790257	0.533	0.181927	-0.185	0.67216	-1.472	5.63294e-06	0.349	0.335677
CH63R_00724	hypothetical protein (735 nt)	unitig_1					No	No					14.5627	7.80007	3.49448	1.39741	54	24	12	4	-1.185	0.00815174	0.957	0.096437	-2.142	2.83768e-06	-1.393	0.0136867	-2.35	2.87147e-06	-3.535	3.31059e-15
CH63R_00725	hypothetical protein (1251 nt)	unitig_1			Not specific		Yes	No					18.8386	10.8708	4.41039	1.32627	119	54	26	7	-1.136	0.00220706	1.036	0.0196438	-2.171	5.53353e-09	-1.814	4.60284e-05	-2.85	4.14772e-12	-3.985	2.13871e-25
CH63R_00726	Peptidase family M3 (2370 nt)	unitig_1					No	No					11.3413	21.0397	26.4511	22.7355	138	201	298	243	0.554	0.0057158	-0.557	0.00696913	1.111	7.49319e-10	-0.294	0.12908	0.263	0.175973	0.817	3.17705e-06
CH63R_00727	Mitochondrial protein (804 nt)	unitig_1					No	No					33.9688	84.4071	120.447	192.802	141	268	460	703	0.935	0.00010063	-0.767	0.00202783	1.702	3.20154e-14	0.611	0.00872373	1.378	7.12791e-10	2.313	2.27242e-26
CH63R_00728	Dihydrouridine synthase (1275 nt)	unitig_1					No	No					10.6537	12.9667	25.9642	32.3776	70	68	158	189	-0.034	0.932119	-1.204	0.000156787	1.169	3.47722e-05	0.258	0.413931	1.462	5.00455e-07	1.427	1.10069e-07
CH63R_00729	Inorganic pyrophosphatase (1305 nt)	unitig_1					No	No					213.692	234.063	276.854	562.709	1425	1266	1724	3324	-0.174	0.142859	-0.448	7.8374e-05	0.275	0.0105148	0.946	8.55222e-21	1.395	1.11293e-42	1.221	3.55576e-35
CH63R_00730	39S ribosomal protein L53/MRP-L53 (294 nt)	unitig_1					No	No					56.161	101.582	120.689	99.4313	85	116	168	135	0.473	0.109529	-0.506	0.0989144	0.979	0.00017366	-0.321	0.261023	0.185	0.519698	0.658	0.00969918
CH63R_00731	Protein transport membrane glycoprotein (1218 nt)	unitig_1					No	No					24.0384	22.8779	20.1502	25.1034	150	116	115	135	-0.382	0.0740101	-0.015	0.964217	-0.368	0.0656023	0.225	0.29504	0.239	0.245455	-0.143	0.443564
CH63R_00732	hypothetical protein (573 nt)	unitig_1					Yes	Highly Probable					93.9019	108.662	221.466	813.585	275	264	611	2053	-0.071	0.827964	-1.216	3.68743e-06	1.144	3.02428e-06	1.744	3.3136e-13	2.96	1.31138e-34	2.888	7.62386e-35
CH63R_00733	Methylthioribulose-1-phosphate dehydratase (762 nt)	unitig_1					No	No					16.8182	43.5674	41.3218	51.583	66	134	152	181	1.035	1.57166e-05	-0.168	0.574351	1.204	1.26801e-07	0.254	0.302234	0.422	0.0660886	1.457	9.65327e-12
CH63R_00734	Calreticulin family protein (1716 nt)	unitig_1			Not specific		Yes	No					207.32	401.146	295.971	830.73	1817	2885	2424	6510	0.664	6.86889e-07	0.249	0.102717	0.416	0.00203714	1.423	1.24261e-28	1.174	5.63546e-20	1.839	4.84974e-48
CH63R_00735	Methylmalonate-semialdehyde dehydrogenase (1725 nt)	unitig_1					No	No					79.8298	69.098	75.3299	153.343	705	503	615	1187	-0.498	0.000709858	-0.305	0.0641259	-0.193	0.193701	0.945	3.47552e-12	1.249	7.08979e-20	0.751	9.59581e-09
CH63R_00736	FAD binding domain-containing protein (2034 nt)	unitig_1					No	No					37.615	38.6739	27.9209	20.1792	386	333	278	190	-0.219	0.521554	0.256	0.480519	-0.475	0.116225	-0.549	0.0782612	-0.805	0.00575449	-1.024	0.000268969
CH63R_00737	WSC domain-containing protein (1797 nt)	unitig_1			Not specific		Yes	No					12.6606	14.8388	7.25234	18.9055	115	109	60	155	-0.079	0.841813	0.839	0.0189296	-0.918	0.00395288	1.346	1.77434e-05	0.507	0.104763	0.428	0.151364
CH63R_00738	F-box domain-containing protein (3732 nt)	unitig_1					No	No					14.0444	12.9683	11.3429	15.1685	268	195	202	256	-0.447	0.00365678	-0.04	0.861102	-0.407	0.00513222	0.337	0.0245901	0.377	0.0109377	-0.07	0.618041
CH63R_00739	Carboxylic ester hydrolase (1752 nt)	unitig_1					No	No					175.801	51.9	22.2616	9.98868	1573	378	185	80	-2.063	2.49986e-55	1.015	1.27914e-10	-3.079	1.60481e-109	-1.231	5.9996e-15	-2.247	2.6936e-52	-4.31	1.05589e-219
CH63R_00740	UMTA (1299 nt)	unitig_1			Not specific		Yes	No					0.25865	0	0.146463	0	2	0	1	0	-3.247	NA	-2.299	NA	-0.948	NA	-3.138	NA	-0.839	NA	-4.086	0.0291477
CH63R_00741	Vacuolar membrane protein (1173 nt)	unitig_1					No	No					92.5179	55.2402	48.4963	58.7	552	270	276	314	-1.038	2.68888e-07	-0.036	0.908173	-1.003	3.27464e-07	0.185	0.422567	0.221	0.303773	-0.818	1.51136e-05
CH63R_00742	C6 finger domain-containing protein (1437 nt)	unitig_1					No	No	Zn2Cys6				12.225	18.5563	11.1876	5.77299	89	105	78	37	0.256	0.382038	0.455	0.13945	-0.199	0.482978	-1.059	8.46298e-05	-1.514	4.20093e-09	-1.257	2.90131e-07
CH63R_00743	Ribosome biogenesis protein ERB1 (2322 nt)	unitig_1					No	No					7.13149	14.4696	39.575	42.6171	86	134	445	453	0.658	0.0162685	-1.714	1.65521e-11	2.371	1.37116e-23	0.025	0.935932	1.738	6.79387e-13	2.396	6.97214e-25
CH63R_00744	hypothetical protein (840 nt)	unitig_1					Yes	Probable					26.7989	10.7931	12.2307	6.8191	115	35	50	27	-1.643	1.56242e-09	-0.423	0.236114	-1.22	6.64167e-07	-0.915	0.000961455	-0.492	0.10494	-2.135	8.20544e-21
CH63R_00745	Short-chain dehydrogenase (696 nt)	unitig_1					No	No					15.8614	19.9224	9.02071	55.5664	57	60	30	171	0.05	0.887967	0.963	0.00487723	-0.913	0.00238986	2.503	1.60198e-19	1.54	1.59115e-09	1.59	3.55721e-12
CH63R_00746	Short-chain dehydrogenase (450 nt)	unitig_1					No	No					15.146	10.6661	10.1469	43.4541	35	22	22	86	-0.782	0.0492556	-0.122	0.83317	-0.66	0.0701471	1.951	3.46272e-09	2.073	2.49554e-09	1.291	2.94486e-06
CH63R_00747	TAM domain methyltransferase (1182 nt)	unitig_1					No	No					11.695	14.6637	7.88705	15.4071	71	68	44	82	-0.03	0.937094	0.64	0.0678427	-0.669	0.0263444	0.892	0.00278908	0.252	0.401321	0.223	0.418209
CH63R_00748	EXS family protein (1221 nt)	unitig_1					No	No					46.5042	73.0513	53.7575	44.648	291	371	314	249	0.344	0.0385989	0.235	0.211121	0.109	0.526937	-0.335	0.0412949	-0.57	0.000216416	-0.226	0.140145
CH63R_00749	hypothetical protein (939 nt)	unitig_1					No	No					4.1404	3.5497	3.44444	1.80901	20	15	16	7	-0.483	0.385684	-0.146	0.843201	-0.337	0.506537	-1.054	0.0411721	-0.908	0.0823629	-1.391	0.00156145
CH63R_00750	NUDIX domain-containing protein (1479 nt)	unitig_1					No	No					33.5889	14.8742	12.2206	24.1456	256	94	86	159	-1.475	1.10515e-13	0.09	0.772197	-1.564	3.47901e-16	0.885	9.458e-06	0.795	8.01957e-05	-0.679	5.31503e-05
CH63R_00751	Ctr copper transporter (504 nt)	unitig_1					No	No					135.613	189.409	183.271	90.6079	355	391	444	208	0.143	0.628663	-0.181	0.559733	0.324	0.205988	-1.093	6.47886e-06	-0.912	0.00016347	-0.769	0.00118214
CH63R_00752	3-hydroxyanthranilate 3,4-dioxygenase (585 nt)	unitig_1					No	No					158.024	107.117	81.6307	32.0757	477	259	225	84	-0.882	3.00081e-06	0.19	0.432803	-1.072	4.75062e-09	-1.427	1.38106e-13	-1.617	3.21709e-17	-2.499	3.61112e-44
CH63R_00753	Fumarylacetoacetate hydrolase (726 nt)	unitig_1					No	No					29.8831	53.9918	84.7761	112.852	113	166	293	374	0.545	0.118461	-0.822	0.0175654	1.367	9.15094e-06	0.348	0.314213	1.17	0.000162549	1.715	9.1654e-09
CH63R_00754	hypothetical protein (648 nt)	unitig_1					No	No					123.402	86.004	60.1887	24.6289	411	230	185	72	-0.837	1.13506e-06	0.309	0.143697	-1.146	7.4947e-12	-1.369	3.16986e-14	-1.678	3.96875e-21	-2.515	4.44609e-53
CH63R_00755	hypothetical protein (486 nt)	unitig_1					No	No					55.6027	28.2565	25.2499	76.2439	138	58	57	162	-1.268	3.43191e-06	-0.018	0.968369	-1.249	1.54839e-06	1.486	8.51214e-09	1.504	1.10456e-08	0.237	0.33003
CH63R_00756	Fibroin-3 related protein (1599 nt)	unitig_1					No	No					26.3854	12.9241	17.1337	34.7356	216	88	136	254	-1.316	1.38082e-07	-0.635	0.0274161	-0.682	0.00427684	0.915	0.000112352	1.549	1.64533e-10	0.233	0.315413
CH63R_00757	hypothetical protein (948 nt)	unitig_1					No	No					3.39227	5.20368	2.60898	4.5421	16	21	11	19	0.317	0.53505	0.788	0.161418	-0.471	0.341011	0.674	0.167272	-0.114	0.809679	0.203	0.620748
CH63R_00758	Sphingolipid long chain base-responsive protein LSP1 (1053 nt)	unitig_1					No	No					79.4953	115.6	74.4397	52.6717	428	487	369	205	0.178	NA	0.384	NA	-0.206	NA	-0.809	NA	-1.193	NA	-1.015	NA
CH63R_00759	Sphingolipid long chain base-responsive protein LSP1 (228 nt)	unitig_1					No	No					65.6815	121.047	68.0078	89.9231	78	113	72	78	0.526	NA	0.635	NA	-0.109	NA	0.113	NA	-0.523	NA	0.003	NA
CH63R_00760	Dolichyl-diphosphooligosaccharide--protein glycosyltransferase subunit 1 (1485 nt)	unitig_1			Not specific		Yes	No					69.1042	250.762	201.978	291.078	532	1504	1428	1970	1.496	4.12094e-10	0.075	0.824888	1.421	1.90972e-09	0.462	0.0730747	0.387	0.119774	1.883	4.77492e-16
CH63R_00761	Hexokinase (1434 nt)	unitig_1					No	No					46.3245	161.963	116.886	185.205	340	959	792	1178	1.492	7.61227e-34	0.27	0.056557	1.223	2.67186e-23	0.569	3.26235e-06	0.299	0.0155278	1.792	2.62836e-52
CH63R_00762	Arginine N-methyltransferase 2 (1344 nt)	unitig_1					No	No					10.571	14.8802	18.615	29.9511	72	84	118	181	0.206	0.4588	-0.507	0.060276	0.713	0.00154636	0.612	0.00520084	1.12	4.80156e-07	1.326	4.67773e-11
CH63R_00763	VTC domain-containing protein (2352 nt)	unitig_1					No	No					56.6507	80.7216	58.12	93.4519	680	766	650	1000	0.176	0.217538	0.241	0.105404	-0.065	0.656491	0.619	8.13667e-07	0.378	0.00276771	0.554	3.51505e-06
CH63R_00764	Cystathionine gamma-synthase (1707 nt)	unitig_1					No	No					2.92431	3.04613	1.72756	4.81358	26	23	13	37	-0.223	0.6519	0.65	0.233094	-0.873	0.0460889	1.375	0.00112138	0.725	0.0707878	0.502	0.152391
CH63R_00765	MCM2/3/5 family protein (3096 nt)	unitig_1					No	No	Nucleic acid-binding, OB-fold				3.90682	8.00994	15.8239	25.9786	63	102	237	367	0.686	0.0759115	-1.213	0.00112884	1.899	1.94847e-08	0.625	0.0823607	1.838	6.07093e-08	2.524	1.41382e-14
CH63R_00766	Clathrin adaptor complex small chain (606 nt)	unitig_1					No	No					134.41	208.351	184.918	247.909	422	505	528	682	0.264	0.33964	-0.062	0.859142	0.326	0.202914	0.367	0.161839	0.429	0.0830476	0.693	0.00330937
CH63R_00767	YrdC protein (1344 nt)	unitig_1					No	No					3.24987	15.1778	27.3916	22.8675	22	80	180	139	1.84	1.59614e-08	-1.135	0.000291974	2.975	4.86458e-23	-0.367	0.230333	0.768	0.00925396	2.608	1.03288e-18
CH63R_00768	Calcium-transporting P-type ATPase (5685 nt)	unitig_1					No	No					17.5191	38.5323	34.8382	48.419	511	893	942	1256	0.806	9.3367e-09	-0.076	0.683694	0.882	1.11567e-10	0.413	0.00365365	0.489	0.000388678	1.295	7.85098e-23
CH63R_00769	Double-strand-break repair protein rad21 (2388 nt)	unitig_1					No	No					46.4504	38.6357	42.7436	67.3781	568	387	493	729	-0.561	0.000571499	-0.355	0.0499649	-0.205	0.212463	0.564	0.000300745	0.919	2.25144e-09	0.359	0.0163056
CH63R_00770	Hsp20-like protein (1188 nt)	unitig_1					No	No					5.73714	8.64155	4.2439	1.36335	35	41	23	7	0.239	0.567648	0.792	0.069111	-0.553	0.153777	-1.692	6.0566e-05	-2.483	2.29694e-10	-2.244	1.37746e-09
CH63R_00771	WW domain-containing protein (3600 nt)	unitig_1					No	No					7.10637	10.3328	13.3707	21.4747	130	160	234	348	0.273	0.299798	-0.566	0.0270246	0.839	0.000165382	0.577	0.0107387	1.144	2.27215e-07	1.417	1.10983e-11
CH63R_00772	Phosphomannomutase (810 nt)	unitig_1					No	No					69.0342	89.3783	61.1869	163.477	286	300	239	604	0.066	0.848533	0.323	0.319302	-0.257	0.374132	1.33	4.28725e-07	1.007	0.000120171	1.073	2.37278e-05
CH63R_00773	RecQ family ATP-dependent DNA helicase (480 nt)	unitig_1					No	No					0.299988	0	0.198182	0.329198	1	0	0	1	-1.98	NA	-1.395	NA	-0.585	NA	0.55	NA	1.945	NA	-0.035	0.984835
CH63R_00774	Sodium/calcium exchanger protein (3183 nt)	unitig_1					No	No					45.344	46.8298	33.861	58.2318	740	615	517	823	-0.269	0.0665162	0.25	0.119708	-0.518	0.000121222	0.673	5.08407e-07	0.423	0.00168258	0.155	0.248457
CH63R_00775	Condensin complex subunit 2 (2574 nt)	unitig_1					No	No					10.3492	10.9293	29.3809	54.5747	138	117	370	633	-0.241	0.41993	-1.659	1.41779e-10	1.417	1.73642e-09	0.776	0.00120752	2.434	7.83011e-24	2.193	3.79531e-22
CH63R_00776	HMG box protein (1620 nt)	unitig_1					No	No	HMG				29.8062	90.3659	58.7794	54.5493	244	573	461	371	1.221	0.00112129	0.315	0.487225	0.907	0.0146912	-0.308	0.465698	-0.623	0.0958629	0.599	0.105614
CH63R_00777	hypothetical protein (195 nt)	unitig_1					No	No					17.4762	8.88845	9.75666	18.0299	17	7	9	16	-1.252	0.0508993	-0.331	0.707077	-0.921	0.109508	0.785	0.191598	1.116	0.066632	-0.136	0.793258
CH63R_00778	Hsp90-like protein (3909 nt)	unitig_1					No	No					61.3697	232.137	143.798	124.979	1217	3717	2669	2174	1.609	2.52081e-24	0.477	0.00674011	1.132	1.00047e-12	-0.296	0.0918117	-0.772	1.31588e-06	0.836	1.2281e-07
CH63R_00779	C2 domain containing protein (4122 nt)	unitig_1					No	No					58.1519	46.8034	28.1551	27.1792	1213	793	554	487	-0.61	0.0118205	0.516	0.0484776	-1.127	8.16324e-07	-0.185	0.496582	-0.702	0.00257176	-1.312	3.87406e-09
CH63R_00780	PH domain-containing protein (3408 nt)	unitig_1					No	No					60.5609	49.0977	29.9227	30.9377	1044	700	496	474	-0.577	0.0223748	0.494	0.0698218	-1.072	6.05432e-06	-0.063	0.833235	-0.558	0.0218717	-1.135	8.93155e-07
CH63R_00781	Serine threonine-protein kinase chk2 (1995 nt)	unitig_1					No	No					45.9289	77.3228	41.5795	42.3156	468	633	397	381	0.438	0.00200263	0.676	4.60426e-06	-0.238	0.103812	-0.059	0.732896	-0.734	4.45913e-08	-0.296	0.0272648
CH63R_00782	Eukaryotic translation initiation factor 3 subunit M (1395 nt)	unitig_1					No	No					44.3853	64.7997	138.975	203.466	319	360	942	1296	0.179	0.491347	-1.378	5.94486e-10	1.557	9.19437e-14	0.46	0.0408501	1.838	2.37287e-18	2.017	6.16221e-23
CH63R_00783	Arsenite resistance protein Ars2 (2643 nt)	unitig_1					No	No					66.667	113.754	87.6051	88.3043	898	1225	1108	1050	0.448	9.07502e-06	0.147	0.216428	0.301	0.00278522	-0.078	0.501559	-0.225	0.0255281	0.223	0.021242
CH63R_00784	TspO/MBR family protein (585 nt)	unitig_1					No	No					102.97	90.7078	53.6616	108.112	308	217	147	270	-0.507	0.0539809	0.548	0.0556555	-1.054	1.6655e-05	0.867	0.000577493	0.319	0.21195	-0.187	0.454107
CH63R_00785	Amino-acid transporter Arg-13 (1005 nt)	unitig_1					No	No					17.2411	28.9206	22.8117	19.3785	89	114	115	88	0.381	0.196796	0.028	0.945432	0.353	0.203707	-0.375	0.188056	-0.403	0.137635	-0.022	0.937354
CH63R_00786	Pre-mRNA-splicing ATP-dependent RNA helicase PRP28 (2211 nt)	unitig_1					No	No	Helix-turn-helix, AraC type				14.0238	17.5478	18.5006	22.0299	159	160	197	222	0.003	0.990334	-0.3	0.153903	0.304	0.0861649	0.17	0.365496	0.47	0.00685742	0.473	0.00261597
CH63R_00787	60s ribosomal protein l25 (483 nt)	unitig_1					No	No					52.4699	84.7439	100.445	122.519	131	167	233	271	0.357	0.1028	-0.476	0.0323754	0.833	1.18836e-05	0.215	0.303816	0.691	0.000332844	1.048	4.37476e-09
CH63R_00788	CSL zinc finger (561 nt)	unitig_1					No	No					69.3875	83.1807	57.3139	34.2225	201	190	156	88	-0.071	0.762664	0.298	0.193759	-0.369	0.055772	-0.823	1.95576e-05	-1.121	2.0625e-09	-1.192	8.01011e-12
CH63R_00789	14-3-3 family protein (813 nt)	unitig_1					No	No					142.282	403.588	396.891	699.552	593	1346	1543	2539	1.183	1.28844e-34	-0.198	0.0749344	1.38	1.62365e-48	0.718	6.31753e-15	0.916	3.77385e-23	2.099	6.64303e-118
CH63R_00790	Mitochondrial ATPase (300 nt)	unitig_1					No	No					884.124	472.421	356.728	527.77	1359	575	508	673	-1.236	4.1494e-08	0.178	0.538981	-1.414	1.4492e-10	0.406	0.0976388	0.228	0.34655	-1.008	3.53857e-06
CH63R_00791	Nuclear pore glycoprotein p62 (2283 nt)	unitig_1					No	No					27.4995	35.7991	30.1258	52.0488	324	337	334	539	0.058	0.801725	0.018	0.947699	0.039	0.849947	0.696	7.65965e-05	0.678	0.000103076	0.735	9.18174e-06
CH63R_00792	hypothetical protein (462 nt)	unitig_1					No	No					93.2949	124.092	90.5976	113.124	221	230	198	233	0.071	0.742017	0.223	0.296603	-0.152	0.413765	0.23	0.218836	0.007	0.971612	0.078	0.652203
CH63R_00793	hypothetical protein (945 nt)	unitig_1					No	No					14.1708	20.5986	20.0321	24.7891	68	80	92	106	0.223	0.390148	-0.189	0.514482	0.413	0.0634996	0.209	0.369062	0.398	0.0706553	0.621	0.00127847
CH63R_00794	Eukaryotic translation initiation factor 2 subunit gamma (1536 nt)	unitig_1					No	No					58.9976	111.366	162.509	243.684	467	695	1212	1690	0.577	0.00135447	-0.797	9.62443e-06	1.374	1.55135e-16	0.48	0.00627726	1.277	1.99002e-14	1.854	4.70135e-30
CH63R_00795	hypothetical protein (204 nt)	unitig_1					No	No					24.9402	28.1032	11.1915	1.16188	26	22	11	1	-0.167	0.774767	1.056	0.0775818	-1.223	0.0161475	-3.237	1.41288e-05	-4.293	8.3595e-10	-4.46	2.88353e-11
CH63R_00796	hypothetical protein (1530 nt)	unitig_1					No	No					5.30174	19.5197	7.46098	9.24337	41	130	53	62	1.616	2.41767e-07	1.246	0.000249983	0.371	0.294018	0.211	0.577489	-1.035	0.000601811	0.582	0.0616479
CH63R_00797	T-complex protein 1 subunit delta (1608 nt)	unitig_1					No	No					36.5955	81.0905	107.137	147.623	306	529	827	1072	0.788	0.00221863	-0.64	0.0184282	1.428	3.2855e-09	0.374	0.162492	1.014	3.15709e-05	1.802	2.35933e-14
CH63R_00798	26S proteasome subunit P45 family protein (1320 nt)	unitig_1					No	No					66.2155	131.61	102.983	178.096	452	710	650	1058	0.652	NA	0.127	NA	0.525	NA	0.7	NA	0.573	NA	1.225	NA
CH63R_00799	hypothetical protein (1002 nt)	unitig_1					No	No					19.2088	17.4309	18.1331	22.1174	99	73	88	99	-0.449	0.0511719	-0.271	0.325388	-0.179	0.416423	0.186	0.413969	0.456	0.0338459	0.007	0.971469
CH63R_00800	Cytochrome c1 (960 nt)	unitig_1					No	No					145.494	304.152	433.821	692.057	720	1170	2005	2996	0.701	0.000119698	-0.773	3.1509e-05	1.475	9.29481e-18	0.578	0.00134456	1.352	3.90721e-15	2.053	4.94533e-34
CH63R_00801	Phospho-2-dehydro-3-deoxyheptonate aldolase (1128 nt)	unitig_1					No	No					67.7844	119.97	117.054	60.2713	394	540	633	311	0.459	0.0887124	-0.225	0.465632	0.684	0.00625444	-1.024	3.87793e-05	-0.799	0.00126854	-0.34	0.179909
CH63R_00802	Integral membrane protein (705 nt)	unitig_1					No	No					26.4159	211.621	152.609	145.071	97	604	513	411	2.602	2.79585e-08	0.233	0.708591	2.369	3.179e-07	-0.313	0.572573	-0.546	0.266109	2.055	7.70592e-06
CH63R_00803	Cyclophilin type peptidyl-prolyl cis-trans isomerase/CLD (1863 nt)	unitig_1					No	No					36.4558	46.303	27.3689	38.698	349	358	246	328	0.032	0.873778	0.539	0.00217852	-0.507	0.00144958	0.416	0.0112462	-0.123	0.464413	-0.09	0.570927
CH63R_00804	C6 zinc finger protein (1113 nt)	unitig_1					No	No					2.45812	3.95308	1.62392	0.993806	14	20	8	5	0.411	0.531659	1.101	0.119532	-0.69	0.280867	-0.771	0.27414	-1.872	0.00144121	-1.461	0.00924752
CH63R_00805	Twin-arginine translocation pathway signal (924 nt)	unitig_1			Not specific		Yes	No					1.40254	1.01005	1.13247	0.384777	7	4	5	2	-0.758	0.465439	-0.327	NA	-0.431	0.649227	-1.623	0.102554	-1.297	0.199908	-2.055	0.0161539
CH63R_00806	FMN-dependent dehydrogenase (1239 nt)	unitig_1					No	No					44.6277	57.2476	31.0182	21.2982	283	289	182	115	0.031	0.926155	0.662	0.0201876	-0.632	0.0151675	-0.661	0.0146212	-1.324	1.3167e-07	-1.293	1.10658e-07
CH63R_00807	DNA replication complex GINS protein SLD5 (666 nt)	unitig_1					No	No					7.13484	5.40514	10.4269	11.1512	24	15	34	34	-0.703	0.132624	-1.162	0.0142284	0.459	0.228535	0.016	0.972264	1.177	0.00444132	0.475	0.160005
CH63R_00808	hypothetical protein (429 nt)	unitig_1					No	No					18.0132	14.2961	22.8395	21.7317	40	25	48	43	-0.65	0.0750018	-0.901	0.0185002	0.251	0.43298	-0.144	0.677588	0.757	0.0240405	0.107	0.715203
CH63R_00809	Pt repeat family protein (3768 nt)	unitig_1					No	No					51.5138	33.4378	22.6205	13.6921	995	509	407	227	-0.962	3.556e-06	0.324	0.187331	-1.286	1.83807e-10	-0.84	7.48179e-05	-1.164	1.41319e-08	-2.126	2.28335e-27
CH63R_00810	hypothetical protein (411 nt)	unitig_1					No	No					2.21889	7.13671	6.0178	2.11456	5	12	12	4	1.355	0.0560071	0.02	0.984055	1.335	0.0457971	-1.562	0.0194811	-1.582	0.0158371	-0.227	0.752971
CH63R_00811	hypothetical protein (1110 nt)	unitig_1					No	No					42.3766	140.534	58.9619	4.27068	240	638	311	22	1.41	1.11739e-18	1.033	1.22604e-09	0.377	0.0290393	-3.843	4.93939e-80	-4.877	9.00051e-133	-3.466	2.23962e-67
CH63R_00812	U3 small nucleolar RNA-associated protein (1797 nt)	unitig_1					No	No					8.70749	9.86781	21.2277	26.7535	81	71	183	221	-0.158	0.614605	-1.339	4.19263e-07	1.181	3.35343e-07	0.266	0.292653	1.605	4.30808e-11	1.447	4.17659e-11
CH63R_00813	IdgA domain-containing protein (1419 nt)	unitig_1					No	No					9.70785	7.98645	9.31833	8.93637	72	43	63	57	-0.674	0.0798634	-0.502	0.246381	-0.172	0.655246	-0.157	0.701496	0.345	0.361532	-0.329	0.331284
CH63R_00814	GDSL-like Lipase/Acylhydrolase (1365 nt)	unitig_1			Not specific		Yes	No					3.37569	4.39539	5.50555	16.2067	23	25	35	96	0.076	0.883575	-0.508	0.293992	0.584	0.134378	1.44	3.2669e-05	1.948	1.08743e-07	2.024	4.2162e-10
CH63R_00815	hypothetical protein (642 nt)	unitig_1					No	No					39.475	56.695	32.5982	28.3664	131	150	102	79	0.194	0.559151	0.553	0.0914191	-0.359	0.232056	-0.359	0.257063	-0.911	0.00111039	-0.717	0.00802265
CH63R_00816	Patatin-like phospholipase (1704 nt)	unitig_1					No	No					88.8696	104.924	77.7098	39.9906	769	743	631	304	-0.052	0.825706	0.233	0.292195	-0.285	0.138978	-1.051	9.11379e-09	-1.284	9.43688e-13	-1.336	2.80203e-14
CH63R_00817	Lipid acyl hydrolase (1209 nt)	unitig_1					No	No					32.9912	61.2046	60.8218	66.5911	204	301	351	367	0.562	0.00204963	-0.218	0.302085	0.78	4.77742e-06	0.063	0.762246	0.281	0.112902	0.843	2.10115e-07
CH63R_00818	Mob1/phocein family protein (1161 nt)	unitig_1					No	No					74.7463	108.751	73.4964	79.8242	444	515	413	424	0.214	0.209154	0.323	0.0672777	-0.109	0.521679	0.04	0.834784	-0.283	0.068955	-0.069	0.666039
CH63R_00819	hypothetical protein (336 nt)	unitig_1			Not specific		Yes	No					4.14269	11.1106	6.79482	1.05814	7	15	11	2	1.09	0.0845636	0.464	0.536722	0.626	0.326491	-2.691	0.000177432	-3.155	4.80327e-06	-2.065	0.00274989
CH63R_00820	BZIP transcription factor (1842 nt)	unitig_1					No	No	bZIP				24.7026	89.5359	51.9018	27.9229	231	680	462	230	1.548	6.63204e-16	0.557	0.00867164	0.992	3.11276e-07	-1.003	2.53464e-07	-1.56	1.22136e-16	-0.011	0.958923
CH63R_00821	hypothetical protein (564 nt)	unitig_1					No	No					11.9144	16.0749	14.8426	7.84472	35	35	39	20	0.066	0.883954	-0.131	0.792697	0.197	0.599224	-0.987	0.00518044	-0.856	0.0166069	-0.79	0.0148711
CH63R_00822	Cell cycle inhibitor (1125 nt)	unitig_1					No	No					12.2448	16.3547	14.6285	8.67327	71	77	79	44	0.103	0.724063	-0.055	0.875582	0.158	0.528069	-0.846	0.000280547	-0.791	0.000806499	-0.688	0.0013078
CH63R_00823	CCCH zinc finger protein (1296 nt)	unitig_1					No	No					48.9239	47.7343	37.2876	25.3604	323	252	231	145	-0.356	0.0799579	0.131	0.602006	-0.487	0.0100563	-0.667	0.000544287	-0.798	2.24999e-05	-1.154	4.39873e-11
CH63R_00824	Tho complex subunit 7 (1056 nt)	unitig_1					No	No					14.6812	10.858	12.7918	15.9362	80	45	65	75	-0.801	0.0455664	-0.49	0.287232	-0.311	0.428024	0.213	0.620791	0.702	0.0661695	-0.099	0.796533
CH63R_00825	Tubulin-specific chaperone Rbl2 (378 nt)	unitig_1					No	No					221.959	60.6672	66.9415	59.8827	432	91	118	98	-2.218	5.43048e-18	-0.36	0.27356	-1.858	4.14059e-14	-0.274	0.352499	0.086	0.775744	-2.132	8.15908e-20
CH63R_00826	FAD binding domain-containing protein (756 nt)	unitig_1					No	No					2.03166	4.40895	2.26494	2.1424	8	13	8	7	0.77	0.217027	0.69	0.341814	0.081	0.908911	-0.198	0.78049	-0.888	0.114888	-0.118	0.843065
CH63R_00827	WSC domain-containing protein (3432 nt)	unitig_1	AA5_1		Not specific		Yes	No					22.6564	54.7758	17.8503	8.69037	398	843	307	133	1.071	0.00170862	1.448	3.12071e-05	-0.377	0.293479	-1.199	0.000481567	-2.646	2.55511e-16	-1.576	1.25055e-06
CH63R_00828	hypothetical protein (501 nt)	unitig_1					No	No					1.72448	1.59673	0.759501	0	4	3	2	0	-0.538	0.716472	0.644	NA	-1.182	0.371774	-3.805	0.03354	-4.449	0.00819926	-4.987	0.00184673
CH63R_00829	NF-X1 type zinc finger (3354 nt)	unitig_1					No	No	Zinc finger, NF-X1-type				8.5721	15.6224	15.1739	14.0513	146	215	242	214	0.552	0.00227706	-0.17	0.432025	0.722	1.81533e-05	-0.18	0.334887	-0.01	0.962058	0.542	0.000727991
CH63R_00830	Bem46 family protein (927 nt)	unitig_1					No	No					28.0118	42.5725	37.0453	54.5041	133	166	169	238	0.307	0.362252	-0.028	0.949495	0.336	0.282187	0.493	0.112479	0.522	0.0795205	0.829	0.00311723
CH63R_00831	Uridylate kinase (900 nt)	unitig_1					No	No					30.7721	95.699	67.5405	97.5743	143	349	293	399	1.284	4.09873e-10	0.256	0.300013	1.028	4.81699e-07	0.445	0.0366628	0.189	0.379591	1.473	3.09057e-14
CH63R_00832	LYAR-type C2HC zinc finger (1311 nt)	unitig_1					No	No					10.8371	32.035	25.7592	27.3604	73	171	162	160	1.229	3.50926e-10	0.085	0.746869	1.143	2.25494e-09	-0.012	0.959856	-0.098	0.631333	1.131	2.69291e-10
CH63R_00833	Pex2/Pex12 amino terminal region (261 nt)	unitig_1					No	No					4.78141	5.61913	5.4671	9.53539	7	6	7	11	-0.076	0.931349	-0.163	0.874533	0.086	0.91032	0.708	0.294638	0.87	0.193175	0.794	0.154671
CH63R_00834	Carbon-nitrogen hydrolase (2169 nt)	unitig_1					No	No					20.6022	28.2758	25.5252	35.5151	228	241	264	347	0.101	0.6519	-0.114	0.639786	0.215	0.261125	0.39	0.035534	0.504	0.00499368	0.604	0.000308033
CH63R_00835	TAM domain methyltransferase (1107 nt)	unitig_1					No	No					1.90778	3.37231	2.49205	0.749394	11	15	13	4	0.462	0.466492	0.202	0.797501	0.26	0.67286	-1.774	0.00339747	-1.976	0.00077708	-1.515	0.00664787
CH63R_00836	Methyltransferase domain-containing protein (333 nt)	unitig_1					No	No					0.144138	0	0.285668	0.47452	0	0	0	1	-0.884	NA	-1.431	NA	0.547	NA	0.654	NA	2.085	NA	1.201	NA
CH63R_00837	TAM domain methyltransferase (1044 nt)	unitig_1					No	No					11.6317	11.1106	8.83847	87.6726	61	46	46	388	-0.396	0.353259	0.041	0.944831	-0.437	0.265862	3.077	5.16411e-19	3.036	3.8179e-18	2.64	2.65393e-16
CH63R_00838	Sphingoid long-chain base transporter RSB1 (585 nt)	unitig_1					No	No					3.36396	3.64654	2.11394	1.2155	10	8	6	3	-0.239	0.771381	0.504	0.590113	-0.744	0.298148	-0.909	0.25523	-1.413	0.0474299	-1.652	0.00866163
CH63R_00839	Alanine racemase (1650 nt)	unitig_1					No	No					9.16326	49.4521	43.2398	24.6839	79	334	344	184	2.049	4.39149e-06	-0.044	0.946769	2.093	1.64657e-06	-0.893	0.0562311	-0.848	0.0588099	1.2	0.00636939
CH63R_00840	RNA polymerase I specific transcription initiation factor RRN3 (2070 nt)	unitig_1					No	No					24.4396	23.7025	23.3453	25.1336	258	205	235	236	-0.338	0.148554	-0.195	0.469124	-0.143	0.535579	0.009	0.972493	0.205	0.364396	-0.134	0.534771
CH63R_00841	Histone-like transcription factor and archaeal histone (612 nt)	unitig_1					No	No	Heteromeric CCAAT factors				61.0955	43.5708	45.8539	91.1427	193	109	135	251	-0.825	0.000978758	-0.304	0.316214	-0.521	0.0308303	0.897	0.000137911	1.201	3.82721e-07	0.376	0.0940478
CH63R_00842	hypothetical protein (687 nt)	unitig_1					No	No					72.5909	47.7415	50.8177	116.096	257	133	167	358	-0.944	6.49299e-06	-0.321	0.206647	-0.623	0.00197226	1.099	1.79735e-08	1.421	1.16888e-12	0.477	0.0101504
CH63R_00843	Prefoldin subunit (339 nt)	unitig_1					No	No					179.532	160.071	177.908	212.784	313	218	291	331	-0.51	0.0109677	-0.4	0.0696832	-0.109	0.600088	0.187	0.371688	0.588	0.00199345	0.078	0.686727
CH63R_00844	hypothetical protein (252 nt)	unitig_1					No	No					86.8536	85.7101	118.532	103.933	113	88	143	121	-0.348	0.175998	-0.694	0.00670617	0.346	0.126377	-0.255	0.284418	0.439	0.0605195	0.091	0.683701
CH63R_00845	transmembrane protein 14C (330 nt)	unitig_1					No	No					254.826	159.588	101.469	177.168	433	211	158	259	-1.026	1.83599e-07	0.421	0.0762965	-1.447	6.41181e-14	0.71	0.000488534	0.289	0.161456	-0.737	4.86874e-05
CH63R_00846	Dolichyl-diphosphooligosaccharide--protein glycosyltransferase subunit OST2 (516 nt)	unitig_1					No	No					32.6498	104.904	72.8204	128.617	87	219	179	304	1.342	1.16336e-10	0.296	0.229037	1.046	4.69184e-07	0.758	0.000165586	0.462	0.0215826	1.804	5.092e-21
CH63R_00847	GRASP55/65 family protein (1113 nt)	unitig_1					No	No					4.35562	9.94261	8.54694	9.05073	25	44	45	47	0.827	0.0267883	-0.03	0.956313	0.856	0.0146449	0.026	0.953095	0.056	0.883107	0.882	0.00594371
CH63R_00848	RNA cap guanine-N2 methyltransferase (759 nt)	unitig_1					No	No					43.6978	35.1322	36.3465	45.7494	171	107	133	159	-0.656	0.00228368	-0.291	0.26126	-0.365	0.0772185	0.255	0.245571	0.546	0.00865711	-0.11	0.57985
CH63R_00849	Cellular morphogenesis regulator (5649 nt)	unitig_1					No	No					10.9098	30.3992	19.4667	24.9372	313	702	523	645	1.16	3.1799e-13	0.423	0.0176424	0.737	4.54414e-06	0.301	0.0789833	-0.122	0.475503	1.037	1.19088e-11
CH63R_00850	Vacuolar fusion protein MON1 (1800 nt)	unitig_1					No	No					8.23966	16.814	14.0049	16.1527	75	123	123	130	0.711	0.00231925	0.014	0.96882	0.697	0.00179008	0.084	0.747168	0.071	0.771705	0.782	0.00013943
CH63R_00851	hypothetical protein (1215 nt)	unitig_1					No	No					1.7777	3.07255	2.27053	1.33305	11	15	13	8	0.451	0.444278	0.199	0.78629	0.251	0.660375	-0.81	0.141785	-1.009	0.0525864	-0.559	0.257871
CH63R_00852	hypothetical protein (3132 nt)	unitig_1					No	No					21.6083	33.8425	21.2306	1.47572	342	441	318	21	0.361	0.149713	0.468	0.071667	-0.107	0.681362	-3.913	9.13964e-54	-4.38	9.08672e-68	-4.02	1.2186e-58
CH63R_00853	Protein disulfide-isomerase (1518 nt)	unitig_1			Not specific		Yes	No					257.065	655.216	811.717	1187.22	2023	4043	5847	8275	0.996	4.0533e-05	-0.531	0.0467258	1.527	6.21882e-11	0.499	0.0500021	1.03	1.3057e-05	2.026	1.24275e-18
CH63R_00854	hypothetical protein (579 nt)	unitig_1					No	No					0.0828981	0	0.492888	1.36455	0	0	2	4	-0.627	0.801099	-2.665	NA	2.038	0.239872	1.339	0.386367	4.004	0.0281824	3.377	0.0260361
CH63R_00855	Apurinic endonuclease (1392 nt)	unitig_1					No	No					10.2065	7.37511	9.3624	11.8341	73	41	61	75	-0.809	0.0100482	-0.565	0.11718	-0.244	0.419636	0.276	0.37479	0.842	0.0047897	0.033	0.911791
CH63R_00856	Diacylglycerol acyltransferase (1536 nt)	unitig_1					No	No					242.115	73.2603	32.2665	30.3737	1911	468	230	199	-2.024	5.00917e-15	1.01	0.000443198	-3.034	4.32335e-32	-0.212	0.504752	-1.222	3.62342e-06	-3.246	3.60311e-38
CH63R_00857	kelch domain-containing protein (2094 nt)	unitig_1					No	No					35.0702	35.1463	36.0249	36.6174	371	297	361	341	-0.316	0.194994	-0.275	0.298418	-0.041	0.874135	-0.081	0.760291	0.194	0.408514	-0.122	0.591557
CH63R_00858	WLM domain-containing protein (1380 nt)	unitig_1					No	No					5.25196	12.2699	6.0661	5.69656	37	68	42	36	0.883	0.00633875	0.734	0.0437255	0.149	0.686644	-0.2	0.595898	-0.934	0.0022008	-0.051	0.879066
CH63R_00859	hypothetical protein (510 nt)	unitig_1			Not specific		Yes	No					8.1879	3.65995	2.61134	5.73192	21	8	6	13	-1.39	0.0766873	0.381	0.725467	-1.771	0.0178174	1.021	0.211345	0.64	0.414204	-0.75	0.259514
CH63R_00860	HIT zinc finger (918 nt)	unitig_1					No	No					4.39198	2.03331	3.31599	2.92621	21	7	15	12	-1.429	0.023832	-0.945	0.199225	-0.484	0.390436	-0.293	0.644578	0.652	0.307159	-0.777	0.113843
CH63R_00861	hypothetical protein (342 nt)	unitig_1					No	No					100.487	117.343	94.293	178.807	176	161	155	274	-0.113	0.586935	0.07	0.782028	-0.184	0.317919	0.819	6.92034e-07	0.749	6.92654e-06	0.636	2.44581e-05
CH63R_00862	Checkpoint protein kinase (3603 nt)	unitig_1					No	No					1.26556	2.22026	6.12533	15.3607	23	33	106	253	0.496	0.149808	-1.677	1.23127e-08	2.174	1.11995e-17	1.255	3.5438e-09	2.932	9.14758e-29	3.428	1.8984e-48
CH63R_00863	hypothetical protein (471 nt)	unitig_1					No	No					10.5983	9.05829	3.63544	1.59357	26	17	8	3	-0.591	0.287829	1.03	0.123066	-1.621	0.00283783	-1.256	0.0571172	-2.286	6.43468e-05	-2.877	2.31419e-08
CH63R_00864	hypothetical protein (1590 nt)	unitig_1					No	No					0.0301874	0.586973	0.239314	0.0248451	0	3	2	0	3.035	0.0904466	0.852	NA	2.183	0.222231	-2.51	0.169426	-3.362	0.0436001	-0.327	0.870667
CH63R_00865	Alkaline proteinase (1203 nt)	unitig_1			Not specific	S08A	Yes	No					9.85496	0.443314	0.869827	4.85998	60	3	5	28	-4.518	9.50002e-08	-1.008	0.380273	-3.51	2.22061e-07	2.413	0.000659894	3.421	5.09096e-05	-1.097	0.0471485
CH63R_00866	Phosphotransferase (963 nt)	unitig_1					No	No					25.4694	6.92247	2.17321	3.2407	125	29	9	14	-2.157	6.22272e-10	1.493	0.00326514	-3.65	1.10504e-18	0.526	0.306128	-0.967	0.0130855	-3.125	2.84687e-23
CH63R_00867	Serine threonine protein kinase (726 nt)	unitig_1					No	No					1.85116	1.83646	0.393089	0.217652	7	6	1	1	-0.299	0.77581	1.929	NA	-2.229	0.03605	-0.835	0.550589	-2.764	0.0067608	-3.063	0.00109727
CH63R_00868	Acetyltransferase (219 nt)	unitig_1					No	No					14.4652	29.2223	9.55618	0.180383	16	26	10	0	0.681	0.172642	1.393	0.0145204	-0.711	0.186993	-4.92	9.4778e-06	-6.313	2.54944e-09	-5.632	7.78696e-08
CH63R_00869	GEgh16 protein (1056 nt)	unitig_1			Species specific		Yes	No					78.8604	292.789	54.0497	2.39417	425	1289	263	12	1.596	3.28078e-09	2.274	2.56275e-16	-0.679	0.0167101	-4.487	8.97505e-45	-6.761	9.12303e-104	-5.165	4.71069e-61
CH63R_00870	phosphotransferase enzyme family protein (1122 nt)	unitig_1					No	No					31.1859	23.0529	17.635	121.574	179	109	92	608	-0.734	0.00161192	0.207	0.495499	-0.941	2.299e-05	2.697	1.3043e-37	2.49	5.92465e-32	1.756	3.69733e-20
CH63R_00871	CCAAT-binding transcription factor subunit B (909 nt)	unitig_1					No	No	Heteromeric CCAAT factors				77.9374	28.1614	27.3138	54.7142	362	109	120	218	-1.747	3.62228e-15	-0.16	0.609869	-1.587	1.03152e-13	0.859	0.000120353	1.019	5.73051e-06	-0.728	0.000268296
CH63R_00872	hypothetical protein (405 nt)	unitig_1					No	No					19.0807	1.31681	3.28836	2.14588	39	3	6	4	-3.917	3.39812e-06	-1.321	0.217276	-2.595	5.12163e-05	-0.706	0.383729	0.615	0.524468	-3.302	1.44444e-08
CH63R_00873	Flavin-containing superfamily Amine oxidase (1452 nt)	unitig_1			Not specific		Yes	Weakly Probable					0.132226	1.28552	0.196544	0.0816194	1	8	1	1	2.862	0.014027	2.445	NA	0.417	0.78092	-1.225	0.421671	-3.67	0.0015031	-0.808	0.552717
CH63R_00874	hypothetical protein (225 nt)	unitig_1			Species specific		Yes	No					0	0	0	0	0	0	0	0	NA	NA	NA	NA	NA	NA	NA	NA	NA	NA	NA	NA
CH63R_00875	Tat pathway signal sequence (909 nt)	unitig_1					No	No					0	0	0	0	0	0	0	0	NA	NA	NA	NA	NA	NA	NA	NA	NA	NA	NA	NA
CH63R_00876	Major facilitator superfamily transporter (753 nt)	unitig_1					No	No					0	0	0.126331	0	0	0	0	0	0.405	NA	-1.317	NA	1.722	NA	-1.859	NA	-0.543	NA	-0.137	NA
CH63R_00877	Amino acid transporter (1488 nt)	unitig_1					No	No					0.322567	8.78093	143.139	144.237	2	50	1026	988	4.2	3.33429e-11	-4.277	1.82999e-19	8.477	1.31744e-45	-0.053	0.928812	4.225	2.67993e-20	8.425	1.97972e-45
CH63R_00878	Duf895 domain membrane protein (1422 nt)	unitig_1					No	No					0	0	0.0668969	0.0555609	0	0	0	0	0.365	NA	-1.146	NA	1.511	NA	-0.262	NA	0.884	NA	1.249	NA
CH63R_00879	Tyrosinase central domain protein (1233 nt)	unitig_1			Not specific		Yes	No					0.0778557	0.108132	0.154302	0.640775	1	1	1	4	0.289	0.890639	-0.515	NA	0.804	0.637948	1.731	0.239408	2.246	0.137635	2.535	0.0539871
CH63R_00880	beta-lactamase (1179 nt)	unitig_1					No	No					9.8113	116.703	70.8413	12.5983	59	569	394	68	3.26	1.64263e-79	0.522	0.00231515	2.738	8.32285e-56	-2.555	4.74525e-54	-3.077	2.34401e-79	0.183	0.363158
CH63R_00881	hypothetical protein (369 nt)	unitig_1					No	No					12.8775	5.05847	4.12477	0.535281	24	7	8	1	-1.642	0.0193583	0.024	0.983593	-1.666	0.0113557	-2.898	0.00116261	-2.922	0.000924637	-4.564	5.52465e-09
CH63R_00882	Multicopper oxidase (2436 nt)	unitig_1	AA1				No	No					94.0257	104.374	67.9872	34.7685	1166	1052	790	380	-0.15	NA	0.41	NA	-0.56	NA	-1.058	NA	-1.468	NA	-1.618	NA
CH63R_00883	PA domain-containing protein (2424 nt)	unitig_1			Not specific	S08A	Yes	No					11.3065	76.0138	44.6989	4.57944	138	748	504	49	2.414	5.43165e-10	0.564	0.216505	1.849	1.92246e-06	-3.338	8.62481e-18	-3.903	3.25076e-24	-1.489	0.000164156
CH63R_00884	hypothetical protein (1371 nt)	unitig_1					No	No					0.315086	2.4312	27.1991	2.04578	2	14	184	12	2.52	0.000210599	-3.719	7.92096e-15	6.239	4.03818e-27	-3.893	1.59181e-22	-0.174	0.760128	2.346	0.000126905
CH63R_00885	FAD binding domain containing protein (1176 nt)	unitig_1			Not specific		Yes	No					0	0	0	0.806199	0	0	0	4	0.598	NA	0.144	NA	0.453	NA	4.819	NA	4.674	NA	5.272	0.00517748
CH63R_00886	Integral membrane protein (1158 nt)	unitig_1					No	No					0	0	0	0.102341	0	0	0	1	0.401	NA	0.097	NA	0.304	NA	1.767	NA	1.67	NA	2.071	NA
CH63R_00887	TPR domain-containing protein (903 nt)	unitig_1					No	No					0.106308	0.147649	1.47484	2.66858	1	0	7	11	0.28	0.884658	-3.084	NA	3.363	0.00254584	0.806	0.315255	3.889	0.00207691	4.169	5.51395e-05
CH63R_00888	Ester hydrolase c11orf54-like protein (993 nt)	unitig_1					No	No					0.5317	1.87973	0.95798	1.55151	3	7	5	6	1.286	0.274371	0.627	NA	0.659	0.578622	0.53	0.665052	-0.098	0.932628	1.189	0.248272
CH63R_00889	Quinate utilization pathway activator (2268 nt)	unitig_1					No	No	Zn2Cys6				1.6084	6.46646	7.5498	8.0819	19	60	82	83	1.677	4.22216e-09	-0.441	0.134395	2.118	1.19687e-15	0.02	0.947249	0.46	0.0616079	2.137	6.55455e-18
CH63R_00890	Beta-glucosidase (2634 nt)	unitig_1	GH3				No	No					0.564897	1.01235	5.77843	20.3818	8	10	69	228	0.46	0.512548	-2.69	1.95003e-06	3.15	1.67125e-10	1.695	0.000109159	4.385	2.84472e-17	4.845	9.62218e-25
CH63R_00891	Sugar transporter (1560 nt)	unitig_1					No	No					0.553823	8.29019	11.9519	35.8573	4	51	89	251	3.499	4.69539e-15	-0.771	0.0264466	4.27	1.31289e-23	1.5	4.16239e-08	2.271	4.24829e-15	5.77	8.40728e-45
CH63R_00892	hypothetical protein (672 nt)	unitig_1					No	No					11.571	13.4914	5.37923	4.29133	39	38	18	13	-0.051	0.927597	1.099	0.0363362	-1.15	0.0126874	-0.46	0.395769	-1.559	0.000428615	-1.609	0.000102035
CH63R_00893	Coiled-coil domain-containing protein mtmr15 (2538 nt)	unitig_1					No	No					3.87691	7.40704	4.08546	4.66948	50	75	50	53	0.598	0.0757986	0.598	0.10762	0	0.999697	0.091	0.817149	-0.508	0.107748	0.091	0.783011
CH63R_00894	Dpy-30 domain-containing protein (405 nt)	unitig_1					No	No					5.57014	9.87606	7.75113	10.5343	12	15	15	19	0.46	0.511887	0.09	0.921117	0.369	0.572785	0.357	0.595923	0.266	0.674969	0.726	0.195611
CH63R_00895	40S ribosomal protein S13 (456 nt)	unitig_1					No	No					377.879	777.155	1532.26	2530.32	890	1433	3388	5268	0.686	0.00362562	-1.236	1.01609e-07	1.922	1.52858e-18	0.635	0.00658021	1.871	1.22171e-17	2.557	2.35053e-32
CH63R_00896	U2 snRNP auxilliary factor (1104 nt)	unitig_1					No	No					67.0407	87.5561	80.0484	121.875	382	395	427	611	0.053	0.807695	-0.109	0.629321	0.162	0.372484	0.517	0.00232359	0.625	0.00016418	0.678	1.74156e-05
CH63R_00897	Extracellular serine-rich protein (1260 nt)	unitig_1			Not specific		Yes	No					36.9128	5.50237	2.26494	0.940566	243	28	13	5	-3.082	5.89757e-12	1.04	0.0816778	-4.122	2.1507e-18	-1.328	0.0233657	-2.368	5.31991e-06	-5.45	8.63051e-32
CH63R_00898	Pyroglutamyl peptidase type (825 nt)	unitig_1					No	No					140.62	40.402	34.2459	28.0596	594	137	133	106	-2.118	3.08358e-31	0.032	0.916691	-2.15	7.24695e-34	-0.345	0.098109	-0.377	0.0613726	-2.495	1.40984e-51
CH63R_00899	Methyl-CpG binding domain-containing protein 4 (1809 nt)	unitig_1					No	No					19.6609	10.0972	7.73009	11.5738	183	73	67	95	-1.294	1.21442e-09	0.152	0.631421	-1.446	2.15873e-12	0.504	0.0262	0.352	0.118634	-0.942	1.04703e-07
CH63R_00900	RNA recognition domain-containing protein (351 nt)	unitig_1					No	No					858.631	881.248	682.424	745.507	1551	1272	1130	1192	-0.286	0.0816368	0.168	0.36546	-0.454	0.0029222	0.074	0.686442	-0.094	0.570942	-0.379	0.0106855
CH63R_00901	SURF4 family protein (909 nt)	unitig_1					No	No					80.1551	191.85	157.604	184.655	374	716	677	766	0.937	2.31729e-10	0.077	0.697405	0.86	3.48334e-09	0.174	0.287308	0.097	0.544035	1.034	1.58315e-13
CH63R_00902	Ppx/GppA phosphatase (1896 nt)	unitig_1					No	No					5.16434	4.35984	3.61244	10.6468	50	33	34	87	-0.568	0.15354	0.006	0.991967	-0.574	0.118943	1.384	6.14977e-05	1.377	7.66402e-05	0.809	0.0088837
CH63R_00903	Alternative oxidase (1326 nt)	unitig_1					No	No					3.29398	5.4296	3.30005	5.09438	23	29	20	30	0.39	0.374026	0.498	0.312644	-0.108	0.814049	0.544	0.188773	0.046	0.912487	0.436	0.213507
CH63R_00904	hypothetical protein (1947 nt)	unitig_1					No	No					15.9993	10.2717	13.2406	28.6286	159	87	127	248	-0.909	0.000229005	-0.568	0.0425807	-0.341	0.155127	0.983	1.12172e-05	1.551	2.09532e-11	0.643	0.00212837
CH63R_00905	hypothetical protein (723 nt)	unitig_1			Genus specific		Yes	No					149.504	58.6416	33.4196	11.0917	552	175	114	36	-1.653	2.12865e-14	0.61	0.0198463	-2.263	1.56439e-25	-1.674	5.3806e-12	-2.284	2.5495e-22	-3.937	2.34768e-72
CH63R_00906	hypothetical protein (1020 nt)	unitig_1					No	No					224.885	86.2702	45.4187	19.4808	1171	361	221	88	-1.695	5.02475e-27	0.705	0.000127006	-2.4	2.40393e-51	-1.32	4.26996e-14	-2.025	2.57827e-33	-3.719	3.52166e-123
CH63R_00907	5-methyltetrahydropteroyltriglutamate- homocysteine S-methyltransferase (2313 nt)	unitig_1					No	No					791.687	1812.04	1107.31	258.679	9367	17162	12061	2805	0.871	0.000509032	0.507	0.064592	0.363	0.159008	-2.097	1.19178e-18	-2.604	1.8391e-28	-1.734	2.0891e-13
CH63R_00908	NADH:flavin oxidoreductase/NADH oxidase (1293 nt)	unitig_1					No	No					7.12732	8.76471	11.33	37.0291	48	49	73	215	0.013	0.979561	-0.571	0.222747	0.585	0.145587	1.562	2.5824e-05	2.133	1.43171e-08	2.147	1.19523e-09
CH63R_00909	Cytochrome P450 (1503 nt)	unitig_1					No	No		E-class P450, group I			0.287413	0.532243	7.91147	0.551949	2	3	62	4	0.53	0.630214	-4.145	3.00349e-07	4.675	1.31708e-11	-3.96	7.02065e-11	0.185	0.846803	0.715	0.375651
CH63R_00910	shikimate/quinate 5-dehydrogenase (1134 nt)	unitig_1					No	No					1.43909	2.46901	3.10381	4.2848	8	11	16	22	0.423	0.492338	-0.546	0.391178	0.969	0.0501002	0.403	0.412844	0.948	0.0527698	1.372	0.00125135
CH63R_00911	hypothetical protein (414 nt)	unitig_1					No	No					0	0.322045	0.229776	0	0	1	0	0	1.7	NA	0.242	NA	1.458	NA	-1.538	NA	-1.78	NA	-0.08	NA
CH63R_00912	Heterokaryon incompatibility protein (1992 nt)	unitig_1					No	No					1.87944	2.00793	1.0506	9.99493	19	19	10	87	-0.114	0.8583	0.771	0.238809	-0.884	0.101921	3.07	2.57968e-10	2.3	4.53331e-07	2.186	5.99449e-08
CH63R_00913	Di-trans,poly-cis-decaprenylcistransferase (987 nt)	unitig_1					No	No					29.8103	21.6133	25.7336	42.5856	152	93	123	181	-0.736	0.0254033	-0.424	0.26126	-0.312	0.33821	0.572	0.0759781	0.995	0.0012589	0.259	0.399814
CH63R_00914	2OG-Fe(II) oxygenase (978 nt)	unitig_1					No	No					20.5636	8.45221	6.22511	9.0479	102	36	29	36	-1.5	0.00182546	0.285	0.663741	-1.785	0.000119152	0.312	0.579934	0.026	0.962247	-1.473	0.000675774
CH63R_00915	tRNA (guanine(37)-N1)-methyltransferase (1446 nt)	unitig_1					No	No					11.9497	17.6109	21.7754	31.6085	88	105	152	207	0.249	0.28816	-0.523	0.0224952	0.772	6.08177e-05	0.453	0.0177675	0.976	3.99613e-07	1.225	1.81425e-12
CH63R_00916	hypothetical protein (204 nt)	unitig_1					No	No					9.64666	0.653562	2.33156	0.774584	10	1	2	1	-3.727	0.00700294	-1.657	NA	-2.069	0.0388967	-1.587	0.214707	0.07	0.966842	-3.656	0.000211682
CH63R_00917	hypothetical protein (564 nt)	unitig_1					No	No					1.27654	1.41837	0.505997	0.210126	4	3	1	1	-0.23	0.876388	1.188	NA	-1.417	0.282314	-1.028	0.517322	-2.216	0.087986	-2.446	0.0404578
CH63R_00918	hypothetical protein (276 nt)	unitig_1					No	No					1.04344	1.4492	1.03399	0.572518	2	2	1	1	0.174	0.92059	0.269	NA	-0.095	0.954351	-0.752	0.64989	-1.021	0.491101	-0.847	0.535258
CH63R_00919	Protein phosphatase type 1 complex subunit Hex2/Reg1 (1734 nt)	unitig_1					No	No					394.005	179.768	101.711	35.6536	3486	1300	851	278	-1.423	4.31815e-26	0.61	4.35783e-05	-2.033	5.83711e-52	-1.613	7.76043e-31	-2.223	1.06099e-58	-3.646	1.04282e-163
CH63R_00920	Rad17 cell cycle checkpoint protein (2625 nt)	unitig_1					No	No					10.9344	13.4089	12.2126	11.8436	146	146	151	141	-0.01	0.971431	-0.059	0.84692	0.049	0.836009	-0.106	0.660479	-0.047	0.839526	-0.057	0.78903
CH63R_00921	MGS207 protein (1161 nt)	unitig_1					No	No					378.982	139.873	56.2899	53.9987	2241	661	307	273	-1.757	6.3908e-19	1.101	3.72597e-07	-2.858	3.26853e-47	-0.172	0.483636	-1.272	2.52319e-10	-3.03	8.30272e-56
CH63R_00922	hypothetical protein (1101 nt)	unitig_1					No	No					39.8022	20.4652	8.29449	4.91555	221	96	44	23	-1.209	0.00107439	1.097	0.00907347	-2.305	2.4715e-10	-0.909	0.0286249	-2.005	7.15527e-08	-3.214	4.39025e-20
CH63R_00923	hypothetical protein (603 nt)	unitig_1					No	No					23.7204	11.2764	4.4172	2.75151	73	29	12	7	-1.335	0.00179355	1.196	0.0289677	-2.53	1.69644e-08	-0.783	0.159057	-1.979	1.93287e-05	-3.314	8.45811e-16
CH63R_00924	Dipeptidase (1347 nt)	unitig_1					No	No					0.605766	1.58369	1.05933	0.263945	4	9	6	2	1.069	0.272052	0.5	NA	0.569	0.558827	-1.885	0.0562493	-2.385	0.00966003	-1.316	0.157858
CH63R_00925	Major facilitator superfamily transporter (1485 nt)	unitig_1					No	No					6.14116	11.133	4.29195	0.0532037	46	67	30	0	0.538	0.166897	1.172	0.00449098	-0.634	0.10506	-5.831	4.13764e-11	-7.002	4.75617e-16	-6.464	4.10088e-14
CH63R_00926	C6 zinc finger domain protein (1650 nt)	unitig_1					No	No	Zn2Cys6				14.4867	11.7166	5.07346	5.57841	122	79	39	42	-0.625	0.0117385	0.99	0.000833151	-1.615	1.29384e-10	0.073	0.828043	-0.917	0.000195682	-1.542	7.08349e-13
CH63R_00927	GMP synthase (375 nt)	unitig_1					No	No					1.53594	2.13323	0.253673	0.737404	3	3	1	1	0.096	0.942572	2.328	NA	-2.232	0.115916	1.03	0.528346	-1.297	0.246869	-1.201	0.236467
CH63R_00928	Ipa protein (2127 nt)	unitig_1					No	No					12.8627	8.8383	4.33821	3.56593	139	77	44	34	-0.847	0.000979489	0.799	0.0103432	-1.647	1.60472e-10	-0.371	0.232265	-1.171	8.04953e-06	-2.018	2.45726e-18
CH63R_00929	hypothetical protein (813 nt)	unitig_1					No	No					0.118076	0.983961	0	0	1	3	0	0	2.529	NA	4.344	NA	-1.814	NA	-0.719	NA	-5.063	NA	-2.534	0.195611
CH63R_00930	hypothetical protein (720 nt)	unitig_1					No	No					0	0.185176	0	0	0	1	0	0	2.099	NA	1.79	NA	0.308	NA	-0.436	NA	-2.226	NA	-0.128	NA
CH63R_00931	hypothetical protein (345 nt)	unitig_1					No	No					0.139125	0	0.827195	0.801526	0	0	1	1	-0.748	NA	-2.653	NA	1.905	NA	-0.011	NA	2.642	NA	1.893	0.262933
CH63R_00932	choriogenin Hminor (3690 nt)	unitig_1					No	No					2.66656	2.89055	5.85201	10.6521	50	44	103	173	-0.195	0.578645	-1.223	5.7864e-05	1.028	6.23628e-05	0.75	0.00251469	1.974	2.34439e-13	1.779	2.73428e-14
CH63R_00933	Snf2 family helicase (1266 nt)	unitig_1					No	No					6.82436	5.4763	4.95925	10.2972	44	29	31	59	-0.629	0.0627525	-0.093	0.851192	-0.536	0.0837347	0.945	0.00137418	1.038	0.000630211	0.409	0.103455
CH63R_00934	hypothetical protein (1200 nt)	unitig_1					No	No					26.1989	24.5543	16.568	44.2442	161	124	93	241	-0.395	0.0651914	0.372	0.136304	-0.767	0.000120634	1.344	2.66079e-12	0.972	3.56941e-07	0.577	0.000834723
CH63R_00935	LSM domain-containing protein (300 nt)	unitig_1					No	No					24.159	35.1094	26.9528	35.9484	37	42	39	50	0.213	0.6136	0.131	0.795372	0.082	0.840343	0.343	0.367918	0.212	0.567107	0.425	0.191333
CH63R_00936	Inosine-uridine preferring nucleoside hydrolase (1305 nt)	unitig_1					No	No					48.2555	46.0769	76.5393	99.2589	321	247	475	584	-0.383	0.00992511	-0.947	7.68469e-11	0.564	1.32725e-05	0.297	0.0264144	1.244	1.20243e-20	0.861	8.49762e-13
CH63R_00937	hypothetical protein (1242 nt)	unitig_1					No	No					79.9967	119.479	100.412	175.127	506	614	595	995	0.278	0.182664	0.045	0.868682	0.233	0.242605	0.741	7.30641e-05	0.696	0.000159648	0.974	4.17955e-08
CH63R_00938	hypothetical protein (213 nt)	unitig_1					No	No					1.5774	0.625947	0.893216	0.741855	2	0	1	1	-1.451	NA	-0.645	NA	-0.806	NA	-0.417	NA	0.228	NA	-1.223	0.38847
CH63R_00939	hypothetical protein (375 nt)	unitig_1					No	No					23.935	8.88845	7.86387	1.68549	47	14	14	3	-1.722	0.00285661	-0.021	0.982861	-1.701	0.00184123	-2.269	0.000561441	-2.249	0.000595068	-3.97	5.46287e-12
CH63R_00940	hypothetical protein (1293 nt)	unitig_1					No	No					28.732	22.8914	23.9106	32.7518	193	126	148	191	-0.626	NA	-0.246	NA	-0.379	NA	0.37	NA	0.617	NA	-0.009	NA
CH63R_00941	Secondary alcohol dehydrogenase (720 nt)	unitig_1					No	No					40.3317	35.1834	26.1601	24.3607	148	103	91	80	-0.52	0.0198095	0.189	0.510198	-0.709	0.000733737	-0.194	0.42879	-0.383	0.0827565	-0.903	1.63644e-06
CH63R_00942	Rhomboid-like protein (1752 nt)	unitig_1					No	No					6.43809	7.38167	9.71907	13.2807	57	58	79	105	-0.05	0.899447	-0.513	0.149086	0.463	0.123644	0.397	0.193563	0.91	0.00195527	0.86	0.00124392
CH63R_00943	hypothetical protein (1491 nt)	unitig_1					No	No					0.386302	0.447105	0.446608	7.28607	3	3	3	49	-0.076	0.944737	-0.206	0.872801	0.13	0.887148	3.888	1.20579e-09	4.094	8.57247e-09	4.019	2.78011e-14
CH63R_00944	Mucin (1545 nt)	unitig_1					No	No					5.52987	10.9595	5.41826	22.2193	44	73	40	158	0.691	0.131257	0.821	0.0937527	-0.13	0.794826	1.95	2.52219e-06	1.129	0.00551082	1.82	2.73505e-06
CH63R_00945	hypothetical protein (321 nt)	unitig_1					No	No					0.897159	8.72231	4.44521	0.246129	2	11	7	0	2.821	0.00129575	0.712	NA	2.108	0.0179908	-3.864	0.000450345	-4.576	1.3341e-05	-1.756	0.137259
CH63R_00946	RNB domain-containing protein (3225 nt)	unitig_1					No	No					2.76826	3.9688	6.16485	4.44647	45	52	98	66	0.205	0.569098	-0.888	0.00593012	1.093	7.50955e-05	-0.567	0.0455866	0.32	0.298148	0.526	0.0530509
CH63R_00947	Exocyst complex component Sec10 (2556 nt)	unitig_1					No	No					21.1071	22.169	17.4177	25.934	277	236	218	299	-0.233	0.258918	0.122	0.62429	-0.354	0.0591028	0.469	0.0124297	0.347	0.0608582	0.115	0.530216
CH63R_00948	hypothetical protein (375 nt)	unitig_1					No	No					8.57565	7.11076	5.58081	2.31755	16	11	10	4	-0.556	0.355709	0.131	0.876021	-0.687	0.209558	-1.329	0.0284861	-1.46	0.0132364	-2.016	6.0813e-05
CH63R_00949	Pre-mRNA splicing factor CLF1 (2334 nt)	unitig_1					No	No					51.4323	17.1942	27.0628	64.2825	604	172	308	688	-1.811	2.61933e-08	-0.841	0.0205423	-0.97	0.00273642	1.154	0.000409079	1.995	3.90869e-10	0.184	0.588849
CH63R_00950	TAP domain-containing protein (1971 nt)	unitig_1					No	No					61.5865	54.5889	43.1476	34.433	616	445	407	298	-0.471	0.0297715	0.128	0.638819	-0.598	0.00356403	-0.445	0.0404853	-0.573	0.00549797	-1.043	8.10203e-08
CH63R_00951	Type III restriction enzyme (3402 nt)	unitig_1					No	No	HMG				2.63834	9.91525	6.20761	7.45486	46	136	102	117	1.572	2.15374e-12	0.433	0.0872901	1.139	4.6996e-07	0.194	0.422727	-0.239	0.275659	1.333	1.2341e-10
CH63R_00952	Zinc finger transcription factor ace1 (2382 nt)	unitig_1					No	No					58.8389	46.5132	41.174	107.284	715	464	472	1160	-0.627	0.00153961	-0.027	0.925958	-0.6	0.00176366	1.296	3.05637e-12	1.323	1.03424e-12	0.696	0.000134118
CH63R_00953	hypothetical protein (1047 nt)	unitig_1					No	No					4.67603	2.54683	2.72572	0.452765	25	10	13	2	-1.219	0.0257293	-0.325	0.663485	-0.894	0.0713468	-2.594	3.03959e-05	-2.268	0.000430118	-3.487	2.97287e-10
CH63R_00954	hypothetical protein (2946 nt)	unitig_1					No	No					3.50291	2.98695	0.645808	0.214549	52	36	8	3	-0.546	0.198816	1.969	0.000160049	-2.515	5.38158e-08	-1.593	0.00905904	-3.563	1.24412e-12	-4.108	3.4487e-18
CH63R_00955	Polysaccharide export protein (1266 nt)	unitig_1	GT69				No	No					15.0515	9.16226	10.2191	11.9198	96	47	65	70	-1.025	0.00592338	-0.439	0.325706	-0.586	0.101493	0.117	0.782825	0.556	0.133917	-0.469	0.161786
CH63R_00956	Dolichyl-phosphate-mannose- proteinmannosyltransfe rase (2319 nt)	unitig_1	GT39				No	No					21.4014	89.8619	67.2332	143.041	252	854	737	1500	1.755	8.97542e-31	0.21	0.250014	1.544	2.28694e-24	1.022	5.00408e-12	0.811	4.33062e-08	2.566	4.64094e-69
CH63R_00957	Endoribonuclease L-PSP (492 nt)	unitig_1					No	No					70.7288	226.276	186.581	225.461	177	455	436	504	1.359	2.40828e-17	0.061	0.784602	1.298	2.0859e-16	0.206	0.235556	0.145	0.389722	1.504	3.27163e-23
CH63R_00958	hypothetical protein (375 nt)	unitig_1					No	No					156.666	142.571	215.876	277.369	304	220	389	472	-0.464	0.0533426	-0.819	0.000616578	0.354	0.118997	0.279	0.244649	1.097	4.81375e-07	0.633	0.00261876
CH63R_00959	Calcium-transporting ATPase (3609 nt)	unitig_1					No	No					109.947	12.5606	4.98174	1.35729	2055	181	87	22	-3.481	NA	1.06	NA	-4.54	NA	-1.969	NA	-3.028	NA	-6.509	NA
CH63R_00960	hypothetical protein (198 nt)	unitig_1					No	No					0.484829	0.673367	3.84353	1.99514	1	1	4	2	0.23	0.914945	-2.213	NA	2.443	0.100941	-0.894	0.549334	1.319	0.427595	1.549	0.290148
CH63R_00961	RNA binding protein pym (624 nt)	unitig_1					No	No					90.9963	74.9963	65.8575	113.383	293	195	195	323	-0.59	0.00292535	-0.009	0.975695	-0.581	0.00220169	0.724	0.000127795	0.733	9.87055e-05	0.143	0.444598
CH63R_00962	vacuolar protein sorting/targeting protein PEP1 (4548 nt)	unitig_1			Not specific		Yes	No					40.5155	113.187	92.5757	46.4178	938	2088	2033	954	1.154	6.85372e-24	0.041	0.802381	1.113	1.06703e-22	-1.09	6.48433e-22	-1.131	1.54097e-23	0.023	0.865517
CH63R_00963	Beta-glucosidase (1725 nt)	unitig_1	GH17				No	No					65.806	56.2678	108.142	519.87	573	404	902	4040	-0.508	0.0538864	-1.159	5.0817e-06	0.651	0.0078019	2.157	1.50581e-20	3.316	7.18177e-46	2.808	9.69977e-35
CH63R_00964	WD repeat domain-containing protein (2247 nt)	unitig_1					No	No					29.3072	39.8734	29.5077	37.1655	337	371	318	361	0.14	0.588059	0.224	0.404898	-0.083	0.737619	0.187	0.450915	-0.036	0.881916	0.104	0.647608
CH63R_00965	Chitin synthase 4 (3675 nt)	unitig_1	GT2				No	No					6.15158	16.5797	18.8184	64.0767	115	255	339	1064	1.141	9.20613e-07	-0.41	0.116147	1.551	2.6915e-12	1.652	7.63657e-15	2.062	7.00311e-22	3.203	7.27178e-52
CH63R_00966	hypothetical protein (204 nt)	unitig_1					No	No					0.705853	0	0	1.35552	1	0	0	1	-2.067	NA	0.14	NA	-2.206	NA	2.936	NA	2.796	NA	0.73	0.679349
CH63R_00967	hypothetical protein (423 nt)	unitig_1					No	No					1.02123	1.57597	1.57421	0.466948	2	2	3	1	0.22	0.883888	-0.354	NA	0.574	0.646172	-1.882	0.138834	-1.528	0.231971	-1.308	0.27145
CH63R_00968	Chitin synthase activator (2253 nt)	unitig_1					No	No					9.18205	17.1023	14.229	34.4365	105	158	156	354	0.582	0.027258	0.027	0.94356	0.555	0.0276925	1.185	5.26988e-07	1.158	9.32851e-07	1.74	1.11984e-14
CH63R_00969	hypothetical protein (231 nt)	unitig_1					No	No					5.19459	3.46303	2.05904	0.342024	6	3	3	0	-0.925	0.398581	0.379	NA	-1.303	0.200467	-2.422	0.0672295	-2.8	0.0245201	-3.725	0.000783475
CH63R_00970	ATP11 protein (975 nt)	unitig_1					No	No					7.72891	9.70892	15.6107	19.0023	39	40	73	83	0.019	0.959179	-0.884	0.00503961	0.903	0.000516471	0.19	0.499969	1.074	8.51405e-05	1.094	3.22494e-06
CH63R_00971	Cytochrome c peroxidase (1086 nt)	unitig_1					No	No					25.2365	138.729	211.716	327.743	140	607	1107	1613	2.118	7.95688e-43	-0.86	2.21684e-08	2.977	2.5367e-88	0.544	0.000201896	1.403	9.2496e-23	3.521	1.95793e-127
CH63R_00972	Pre-mRNA-processing factor 39 (1518 nt)	unitig_1					No	No					33.0421	108.646	88.8608	90.51	256	681	650	622	1.409	4.07224e-24	0.068	0.7202	1.341	1.72489e-22	-0.063	0.705927	-0.131	0.374288	1.278	9.42267e-22
CH63R_00973	Pre-mRNA-processing factor 39 (396 nt)	unitig_1					No	No					26.7868	94.6081	76.15	75.0173	54	153	147	134	1.502	6.9527e-13	0.077	0.787218	1.426	3.25876e-12	-0.116	0.614323	-0.193	0.353373	1.309	1.2088e-11
CH63R_00974	Dihydrodipicolinate synthetase family protein (543 nt)	unitig_1					No	No					0.353577	0.982149	1.05113	0.291004	1	2	3	1	0.823	0.632375	-0.532	NA	1.355	0.35342	-1.719	0.25237	-1.187	0.433586	-0.364	0.813492
CH63R_00975	SacI domain and endonuclease exonuclease phosphatase (3891 nt)	unitig_1					No	No					13.3965	20.4222	16.1602	19.2899	267	324	302	319	0.277	NA	0.102	NA	0.175	NA	0.085	NA	-0.017	NA	0.26	NA
CH63R_00976	hypothetical protein (666 nt)	unitig_1					No	No					118.842	23.8226	15.1404	6.82122	414	67	49	20	-2.622	NA	0.444	NA	-3.066	NA	-1.254	NA	-1.698	NA	-4.32	NA
CH63R_00977	14-3-3 protein (822 nt)	unitig_1					No	No					308.717	323.261	326.581	561.511	1301	1093	1272	2088	-0.251	0.0295788	-0.222	0.0754411	-0.03	0.815082	0.712	7.62674e-12	0.933	2.97339e-19	0.682	1.1235e-11
CH63R_00978	Lipase (1260 nt)	unitig_1			Not specific		Yes	No					111.691	53.2249	42.6564	30.6624	722	268	259	164	-1.416	NA	0.06	NA	-1.476	NA	-0.645	NA	-0.705	NA	-2.122	NA
CH63R_00979	hypothetical protein (567 nt)	unitig_1			Not specific		Yes	No					7.02617	5.64346	13.0863	4.38931	21	14	36	11	-0.613	0.248227	-1.419	0.00548177	0.806	0.0497585	-1.642	6.82238e-05	-0.223	0.675621	-0.836	0.0404578
CH63R_00980	60S ribosomal protein L36 (321 nt)	unitig_1					No	No					377.704	694.877	1490.63	2187.97	630	894	2315	3206	0.504	0.0818826	-1.365	6.11891e-07	1.869	4.20447e-13	0.469	0.101023	1.834	1.24855e-12	2.338	3.76096e-20
CH63R_00981	UBX domain-containing protein (1545 nt)	unitig_1					No	No					31.7812	51.1733	35.034	65.9163	252	324	259	454	0.362	0.0300429	0.32	0.0818029	0.041	0.823394	0.806	1.13011e-07	0.486	0.00146249	0.848	2.46063e-09
CH63R_00982	Proteasome subunit beta type (618 nt)	unitig_1					No	No					258.941	200.853	136.38	264.062	828	506	402	727	-0.707	0.00217717	0.333	0.211121	-1.04	2.3836e-06	0.853	0.000164492	0.521	0.0213808	-0.186	0.420501
CH63R_00983	Calcium-transporting ATPase (2991 nt)	unitig_1					No	No					28.5806	99.8948	93.5372	100.192	439	1203	1332	1345	1.461	3.46678e-46	-0.142	0.246667	1.604	3.62124e-57	0.013	0.922881	0.155	0.14207	1.617	3.55296e-61
CH63R_00984	RhoGEF domain-containing protein (2958 nt)	unitig_1					No	No					101.091	71.8468	20.8393	2.53743	1505	877	291	33	-0.775	0.0268979	1.579	5.34948e-06	-2.354	4.16356e-13	-3.109	8.02739e-20	-4.688	6.85918e-45	-5.463	1.98471e-61
CH63R_00985	Shwachman-Bodian-Diamond syndrome protein (345 nt)	unitig_1					No	No					2929.41	876.478	730.413	1768.39	5166	1204	1169	2208	-1.979	NA	0.04	NA	-2.018	NA	0.863	NA	0.823	NA	-1.156	NA
CH63R_00986	Pro41 protein (435 nt)	unitig_1					No	No					130.753	26.6653	59.9194	8.35482	297	51	132	16	-2.548	4.99085e-08	-1.381	0.0072681	-1.167	0.0109096	-3.025	1.04999e-10	-1.643	0.000856842	-4.192	1.44307e-20
CH63R_00987	hypothetical protein (714 nt)	unitig_1					No	No					17.0077	10.2703	9.19299	2.43441	63	30	31	8	-1.054	0.00520893	-0.061	0.916691	-0.993	0.0050976	-1.961	1.28211e-06	-1.899	3.6979e-06	-2.953	2.24723e-16
CH63R_00988	OPA3 family protein (795 nt)	unitig_1					No	No					12.1353	19.7894	23.0938	18.286	49	62	88	64	0.36	0.25887	-0.476	0.14397	0.836	0.00189783	-0.453	0.105281	0.024	0.941669	0.384	0.144395
CH63R_00989	Plk plk-unclassified protein kinase (3003 nt)	unitig_1					No	No					2.17374	3.06345	12.1008	34.4918	33	39	176	473	0.187	0.621096	-2.195	1.08512e-13	2.382	7.95891e-21	1.425	3.91492e-10	3.62	3.66231e-40	3.807	5.22309e-56
CH63R_00990	hypothetical protein (2448 nt)	unitig_1					No	No					3.82337	7.73382	5.75117	2.87241	48	75	68	32	0.672	0.0218626	0.168	0.653481	0.504	0.078067	-1.086	0.000109492	-1.254	5.46771e-06	-0.582	0.0320663
CH63R_00991	Alternative sulfate transporter (1317 nt)	unitig_1					No	No					0	0	0.0722304	0.0299953	0	0	0	0	0.393	NA	-1.18	NA	1.573	NA	-0.588	NA	0.592	NA	0.985	NA
CH63R_00992	Sterol esterase (2172 nt)	unitig_1					No	No					6.98314	12.1541	15.0662	7.32966	77	104	157	66	0.446	NA	-0.567	NA	1.012	NA	-1.219	NA	-0.652	NA	-0.206	NA
CH63R_00993	Peroxisomal biogenesis factor 6 (4191 nt)	unitig_1					No	No					11.9337	18.4195	15.2531	32.9339	255	319	308	625	0.316	0.092201	0.048	0.848845	0.268	0.135339	1.022	4.22672e-10	0.974	2.99988e-09	1.29	1.33704e-16
CH63R_00994	hypothetical protein (1476 nt)	unitig_1					No	No					88.5817	60.0693	35.3183	51.1461	666	367	246	344	-0.863	8.52827e-08	0.566	0.00209966	-1.429	2.00972e-19	0.475	0.0055966	-0.091	0.612227	-0.954	1.59618e-10
CH63R_00995	hypothetical protein (306 nt)	unitig_1					No	No					0.313713	0	0	0	1	0	0	0	-1.425	NA	0.097	NA	-1.523	NA	-0.431	NA	-0.528	NA	-1.953	NA
CH63R_00996	hypothetical protein (471 nt)	unitig_1					Yes	Highly Probable					40.9665	34.8178	76.1424	181.08	99	68	172	377	-0.547	0.0830326	-1.337	9.67011e-06	0.79	0.0034638	1.129	1.43888e-05	2.466	1.83575e-19	1.919	1.12078e-14
CH63R_00997	Dual specificity phosphatase (2034 nt)	unitig_1					No	No					3.09132	5.24392	17.5382	37.717	32	45	173	350	0.442	0.182536	-1.96	3.1962e-12	2.402	3.15057e-22	1.021	4.70129e-06	2.981	1.24571e-30	3.423	6.03295e-48
CH63R_00998	Transcription factor pcc1 (327 nt)	unitig_1					No	No					54.3097	35.0645	40.1455	49.4099	92	46	62	72	-0.973	0.00110603	-0.419	0.249663	-0.554	0.0477534	0.202	0.524781	0.621	0.0349965	-0.352	0.169542
CH63R_00999	Helix-loop-helix DNA-binding domain-containing protein (2034 nt)	unitig_1					No	No	bHLH				19.0199	28.9071	25.0212	32.0264	196	239	246	290	0.288	0.235289	-0.036	0.9108	0.324	0.149526	0.239	0.313474	0.275	0.216492	0.563	0.0060363
CH63R_01000	UbiD family decarboxylase (1284 nt)	unitig_1					No	No					35.1014	33.3317	17.4845	1.53831	228	176	109	9	-0.373	0.200113	0.697	0.020844	-1.069	4.98563e-05	-3.6	2.36154e-28	-4.297	4.65771e-41	-4.67	8.33554e-51
CH63R_01001	hypothetical protein (594 nt)	unitig_1					No	No					2.18173	3.81575	2.08191	0.332523	6	8	6	1	0.398	0.667916	0.566	NA	-0.167	0.854919	-2.577	0.00831211	-3.143	0.00063251	-2.745	0.00188641
CH63R_01002	hypothetical protein (420 nt)	unitig_1			Species specific		Yes	No					4.7998	4.44422	1.81195	1.12868	10	8	4	2	-0.378	0.657725	1.111	0.258454	-1.489	0.0626809	-0.774	0.42848	-1.885	0.0169769	-2.263	0.00135284
CH63R_01003	hypothetical protein (1509 nt)	unitig_1					No	No					3.14898	10.8676	11.032	17.9586	24	67	78	122	1.47	4.77105e-07	-0.229	0.504437	1.699	6.97528e-10	0.62	0.0155802	0.849	0.00088068	2.319	5.08656e-20
CH63R_01004	Cellulase (1524 nt)	unitig_1	GH5_24				No	No					6.80287	32.9817	81.7072	31.0535	54	201	581	213	1.907	1.27825e-12	-1.522	5.98942e-09	3.429	1.32135e-41	-1.443	3.87962e-09	0.079	0.785565	1.986	7.41866e-15
CH63R_01005	hypothetical protein (2412 nt)	unitig_1					No	No					24.4567	33.8845	20.6267	18.9657	299	334	242	209	0.161	0.57658	0.47	0.0909868	-0.309	0.229716	-0.207	0.459775	-0.677	0.00507034	-0.516	0.0294017
CH63R_01006	hypothetical protein (405 nt)	unitig_1					No	No					3.31838	4.27962	4.69765	0.780321	7	8	9	1	0.072	0.935383	-0.324	0.729525	0.396	0.574122	-2.591	0.000809701	-2.267	0.00433431	-2.195	0.0025562
CH63R_01007	hypothetical protein (267 nt)	unitig_1					No	No					1.61791	2.49676	1.42513	0.147954	2	3	2	0	0.411	0.795342	0.651	NA	-0.239	0.874669	-2.593	0.111137	-3.243	0.0306211	-2.832	0.0503714
CH63R_01008	Ammonium transporter (1527 nt)	unitig_1					No	No					143.145	197.676	80.6123	9.88241	1107	1257	582	67	0.181	0.497551	1.105	3.36015e-06	-0.924	4.88694e-05	-3.093	1.15556e-40	-4.198	1.67737e-75	-4.017	3.90791e-70
CH63R_01009	hypothetical protein (459 nt)	unitig_1					No	No					0	0	0	0	0	0	0	0	NA	NA	NA	NA	NA	NA	NA	NA	NA	NA	NA	NA
CH63R_01010	hypothetical protein (285 nt)	unitig_1					No	No					14.8204	3.74251	5.00671	3.60385	21	5	7	5	-2.227	0.00135297	-0.612	0.518167	-1.615	0.00621582	-0.602	0.407666	0.01	0.990406	-2.217	1.91983e-05
CH63R_01011	Involucrin repeat protein (23865 nt)	unitig_1					No	No					2.70712	4.15092	3.88641	8.37251	330	418	450	903	0.334	0.139615	-0.109	0.693244	0.443	0.0343589	1.006	4.8457e-07	1.114	1.92314e-08	1.449	4.14396e-14
CH63R_01012	Fungal specific transcription factor (2940 nt)	unitig_1					No	No	Zn2Cys6				11.2485	12.6071	5.24172	3.69508	168	148	75	49	-0.172	0.583868	0.987	0.000985428	-1.16	1.72445e-05	-0.609	0.0419999	-1.596	1.87762e-09	-1.769	2.55312e-12
CH63R_01013	Fungal specific transcription factor domain containing protein (2037 nt)	unitig_1					No	No					16.1407	29.1264	23.49	27.6934	167	243	227	254	0.537	0.00355478	0.092	0.702592	0.445	0.0129839	0.156	0.426371	0.064	0.739224	0.601	0.000245134
CH63R_01014	Uroporphyrinogen decarboxylase (1131 nt)	unitig_1					No	No					44.4332	82.4009	79.0626	106.252	259	386	422	544	0.573	0.00433825	-0.134	0.591976	0.707	0.000208139	0.362	0.0715644	0.496	0.00947743	1.069	3.3142e-09
CH63R_01015	hypothetical protein (420 nt)	unitig_1					No	No					117.595	102.217	131.366	402.938	256	185	262	750	-0.475	0.175191	-0.508	0.167812	0.033	0.930376	1.509	9.21292e-07	2.017	3.70681e-11	1.542	2.02687e-07
CH63R_01016	Developmental regulator VelB (1425 nt)	unitig_1					No	No					24.2516	29.8465	13.2177	24.7834	177	177	89	159	-0.007	0.97727	0.97	3.26091e-06	-0.977	1.9404e-07	0.823	1.58467e-05	-0.147	0.440614	-0.154	0.375365
CH63R_01017	RhoGEF domain-containing protein (6045 nt)	unitig_1					No	No					9.90927	22.585	16.665	18.3893	301	566	486	505	0.905	0.00121635	0.22	0.518546	0.684	0.0134035	0.056	0.869717	-0.164	0.578184	0.74	0.00563625
CH63R_01018	Telomerase reverse transcriptase (3561 nt)	unitig_1					No	No					15.7163	14.1901	11.0595	15.8193	285	211	193	255	-0.437	0.0756607	0.128	0.680601	-0.565	0.0140535	0.406	0.0954458	0.277	0.244268	-0.16	0.489859
CH63R_01019	Telomerase reverse transcriptase (426 nt)	unitig_1					No	No					1.46473	5.00758	1.56313	0.370927	3	8	4	1	1.42	0.121436	1.353	NA	0.066	0.953257	-2.097	0.0641379	-3.451	0.000480444	-2.031	0.0445556
CH63R_01020	Telomerase reverse transcriptase (1023 nt)	unitig_1					No	No					2.43978	6.51646	3.53357	1.15847	13	27	18	6	1.083	0.0498634	0.606	0.342122	0.477	0.406197	-1.655	0.00378911	-2.261	2.45404e-05	-1.178	0.0293177
CH63R_01021	hypothetical protein (492 nt)	unitig_1					No	No					1.56091	1.89693	1.74014	0.562046	4	4	4	1	-0.035	0.97684	-0.172	NA	0.137	0.897821	-1.634	0.116602	-1.462	0.158789	-1.497	0.107763
CH63R_01022	hypothetical protein (1701 nt)	unitig_1					No	No					4.65589	20.9278	13.5896	1.74179	41	143	109	12	1.82	6.41843e-13	0.393	0.174313	1.427	1.84515e-08	-3.067	1.11847e-27	-3.459	1.94957e-35	-1.639	1.50146e-08
CH63R_01023	hypothetical protein (357 nt)	unitig_1					No	No					0.403345	0	0	0	1	0	0	0	-1.761	NA	0.097	NA	-1.858	NA	-0.405	NA	-0.502	NA	-2.263	NA
CH63R_01024	hypothetical protein (1971 nt)	unitig_1					No	No					1.21761	1.14995	0.193054	0	12	9	2	0	-0.463	0.580104	2.225	0.0368203	-2.688	0.00364946	-3.723	0.0238604	-5.949	4.57415e-05	-6.412	6.04529e-06
CH63R_01025	hypothetical protein (498 nt)	unitig_1					No	No					6.84309	8.8349	4.39344	6.74261	17	17	10	15	0.005	0.994932	0.704	0.373727	-0.699	0.294989	0.483	0.504364	-0.221	0.741959	-0.216	0.725697
CH63R_01026	DNA-binding protein (873 nt)	unitig_1					No	No	Myb, Homeodomain-like				17.4288	8.39974	10.2428	20.3175	78	31	44	80	-1.351	3.24851e-06	-0.496	0.178	-0.856	0.000930773	0.881	0.000677047	1.377	9.60359e-07	0.025	0.919046
CH63R_01027	WW domain-containing protein (1128 nt)	unitig_1					No	No					17.7865	6.38266	4.38531	22.8688	102	32	22	121	-1.703	5.44431e-05	0.427	0.453061	-2.129	2.67387e-07	2.361	1.20213e-08	1.935	2.05643e-06	0.232	0.5573
CH63R_01028	Calmodulin (423 nt)	unitig_1					No	No					109.159	77.5375	63.6432	43.9865	237	128	126	86	-0.864	0.00250605	0.035	0.935812	-0.899	0.00106612	-0.574	0.0531752	-0.608	0.0334342	-1.472	1.30512e-08
CH63R_01029	Caspase domain-containing protein (1398 nt)	unitig_1					No	No					70.4864	71.8133	33.9546	38.1757	502	407	222	239	-0.3	0.0846156	0.865	9.61673e-07	-1.166	3.98507e-13	0.099	0.624028	-0.767	1.61068e-06	-1.067	1.25062e-12
CH63R_01030	hypothetical protein (3687 nt)	unitig_1					No	No					14.0466	15.2239	10.6815	10.1358	263	228	189	170	-0.202	0.368828	0.277	0.250285	-0.478	0.0161565	-0.151	0.510459	-0.428	0.0318037	-0.629	0.000614945
CH63R_01031	ATP phosphoribosyltransferase (525 nt)	unitig_1					No	No					15.9993	9.39636	8.87856	2.93457	43	20	24	7	-1.086	0.0114863	-0.19	0.754928	-0.896	0.0243053	-1.748	0.000100369	-1.558	0.000739995	-2.644	1.54801e-11
CH63R_01032	ATP phosphoribosyltransferase (1017 nt)	unitig_1					No	No					20.7661	30.2837	66.505	86.9704	109	126	331	400	0.21	0.496415	-1.383	1.97061e-07	1.593	5.23663e-11	0.274	0.313498	1.657	2.47454e-11	1.867	2.18116e-15
CH63R_01033	sucrose transporter (2007 nt)	unitig_1					No	No					25.3024	60.0535	34.1264	11.4161	258	487	324	104	0.917	2.16396e-07	0.588	0.0022894	0.329	0.0774312	-1.651	2.52447e-20	-2.239	1.82241e-37	-1.322	3.64118e-14
CH63R_01034	ER protein Pkr1 (579 nt)	unitig_1					No	No					108.182	27.4022	21.5228	25.176	321	65	59	66	-2.296	5.48444e-28	0.133	0.690468	-2.429	8.94671e-33	0.146	0.58192	0.013	0.960279	-2.283	3.90268e-39
CH63R_01035	F-box domain-containing protein (2727 nt)	unitig_1					No	No					48.2796	37.4508	24.558	22.5694	673	421	316	272	-0.677	4.27488e-07	0.404	0.00920439	-1.081	1.3054e-16	-0.223	0.137182	-0.627	3.16062e-06	-1.304	1.85145e-26
CH63R_01036	hypothetical protein (882 nt)	unitig_1					No	No					10.8295	6.65122	3.12777	19.7519	50	24	14	78	-1.05	0.0451863	0.815	0.205316	-1.865	0.000267968	2.505	7.32829e-07	1.69	0.000460889	0.64	0.155836
CH63R_01037	hypothetical protein (276 nt)	unitig_1					No	No					0.173906	0	0.689329	0	0	0	1	0	-0.684	NA	-2.033	NA	1.349	NA	-2.467	NA	-0.434	NA	-1.118	NA
CH63R_01038	Cullin family protein (2757 nt)	unitig_1					No	No	Winged helix repressor DNA-binding				11.0724	9.18828	8.41897	10.8037	156	98	112	137	-0.634	0.022329	-0.152	0.674268	-0.481	0.0701069	0.289	0.316452	0.441	0.102048	-0.193	0.45416
CH63R_01039	hypothetical protein (1041 nt)	unitig_1					No	No					5.21016	2.17729	2.28452	1.17639	28	10	11	5	-1.521	0.00363808	-0.239	0.758331	-1.282	0.00656146	-1.04	0.0609671	-0.802	0.164901	-2.323	8.17879e-08
CH63R_01040	hypothetical protein (414 nt)	unitig_1					No	No					1.73906	0.966136	1.60844	0.667938	4	1	3	1	-1.065	0.424394	-0.879	NA	-0.186	0.877398	-1.262	0.295059	-0.383	0.776188	-1.448	0.158644
CH63R_01041	C3h4 type zinc finger protein (2157 nt)	unitig_1					No	No					35.8261	53.9612	30.6066	21.1163	392	486	309	190	0.307	0.481093	0.647	0.131793	-0.34	0.402736	-0.699	0.0824527	-1.345	0.000281881	-1.039	0.00483454
CH63R_01042	Cytochrome P450 (1719 nt)	unitig_1			Not specific		Yes	No		E-class P450, group I			81.672	17.9941	12.5066	2.57383	714	127	102	19	-2.483	1.19447e-32	0.313	0.265288	-2.797	2.53609e-41	-2.382	2.94798e-21	-2.695	3.31355e-27	-5.178	3.68905e-114
CH63R_01043	Protein phosphatase methylesterase 1 (1230 nt)	unitig_1					No	No					10.0679	18.6441	21.887	10.2453	63	93	130	56	0.565	0.0477015	-0.473	0.11808	1.038	4.24589e-05	-1.194	2.23363e-06	-0.721	0.00659201	-0.156	0.56844
CH63R_01044	Transient receptor potential ion channel (2247 nt)	unitig_1			Not specific		Yes	No					11.9621	10.2057	10.6262	70.1117	137	97	119	708	-0.522	0.0253832	-0.296	0.281613	-0.226	0.318304	2.591	7.05314e-41	2.887	9.3603e-46	2.365	2.05744e-39
CH63R_01045	hypothetical protein (996 nt)	unitig_1					No	No					11.373	2.94497	1.33713	0.872573	57	12	6	4	-2.239	2.1241e-06	0.917	0.195039	-3.156	8.57261e-10	-0.682	0.320166	-1.599	0.00437288	-3.838	1.45679e-17
CH63R_01046	C2H2 finger domain-containing protein (3441 nt)	unitig_1					No	No					30.6177	28.8662	13.8503	8.56432	534	413	232	132	-0.37	0.226087	0.832	0.00567561	-1.202	9.99444e-06	-0.802	0.00566701	-1.634	1.4318e-09	-2.004	2.40201e-14
CH63R_01047	hypothetical protein (567 nt)	unitig_1					No	Probable					85.9224	45.8531	25.166	19.508	247	107	68	49	-1.211	9.41869e-08	0.64	0.0224952	-1.851	4.26421e-16	-0.462	0.0833421	-1.102	3.42567e-06	-2.314	2.83783e-28
CH63R_01048	Fungal zn binuclear cluster domain containing protein (1188 nt)	unitig_1					No	No	Zn2Cys6				46.3819	94.9448	34.6719	0.698299	277	462	198	4	0.731	0.0210053	1.217	0.000144278	-0.486	0.128151	-5.665	8.38603e-41	-6.882	7.32338e-61	-6.151	2.8594e-49
CH63R_01049	Superoxide dismutase (735 nt)	unitig_1					Yes	Highly probable					1089.46	3152.5	1101.54	37.5689	4101	9395	3794	124	1.193	3.79604e-10	1.305	2.26003e-11	-0.112	0.608602	-4.922	1.77763e-145	-6.227	1.59941e-233	-5.034	2.98713e-153
CH63R_01050	hypothetical protein (339 nt)	unitig_1					No	No					23.645	84.165	25.8163	1.04877	41	112	41	2	1.467	1.72526e-05	1.445	0.000102527	0.022	0.960422	-4.542	9.89886e-16	-5.986	6.34738e-28	-4.52	1.76003e-16
CH63R_01051	hypothetical protein (264 nt)	unitig_1					No	No					375.621	484.825	218.361	201.26	508	514	270	241	0.022	0.909944	0.925	1.7998e-08	-0.902	3.6406e-09	-0.176	0.326124	-1.101	1.75434e-13	-1.079	6.19238e-14
CH63R_01052	Integral membrane protein (1305 nt)	unitig_1					No	No					0.993063	15.3249	3.20736	0.0908133	7	82	19	0	3.594	4.35155e-13	2.064	3.16672e-05	1.53	0.00525748	-4.862	1.64936e-08	-6.926	3.40884e-17	-3.331	0.0001273
CH63R_01053	Short-chain dehydrogenase (894 nt)	unitig_1					No	No					80.9094	2.08789	1.48969	8.57241	366	8	7	27	-4.839	NA	0.193	NA	-5.032	NA	1.693	NA	1.5	NA	-3.339	NA
CH63R_01054	hypothetical protein (1731 nt)	unitig_1					No	No	HMG				47.0553	39.2047	32.8632	57.0762	419	283	274	450	-0.573	0.00204851	0.041	0.879217	-0.614	0.000564799	0.714	6.28694e-05	0.674	0.000147737	0.101	0.580814
CH63R_01055	Amino acid permease (1854 nt)	unitig_1					No	No					7.17123	10.9308	9.13306	13.658	67	87	83	114	0.348	0.298177	0.065	0.882356	0.284	0.369311	0.476	0.121492	0.412	0.168717	0.76	0.00536619
CH63R_01056	alpha-1,2-Mannosidase (2115 nt)	unitig_1	GH47				No	No					12.8222	50.9352	52.8486	73.5909	138	429	529	702	1.64	1.90006e-28	-0.292	0.0764552	1.932	3.53954e-41	0.405	0.0045193	0.697	5.17913e-07	2.337	3.20903e-64
CH63R_01057	Autophagy-related protein atg10 (720 nt)	unitig_1					No	No					26.7989	19.4435	28.4061	32.426	100	57	96	106	-0.791	0.0066938	-0.741	0.019408	-0.049	0.872936	0.136	0.660878	0.877	0.0015253	0.086	0.7468
CH63R_01058	RNA recognition domain-containing protein (615 nt)	unitig_1					No	No					49.0907	39.8896	48.5691	64.4265	156	101	146	180	-0.628	0.0247488	-0.526	0.0862133	-0.102	0.728072	0.311	0.268155	0.837	0.00136574	0.21	0.415055
CH63R_01059	WD repeat domain-containing protein (1092 nt)	unitig_1					No	No					95.073	146.879	126.227	187.1	535	659	659	916	0.3	0.0774281	-0.002	0.994449	0.302	0.0617437	0.474	0.00277704	0.476	0.00214289	0.776	1.45107e-07
CH63R_01060	Ubiquitin-protein ligase e3 component (6417 nt)	unitig_1					No	No					22.2375	31.9344	21.5842	24.292	723	839	666	705	0.213	0.28913	0.334	0.10216	-0.121	0.540918	0.083	0.701464	-0.251	0.174088	-0.038	0.848247
CH63R_01061	WD repeat domain-containing protein (1803 nt)	unitig_1					No	No					8.0396	4.88051	4.27361	5.6747	74	36	37	45	-1.039	0.000176237	-0.032	0.945789	-1.008	9.29105e-05	0.302	0.306747	0.334	0.24786	-0.705	0.00106081
CH63R_01062	endonuclease/Exonuclease/phosphatase (1557 nt)	unitig_1					No	No					29.9024	14.8997	9.95875	5.75938	242	96	73	40	-1.334	3.02657e-05	0.375	0.353655	-1.708	4.02945e-08	-0.865	0.0121455	-1.24	0.000143093	-2.574	7.07263e-18
CH63R_01063	serine/threonine-protein kinase cbk1 (2082 nt)	unitig_1					No	No					10.6509	3.90631	2.23883	0.531271	113	34	23	5	-1.759	1.33291e-08	0.559	0.197514	-2.317	1.94548e-13	-2.162	3.14303e-07	-2.721	1.67672e-11	-4.479	3.33379e-36
CH63R_01064	FK506-binding protein (1425 nt)	unitig_1					No	No					24.5548	73.6338	206.877	243.787	180	413	1432	1590	1.203	1.39991e-07	-1.779	2.23892e-15	2.982	5.41314e-44	0.151	0.557476	1.93	3.0093e-19	3.133	3.0506e-49
CH63R_01065	ThiJ/PfpI family protein (996 nt)	unitig_1					No	No					17.927	1105.97	624.823	53.4253	95	4452	2955	246	5.463	9.5529e-28	0.582	0.345371	4.881	1.48012e-22	-3.534	2.28677e-12	-4.116	1.25949e-16	1.347	0.00922408
CH63R_01066	Sphingomyelinase family (1941 nt)	unitig_1					No	No					44.2146	102.279	84.1003	129.196	438	816	785	1119	0.896	2.43469e-09	0.057	0.785005	0.838	1.34884e-08	0.513	0.000673692	0.456	0.00216871	1.351	1.24914e-21
CH63R_01067	Fms interacting (645 nt)	unitig_1					No	No					29.6174	40.9282	44.9828	36.6864	99	109	141	106	0.132	0.714018	-0.37	0.285686	0.502	0.0857361	-0.405	0.184524	-0.036	0.913017	0.096	0.748269
CH63R_01068	Izh family channel protein (1545 nt)	unitig_1					No	No					25.7232	28.9953	23.5202	52.0325	208	185	173	362	-0.164	0.670782	0.097	0.82905	-0.261	0.444416	1.062	0.000786714	0.965	0.00191321	0.801	0.00807491
CH63R_01069	Histidine acid phosphatase (2010 nt)	unitig_1					No	No					62.0154	62.3518	38.8555	31.8782	637	514	373	288	-0.309	0.0158743	0.462	0.000770189	-0.771	1.35072e-10	-0.373	0.00403977	-0.836	4.48548e-12	-1.144	2.10249e-24
CH63R_01070	TfdA family Taurine catabolism dioxygenase TauD (1020 nt)	unitig_1					No	No					20.4227	30.8481	12.5904	3.91165	107	132	60	18	0.29	0.236691	1.094	1.59979e-05	-0.804	0.000611563	-1.752	3.5134e-11	-2.846	3.56737e-31	-2.557	1.65871e-27
CH63R_01071	Tetratricopeptide repeat domain containing protein (1902 nt)	unitig_1					No	No					81.6875	61.1256	27.558	35.3706	787	478	250	301	-0.718	0.000401324	0.93	1.55659e-05	-1.648	3.88772e-17	0.265	0.245158	-0.665	0.000872954	-1.383	1.90076e-13
CH63R_01072	hypothetical protein (504 nt)	unitig_1					No	No					75.9016	43.3841	19.252	7.13263	193	89	46	15	-1.109	0.00105081	0.941	0.0161682	-2.05	7.85185e-10	-1.566	3.30429e-05	-2.507	1.19627e-12	-3.616	1.1938e-27
CH63R_01073	phosphotransferase enzyme family protein (1719 nt)	unitig_1					No	No					60.4792	42.9686	19.2026	3.4471	524	303	157	27	-0.789	0.011047	0.944	0.00410645	-1.733	3.77914e-09	-2.513	1.56662e-15	-3.457	2.06406e-29	-4.245	1.60654e-45
CH63R_01074	SWIM zinc finger protein (1479 nt)	unitig_1					No	No					23.4635	44.7127	11.6417	0.267098	176	286	82	2	0.693	0.0615689	1.775	1.51428e-06	-1.082	0.00259796	-5.355	1.25672e-22	-7.13	1.2573e-40	-6.437	1.12553e-33
CH63R_01075	Sulfate permease (2496 nt)	unitig_1					No	No					18.4992	22.9155	8.68953	3.98836	233	222	101	46	-0.064	0.897067	1.121	0.00787056	-1.185	0.0022954	-1.148	0.00495452	-2.269	2.1907e-09	-2.333	3.37954e-10
CH63R_01076	TBC domain-containing protein (1416 nt)	unitig_1					No	No					33.863	26.5524	17.0638	16.153	244	152	116	102	-0.671	0.000165679	0.404	0.0633363	-1.074	4.99146e-10	-0.181	0.38384	-0.585	0.00113505	-1.255	7.14783e-16
CH63R_01077	C2H2 zinc finger protein (2151 nt)	unitig_1					No	No					21.4217	37.5621	28.6134	42.6993	234	334	298	420	0.51	0.0476762	0.164	0.60147	0.347	0.172308	0.495	0.0501801	0.331	0.182075	0.841	0.000265815
CH63R_01078	Beta-glucosidase (1332 nt)	unitig_1	GH132		Not specific		Yes	No					88.7891	111.406	130.55	615.66	606	616	836	3683	0.017	0.905829	-0.445	0.000142145	0.462	1.04289e-05	2.14	1.94923e-107	2.586	1.23796e-144	2.603	6.43125e-165
CH63R_01079	Major facilitator superfamily transporter (1695 nt)	unitig_1					No	No					15.5463	13.136	8.30611	11.9793	135	89	68	91	-0.575	0.004494	0.424	0.092729	-0.998	3.12031e-07	0.432	0.0414916	0.008	0.971284	-0.566	0.000620892
CH63R_01080	endo alpha-1,4 polygalactosaminidase (252 nt)	unitig_1	GH114				No	No					0.952342	0.529074	0.75498	0.156761	2	1	1	0	-0.999	NA	-0.607	NA	-0.391	NA	-1.894	NA	-1.287	NA	-2.285	0.172747
CH63R_01081	Histone deacetylase (1485 nt)	unitig_1					No	No					21.2355	39.0553	39.14	28.863	163	234	281	193	0.528	0.0129378	-0.255	0.292877	0.783	7.02409e-05	-0.537	0.00816785	-0.282	0.175211	0.246	0.219339
CH63R_01082	Chromatin modification-related protein (1347 nt)	unitig_1					No	No					36.3459	40.2851	33.6866	22.494	251	220	220	137	-0.185	0.330756	0.013	0.961314	-0.198	0.257412	-0.673	5.99596e-05	-0.687	4.12029e-05	-0.872	1.25323e-08
CH63R_01083	UTP-glucose-1-phosphate uridylyltransferase (1581 nt)	unitig_1					No	No					86.2204	191.768	169.376	377.772	690	1251	1282	2675	0.855	2.82334e-06	-0.035	0.893548	0.89	6.06137e-07	1.059	2.27252e-09	1.095	4.65045e-10	1.95	7.45154e-30
CH63R_01084	hypothetical protein (681 nt)	unitig_1					No	No					10.9951	20.7528	16.0641	11.3117	39	57	53	34	0.563	0.0859145	0.115	0.789717	0.448	0.15348	-0.611	0.0509356	-0.725	0.0160097	-0.162	0.595115
CH63R_01085	FolB domain-containing protein (1062 nt)	unitig_1					No	No					2.66656	17.0739	9.40526	11.9404	14	71	47	56	2.318	5.58871e-14	0.616	0.0555397	1.702	6.96519e-08	0.258	0.401935	-0.357	0.187903	1.96	8.81371e-12
CH63R_01086	Peptidase family M1 (2619 nt)	unitig_1					No	No					404.345	122.178	82.1242	150.262	5414	1335	1018	1780	-2.021	4.59255e-52	0.386	0.0126979	-2.407	1.64029e-73	0.803	5.76809e-09	0.417	0.00279157	-1.603	6.11672e-35
CH63R_01087	phosphopyruvate hydratase (1317 nt)	unitig_1					No	No					229.093	301.478	249.339	501.791	1543	1713	1547	2989	0.146	0.496865	0.141	0.543308	0.005	0.982596	0.947	1.80006e-07	0.806	7.8705e-06	0.952	6.87885e-08
CH63R_01088	Nonselective cation channel (2157 nt)	unitig_1					No	No					29.5287	36.5304	22.4037	26.3542	325	326	233	251	-0.001	0.993979	0.485	0.00279957	-0.487	0.000728031	0.118	0.48193	-0.368	0.00995088	-0.369	0.00521871
CH63R_01089	Nonselective cation channel (300 nt)	unitig_1					No	No					11.5195	19.999	9.51275	3.1603	18	23	13	4	0.391	0.498368	0.794	0.203121	-0.403	0.475912	-1.617	0.0061565	-2.412	8.40597e-06	-2.02	9.5285e-05
CH63R_01090	Alpha-glucuronidase (2541 nt)	unitig_1	GH67		Not specific		Yes	No					12.4292	21.1455	18.1195	86.2211	159	238	212	943	0.569	0.178257	0.153	0.770318	0.416	0.308915	2.132	1.00664e-08	1.979	8.46197e-08	2.549	1.73535e-12
CH63R_01091	N-glutamine methyltransferase mtq2 (798 nt)	unitig_1					No	No					21.7134	13.0319	9.89421	6.18793	89	41	38	22	-1.082	0.000597778	0.154	0.737914	-1.235	3.96573e-05	-0.758	0.0260751	-0.912	0.00548927	-1.993	5.86466e-13
CH63R_01092	Small nuclear ribonucleoprotein Sm D1 (375 nt)	unitig_1					No	No					73.469	59.7304	81.4291	101.446	142	92	145	177	-0.621	0.0315555	-0.657	0.032747	0.035	0.909377	0.277	0.340888	0.933	0.000493181	0.312	0.225436
CH63R_01093	Tyrosinase (1908 nt)	unitig_1			Not specific		Yes	No					0.754686	1.81682	0.698	0.310564	7	14	6	3	0.934	0.159143	1.137	0.135908	-0.204	0.790715	-1.214	0.111485	-2.351	0.000300666	-1.417	0.0281052
CH63R_01094	DNA-directed RNA polymerase (3678 nt)	unitig_1					No	No					8.52167	28.3836	54.9608	61.103	162	414	979	1022	1.362	1.50565e-09	-1.23	6.19833e-08	2.592	1.03869e-33	0.062	0.818013	1.293	2.04065e-09	2.654	4.67479e-36
CH63R_01095	hypothetical protein (192 nt)	unitig_1					No	No					601.975	287.486	103.055	82.0938	589	233	93	70	-1.341	1.0984e-09	1.299	2.32937e-07	-2.64	1.41801e-31	-0.423	0.111763	-1.722	2.9116e-14	-3.063	5.61206e-47
CH63R_01096	ADP-ribosylation factor (384 nt)	unitig_1					No	No					685.722	348.247	113.955	83.9455	1340	555	207	143	-1.27	3.42887e-09	1.414	9.50807e-10	-2.684	5.88344e-36	-0.535	0.0269713	-1.949	1.31391e-19	-3.219	5.25065e-54
CH63R_01097	Glycosyltransferase family 17 (1140 nt)	unitig_1	GT17				No	No					202.644	43.9744	8.17762	0.727701	1190	210	43	4	-2.499	1.51973e-19	2.248	5.3848e-12	-4.747	2.95489e-56	-3.48	1.72184e-15	-5.727	1.96948e-44	-8.227	7.50196e-94
CH63R_01098	Beta-eliminating lyase (1356 nt)	unitig_1					No	No					52.8474	29.3987	17.9592	34.7552	370	168	115	212	-1.152	5.80521e-09	0.52	0.0309726	-1.671	1.65816e-17	0.869	2.30614e-05	0.35	0.0904969	-0.802	8.04525e-06
CH63R_01099	Trehalase (2028 nt)	unitig_1	GH37		Not specific		Yes	No					35.2648	60.6808	45.3591	135.127	364	497	442	1029	0.441	0.573186	0.168	0.857709	0.273	0.716546	1.189	0.0913077	1.022	0.130712	1.462	0.025328
CH63R_01100	Acetyltransferase (585 nt)	unitig_1					No	No					15.343	8.20472	8.29316	8.71109	47	20	23	23	-1.216	0.00330093	-0.223	0.702271	-0.993	0.00930007	-0.021	0.967867	0.202	0.652919	-1.014	0.0024345
CH63R_01101	SPFH domain/Band 7 family protein (936 nt)	unitig_1					No	No					203.12	184.036	183.954	254.2	979	707	826	1067	-0.469	0.00101407	-0.224	0.171041	-0.245	0.0854977	0.369	0.00924679	0.593	1.3706e-05	0.124	0.376314
CH63R_01102	Ubiquitin-like protein 1 (258 nt)	unitig_1					No	No					321.475	288.358	269.528	278.67	426	306	326	326	-0.477	0.00710553	-0.1	0.666716	-0.377	0.0276249	-0.009	0.968073	0.091	0.62701	-0.386	0.0163625
CH63R_01103	RNA polymerase II transcription factor SIII subunit A (1260 nt)	unitig_1					No	No					35.9985	45.2888	31.8601	33.202	233	237	189	184	0.019	0.930302	0.306	0.127533	-0.287	0.0985542	-0.044	0.832407	-0.35	0.0379477	-0.331	0.034572
CH63R_01104	Transcription initiation factor IIF (1260 nt)	unitig_1			Not specific		Yes	No	Winged helix repressor DNA-binding				34.551	46.3469	41.2974	46.4326	223	242	252	260	0.11	0.529243	-0.058	0.78395	0.168	0.275112	0.055	0.75344	0.113	0.471431	0.223	0.102705
CH63R_01105	Upf0655 protein ycr015c (861 nt)	unitig_1					No	No					2.39711	7.5877	5.96618	10.828	11	28	25	42	1.324	0.00546958	0.126	0.842474	1.198	0.00924044	0.757	0.0821514	0.631	0.138573	1.955	1.39268e-06
CH63R_01106	hypothetical protein (663 nt)	unitig_1					No	No					0.14479	0	0	0	1	0	0	0	-1.425	NA	0.097	NA	-1.523	NA	-0.431	NA	-0.528	NA	-1.953	NA
CH63R_01107	nod factor export ATP-binding protein I (4701 nt)	unitig_1					No	No					5.98316	6.94853	5.24101	4.1176	142	134	115	85	-0.092	0.770434	0.207	0.524079	-0.299	0.258458	-0.443	0.101179	-0.65	0.0101219	-0.742	0.00166376
CH63R_01108	Dihydrolipoyllysine-residue succinyltransferase (1293 nt)	unitig_1					No	No					47.5154	104.764	142.581	329.779	316	554	892	1927	0.812	1.97145e-07	-0.684	2.07453e-05	1.496	2.80686e-24	1.112	1.08549e-14	1.795	4.02463e-35	2.607	3.36162e-75
CH63R_01109	Basic proline-rich protein (987 nt)	unitig_1					No	No					29.2268	32.0146	29.8779	23.9344	147	131	140	107	-0.177	0.454967	-0.105	0.712844	-0.073	0.749644	-0.392	0.0639738	-0.287	0.17612	-0.465	0.0131318
CH63R_01110	hypothetical protein (1680 nt)	unitig_1					No	No					3.19987	1.34914	1.13247	0.352712	27	10	9	3	-1.5	0.00618121	0.094	0.916691	-1.594	0.00196429	-1.703	0.00833181	-1.797	0.00458952	-3.297	2.74328e-10
CH63R_01111	Serine/threonine-protein phosphatase 2A activator (1278 nt)	unitig_1					No	No					20.4311	36.2006	35.2076	28.5305	134	183	215	166	0.459	0.107783	-0.222	0.496844	0.681	0.00910393	-0.375	0.180071	-0.152	0.589943	0.307	0.240592
CH63R_01112	Exosome complex subunit Rrp46 (732 nt)	unitig_1					No	No					48.5226	50.635	48.7333	41.8243	183	145	170	141	-0.314	0.291436	-0.208	0.539765	-0.106	0.721711	-0.275	0.348045	-0.067	0.823639	-0.381	0.138657
CH63R_01113	hypothetical protein (492 nt)	unitig_1			Species specific		Yes	No					3.80472	3.52286	1.35344	0.481753	10	6	3	1	-0.613	0.617819	0.947	NA	-1.56	0.163117	-1.373	0.291213	-2.32	0.041359	-2.933	0.00538562
CH63R_01114	ATP-NAD kinase (1983 nt)	unitig_1					No	No					21.397	27.4991	27.7755	27.7303	217	219	266	246	0.029	0.897339	-0.263	0.195253	0.291	0.0893507	-0.106	0.583429	0.157	0.380504	0.186	0.254349
CH63R_01115	homeobox domain-containing protein (1839 nt)	unitig_1					No	No	Homeodomain-like				22.0024	23.1999	25.9156	43.6926	209	172	230	369	-0.267	0.323609	-0.409	0.14079	0.142	0.585465	0.678	0.00405527	1.087	2.47121e-06	0.82	0.000191586
CH63R_01116	GTP-binding nuclear protein GSP1/Ran (627 nt)	unitig_1					No	No					268.544	610.071	784.839	1050.22	864	1555	2370	2965	0.848	2.93571e-12	-0.605	1.74243e-06	1.453	2.26427e-35	0.324	0.00964896	0.929	3.11156e-15	1.777	7.98239e-54
CH63R_01117	26S proteasome non-ATPase regulatory subunit 9 (735 nt)	unitig_1					No	No					148.043	77.4565	52.676	42.8898	559	232	184	143	-1.263	2.32658e-13	0.333	0.122952	-1.596	6.20193e-21	-0.369	0.0572931	-0.702	9.27201e-05	-1.965	1.55863e-34
CH63R_01118	PWI domain-containing protein (414 nt)	unitig_1					No	No					78.8373	97.9018	59.2823	52.1946	167	165	118	96	-0.013	0.955258	0.488	0.0172942	-0.501	0.00466877	-0.293	0.129538	-0.782	5.48537e-06	-0.795	3.92712e-07
CH63R_01119	hypothetical protein (831 nt)	unitig_1					No	No					70.2931	53.2665	40.6381	31.8977	299	185	162	119	-0.708	4.41733e-06	0.177	0.388806	-0.885	2.49633e-09	-0.445	0.00647406	-0.621	7.88003e-05	-1.33	9.74506e-23
CH63R_01120	F-box domain containing protein (957 nt)	unitig_1					No	No					13.1907	15.3249	11.0336	8.79238	64	60	51	37	-0.078	0.864456	0.25	0.597245	-0.328	0.388796	-0.463	0.240544	-0.713	0.0488325	-0.791	0.0185461
CH63R_01121	Dynamin central region (2424 nt)	unitig_1					No	No					16.435	46.5874	53.6073	72.228	203	463	623	786	1.185	1.41442e-21	-0.425	0.00121736	1.61	3.47665e-42	0.337	0.00430577	0.761	4.39137e-11	1.947	8.72616e-67
CH63R_01122	CHCH domain-containing protein (348 nt)	unitig_1					No	No					48.2739	69.3452	77.6328	51.7636	86	95	130	83	0.172	0.508328	-0.414	0.105588	0.586	0.00566979	-0.659	0.00184518	-0.245	0.287335	-0.072	0.742906
CH63R_01123	LIM domain-containing protein (2355 nt)	unitig_1					No	No					3.9336	10.0207	10.5024	23.4842	48	96	120	249	1.019	2.51401e-06	-0.307	0.206655	1.326	3.15563e-11	1.062	1.48891e-09	1.369	1.23199e-13	2.388	4.00846e-41
CH63R_01124	Ubiquitin family protein (315 nt)	unitig_1					No	No					245.476	157.029	168.21	263.609	400	205	252	374	-0.963	5.19019e-05	-0.299	0.296982	-0.664	0.00433331	0.567	0.018715	0.866	0.000194853	-0.096	0.691169
CH63R_01125	Nuclear pore complex protein nup107 (3480 nt)	unitig_1					No	No					66.9076	50.1125	44.8575	55.6912	1191	714	748	868	-0.737	4.34023e-13	-0.065	0.646109	-0.672	1.13529e-11	0.217	0.0453807	0.282	0.00696665	-0.456	1.3753e-06
CH63R_01126	hypothetical protein (1098 nt)	unitig_1					No	No					15.7808	23.314	13.3421	36.3017	89	106	69	177	0.252	0.41443	0.605	0.0559307	-0.353	0.223518	1.342	3.46686e-07	0.737	0.00459122	0.989	4.34964e-05
CH63R_01127	F-box domain-containing protein (1638 nt)	unitig_1					No	No					44.5696	62.9192	56.3912	56.3857	373	423	449	417	0.182	0.248871	-0.078	0.683557	0.26	0.0698348	-0.1	0.532608	-0.023	0.886419	0.16	0.245363
CH63R_01128	hypothetical protein (2868 nt)	unitig_1					No	No	HMG				20.7523	23.5693	15.2575	19.4626	301	274	206	250	-0.135	0.589164	0.409	0.0936836	-0.544	0.0103422	0.271	0.244649	-0.139	0.538799	-0.274	0.184004
CH63R_01129	V-ATPase subunit C (1182 nt)	unitig_1					No	No					78.6973	134.116	92.2302	168.342	473	642	516	889	0.441	0.00231697	0.314	0.0499649	0.128	0.403479	0.781	9.68868e-09	0.467	0.000649677	0.909	2.45567e-12
CH63R_01130	Adenylyl-sulfate kinase (633 nt)	unitig_1					No	No					90.0816	153.547	178.683	220.734	293	398	542	621	0.439	0.0160046	-0.446	0.0187505	0.885	9.97519e-08	0.198	0.288568	0.644	0.000128847	1.082	1.21565e-11
CH63R_01131	Thioesterase superfamily protein (801 nt)	unitig_1					No	Weakly Probable					52.6121	54.5957	57.8365	79.1555	217	177	224	277	-0.29	0.244617	-0.328	0.213808	0.039	0.879819	0.315	0.178355	0.643	0.00335381	0.354	0.0932827
CH63R_01132	hypothetical protein (528 nt)	unitig_1					No	No					338.895	102.52	44.6811	166.395	912	216	108	362	-2.053	1.88734e-06	0.987	0.0438941	-3.04	5.79581e-13	1.721	9.03736e-05	0.734	0.0977349	-1.318	0.0016782
CH63R_01133	CBF/Mak21 family protein (3060 nt)	unitig_1					No	No					25.4578	42.743	56.2993	57.8356	398	525	837	803	0.406	0.0262874	-0.663	0.000247616	1.069	8.50191e-11	-0.058	0.778984	0.605	0.000343486	1.011	3.6306e-10
CH63R_01134	prolyl-tRNA synthetase (1704 nt)	unitig_1					No	No					35.407	33.8011	30.7043	37.9041	311	237	250	290	-0.393	0.0454877	-0.079	0.761282	-0.314	0.0950333	0.211	0.296823	0.289	0.12601	-0.103	0.576372
CH63R_01135	Prefoldin (354 nt)	unitig_1					No	No					129.622	116.002	102.652	229.546	236	172	175	372	-0.461	0.0350964	-0.03	0.925649	-0.432	0.0378921	1.088	3.30422e-08	1.118	1.73235e-08	0.657	0.000420228
CH63R_01136	Dihydrolipoyl dehydrogenase (1530 nt)	unitig_1					No	No					113.062	186.919	319.516	566.892	894	1166	2376	3946	0.383	0.139206	-1.023	2.83029e-05	1.406	7.46192e-10	0.73	0.00234961	1.753	1.19433e-14	2.136	1.39588e-21
CH63R_01137	MIF4G domain-containing protein (2574 nt)	unitig_1					No	No					21.0714	36.3618	35.7375	33.2881	278	377	442	387	0.448	0.00905577	-0.219	0.262784	0.668	2.93565e-05	-0.193	0.27799	0.027	0.884725	0.475	0.00223297
CH63R_01138	Signal recognition particle 14kD protein (405 nt)	unitig_1					No	No					181.563	232.746	225.957	312.324	379	381	442	576	0.014	0.953191	-0.206	0.346553	0.219	0.242783	0.384	0.0368239	0.59	0.000799993	0.604	0.000328491
CH63R_01139	RNP domain-containing protein (1179 nt)	unitig_1			Species specific		Yes	No					84.8413	77.1237	70.1151	168.972	513	369	392	891	-0.468	0.000480421	-0.085	0.632892	-0.382	0.00298881	1.179	2.19618e-22	1.264	1.48422e-24	0.797	3.08289e-12
CH63R_01140	RNP domain-containing protein (276 nt)	unitig_1					No	No					89.2137	77.2909	71.6903	219.275	126	87	94	273	-0.535	0.00906174	-0.118	0.674713	-0.417	0.0297521	1.525	1.56015e-18	1.644	1.71445e-19	1.109	3.89269e-13
CH63R_01141	RpsU-divergently transcribed protein (771 nt)	unitig_1					No	No					22.4115	37.3522	79.2112	143.31	89	120	294	506	0.417	0.0975989	-1.301	1.48274e-08	1.718	1.40886e-16	0.78	0.000131501	2.081	6.27363e-23	2.498	3.19404e-36
CH63R_01142	RecF/RecN/SMC N terminal domain-containing protein (3615 nt)	unitig_1					No	No					10.3033	21.3544	15.8151	22.686	190	317	280	372	0.74	3.72724e-05	0.19	0.385161	0.55	0.00197296	0.418	0.0203759	0.228	0.205198	0.968	3.10878e-09
CH63R_01143	Regulatory factor sgt1 (1899 nt)	unitig_1					No	No	SGT1				21.3325	19.2372	17.0318	23.4651	209	148	157	200	-0.489	0.0274669	-0.076	0.804289	-0.414	0.0506063	0.35	0.11241	0.425	0.0450102	-0.064	0.763348
CH63R_01144	hypothetical protein (1455 nt)	unitig_1					No	No					10.8532	9.43825	3.72664	1.52042	82	53	25	10	-0.594	0.175509	1.078	0.0245699	-1.672	5.20025e-05	-1.348	0.00422169	-2.427	1.27149e-08	-3.02	4.81212e-14
CH63R_01145	THUMP domain-containing protein (1452 nt)	unitig_1					No	No					76.9555	52.339	54.7704	51.0393	570	309	385	339	-0.879	3.19037e-06	-0.312	0.160948	-0.567	0.00221002	-0.183	0.388289	0.129	0.529503	-0.75	1.99455e-05
CH63R_01146	Pyruvate decarboxylase (1725 nt)	unitig_1					No	No					8.09706	15.4582	9.044	5.47328	71	111	73	42	0.641	0.0316906	0.58	0.0784014	0.061	0.85601	-0.814	0.00678014	-1.394	6.25719e-07	-0.752	0.00644024
CH63R_01147	Sulfhydryl oxidase (525 nt)	unitig_1					No	No					24.5933	42.1566	59.432	106.021	66	92	149	247	0.461	0.0445673	-0.708	0.00168392	1.169	1.39983e-09	0.729	5.64786e-05	1.437	7.59937e-14	1.898	2.58018e-27
CH63R_01148	Uroporphyrinogen-III synthase (933 nt)	unitig_1					No	No					57.0523	49.158	38.3365	41.1551	273	185	171	173	-0.553	0.00241778	0.124	0.609388	-0.677	9.29219e-05	0.018	0.939001	-0.106	0.583713	-0.659	3.46767e-05
CH63R_01149	Nrm1-like protein (1086 nt)	unitig_1					No	No					8.17646	13.7501	17.0809	30.9555	46	60	89	150	0.418	0.117345	-0.545	0.0434246	0.962	1.3665e-05	0.759	0.000194478	1.304	1.97743e-09	1.722	6.65062e-19
CH63R_01150	metallopeptidase (2316 nt)	unitig_1					No	No					3.3781	8.92299	13.8419	33.7044	40	84	155	319	1.07	0.01245	-0.871	0.0512439	1.941	7.25564e-07	1.036	0.00932398	1.907	8.06369e-07	2.977	2.69878e-15
CH63R_01151	CDP-diacylglycerol-serine O-phosphatidyltransferase (735 nt)	unitig_1					No	No					97.498	114.643	96.5511	124.585	370	339	340	385	-0.122	0.731439	0.002	0.996435	-0.124	0.703062	0.183	0.58622	0.181	0.557987	0.059	0.853188
CH63R_01152	Threonyl-tRNA synthetase (2379 nt)	unitig_1					No	No					71.6238	132.486	120.919	151.805	870	1275	1382	1651	0.553	0.00026136	-0.113	0.546754	0.666	4.75337e-06	0.256	0.106193	0.369	0.0129186	0.922	5.98053e-11
CH63R_01153	Gar1 protein RNA binding region (654 nt)	unitig_1					No	No					72.8043	157.79	232.728	247.835	245	412	737	743	0.754	0.000366395	-0.83	0.000107079	1.584	7.19398e-16	0.012	0.96302	0.843	2.59547e-05	1.597	1.25413e-16
CH63R_01154	Aminotriazole resistance protein (672 nt)	unitig_1					No	Weakly Probable					1.07138	3.37285	0.990911	0.999351	4	9	3	3	1.292	0.118336	1.5	NA	-0.208	0.836995	-0.153	0.88866	-1.653	0.0302011	-0.361	0.659436
CH63R_01155	PH domain-containing protein (2802 nt)	unitig_1					No	No					22.3888	50.4377	37.0393	66.9816	319	544	493	761	0.765	0.0806803	0.145	0.795675	0.62	0.145102	0.623	0.157505	0.478	0.259501	1.243	0.00177767
CH63R_01156	hypothetical protein (279 nt)	unitig_1					No	No					0.86018	1.43362	0.681917	0.424772	1	1	1	0	0.346	NA	0.622	NA	-0.277	NA	-0.63	NA	-1.252	NA	-0.906	0.572559
CH63R_01157	hypothetical protein (1488 nt)	unitig_1					No	No					43.6434	41.6646	32.6681	36.7959	330	255	233	243	-0.376	0.0301065	0.129	0.554797	-0.505	0.00192569	0.061	0.761741	-0.068	0.708978	-0.444	0.00331143
CH63R_01158	Lecithin:cholesterol acyltransferase (1980 nt)	unitig_1					No	No					45.7436	51.5126	39.7325	23.7023	465	415	376	209	-0.161	0.317731	0.144	0.426423	-0.305	0.0348709	-0.845	2.38723e-09	-0.989	1.89109e-12	-1.151	3.2015e-18
CH63R_01159	Acetyltransferase (561 nt)	unitig_1					No	No					74.9488	53.2356	33.2353	30.0679	217	122	87	75	-0.828	0.000463492	0.471	0.0981201	-1.299	1.45453e-08	-0.225	0.415634	-0.696	0.00345362	-1.524	6.11376e-13
CH63R_01160	DNA polymerase ii large subunit-like protein (1149 nt)	unitig_1					No	No					61.4492	47.4592	22.1053	19.3909	366	218	119	102	-0.734	0.00641049	0.867	0.00298353	-1.601	5.38397e-10	-0.236	0.448164	-1.103	2.27862e-05	-1.838	7.50208e-14
CH63R_01161	WD-40 repeat-containing protein (1197 nt)	unitig_1					No	No					21.8938	23.6134	23.762	24.3887	134	114	137	132	-0.224	0.293709	-0.25	0.286439	0.027	0.901263	-0.052	0.813447	0.198	0.31229	-0.025	0.892565
CH63R_01162	Nuclear import and export protein (3855 nt)	unitig_1					No	No					40.652	45.134	30.6974	39.2373	799	703	568	689	-0.18	0.289176	0.313	0.0704519	-0.494	0.00106791	0.278	0.0853044	-0.035	0.835987	-0.216	0.14936
CH63R_01163	hypothetical protein (351 nt)	unitig_1					No	No					31.1782	3.41863	1.89713	0.450185	56	5	3	1	-3.486	4.97442e-08	0.588	0.581509	-4.073	1.09971e-09	-1.993	0.0473201	-2.581	0.00502645	-6.066	1.10876e-15
CH63R_01164	hypothetical protein (252 nt)	unitig_1					No	No					2.09515	0.529074	0	0	3	1	0	0	-1.951	NA	1.975	NA	-3.925	NA	-0.681	NA	-2.655	NA	-4.606	0.0141033
CH63R_01165	Negative acting factor (1794 nt)	unitig_1					No	No	Zn2Cys6				231.429	128.347	47.5637	37.1256	2117	958	400	297	-1.145	1.43289e-14	1.25	6.34067e-15	-2.395	7.64373e-58	-0.435	0.00906563	-1.686	2.14342e-29	-2.83	2.9292e-85
CH63R_01166	hypothetical protein (312 nt)	unitig_1					No	No					414.137	166.231	48.7833	4.17828	657	212	70	6	-1.626	1.43966e-10	1.57	5.95367e-08	-3.197	4.8263e-34	-3.535	2.08622e-22	-5.106	6.02031e-49	-6.732	3.26869e-88
CH63R_01167	Sec23/Sec24 trunk domain-containing protein (2856 nt)	unitig_1					No	No					42.8218	78.7076	65.3502	101.484	626	907	882	1319	0.538	0.000751656	0.041	0.856126	0.497	0.00138416	0.576	0.000203945	0.536	0.000459657	1.074	2.22288e-13
CH63R_01168	hypothetical protein (846 nt)	unitig_1					No	No					25.5309	31.0465	13.2684	13.5415	110	108	53	51	-0.022	0.954058	1.018	0.00259023	-1.04	0.000651257	-0.07	0.857516	-1.088	0.000221532	-1.11	6.94882e-05
CH63R_01169	Mitogen-activated protein kinase (1068 nt)	unitig_1					No	No					533.686	227.454	134.408	156.092	2891	1009	683	748	-1.518	7.68673e-20	0.56	0.00281707	-2.078	2.28147e-36	0.13	0.523521	-0.43	0.013382	-1.948	1.72208e-33
CH63R_01170	Oxidation resistance protein 1 (891 nt)	unitig_1					No	No					3.23219	12.2703	12.3847	10.4634	15	44	50	41	1.57	5.34862e-05	-0.188	0.695597	1.758	1.71484e-06	-0.28	0.472645	-0.092	0.815446	1.478	2.42413e-05
CH63R_01171	hypothetical protein (1965 nt)	unitig_1					No	No					342.801	54.552	41.9239	10.655	3452	442	393	96	-2.964	1.45754e-93	0.166	0.394891	-3.13	1.07765e-105	-2.039	3.21051e-38	-2.205	2.46939e-44	-5.169	3.05586e-268
CH63R_01172	hypothetical protein (1605 nt)	unitig_1					No	No					35.8266	41.784	25.1895	28.2557	293	275	191	203	-0.092	0.609264	0.52	0.00255647	-0.612	4.96505e-05	0.082	0.657488	-0.438	0.00353985	-0.53	0.000112041
CH63R_01173	caspase domain-containing protein (1263 nt)	unitig_1					No	No					200.809	158.768	79.7625	60.0532	1296	833	475	337	-0.64	1.10169e-05	0.801	2.17921e-07	-1.441	2.294e-24	-0.499	0.00114248	-1.3	6.25006e-20	-1.94	1.05964e-45
CH63R_01174	Microtubule associated protein (4266 nt)	unitig_1					No	No					2.11524	2.03147	9.16488	24.4468	46	38	191	475	-0.349	0.27419	-2.378	1.59778e-18	2.028	7.52879e-21	1.322	8.25637e-12	3.7	2.4594e-49	3.35	4.02639e-61
CH63R_01175	F-box domain-containing protein (1767 nt)	unitig_1					No	No					13.4731	11.469	5.97575	9.63561	123	78	52	77	-0.603	0.0442128	0.639	0.0640282	-1.242	1.31463e-05	0.567	0.0677923	-0.073	0.821609	-0.676	0.00922968
CH63R_01176	Ubiquitin carboxyl-terminal hydrolase (1572 nt)	unitig_1					No	No					17.4344	28.4973	15.3705	12.1376	139	179	115	85	0.377	0.0764976	0.646	0.00413871	-0.269	0.210012	-0.436	0.0444507	-1.083	2.76508e-08	-0.705	0.000167867
CH63R_01177	Nucleoporin pom152 (3810 nt)	unitig_1					No	No					10.9854	24.4957	28.6131	38.1248	214	379	528	659	0.827	1.23936e-06	-0.472	0.00978597	1.299	6.64283e-16	0.32	0.061145	0.792	9.45634e-07	1.619	1.46992e-25
CH63R_01178	Nrap protein (3261 nt)	unitig_1					No	No					5.72562	22.4051	29.7547	27.7532	95	291	465	416	1.616	6.89797e-13	-0.668	0.00499362	2.284	3.86772e-26	-0.161	0.519018	0.507	0.0219438	2.123	1.52619e-23
CH63R_01179	Succinyl-CoA:3-ketoacid-coenzyme A transferase (1560 nt)	unitig_1					No	No					44.7674	62.561	72.1383	144.138	362	409	539	1002	0.169	0.524442	-0.403	0.117498	0.572	0.0112273	0.893	5.37013e-05	1.296	2.24643e-09	1.465	3.42974e-12
CH63R_01180	Cbs domain-containing protein (1446 nt)	unitig_1					No	No					9.02867	13.2774	10.3943	10.0262	67	75	73	65	0.203	0.47857	0.088	0.806103	0.115	0.676046	-0.151	0.59178	-0.239	0.350936	-0.036	0.886473
CH63R_01181	Casein kinase substrate phosphoprotein PP28 (768 nt)	unitig_1					No	No					59.1226	104.162	127.704	137.697	233	323	474	475	0.478	0.00464412	-0.539	0.00183624	1.017	3.00867e-11	0.008	0.96761	0.547	0.000496002	1.026	3.29323e-12
CH63R_01182	hypothetical protein (1029 nt)	unitig_1					No	No					20.5706	45.6084	48.2571	59.4668	109	188	238	277	0.805	5.60867e-06	-0.323	0.102514	1.128	7.94718e-12	0.218	0.213758	0.541	0.00104501	1.347	2.29059e-18
CH63R_01183	Translation initiation factor IF-2 (3021 nt)	unitig_1					No	No					16.2853	48.679	39.9277	46.9835	252	598	573	650	1.248	1.81544e-16	0.063	0.765256	1.185	2.12644e-15	0.178	0.286324	0.116	0.475343	1.364	2.80323e-21
CH63R_01184	Ribosome biogenesis protein TSR3 (1179 nt)	unitig_1					No	No					42.7056	42.2936	38.406	38.8336	257	201	216	207	-0.343	0.0254111	-0.092	0.650666	-0.252	0.0843612	-0.067	0.694521	0.025	0.879077	-0.318	0.0134116
CH63R_01185	VHS domain-containing protein (1947 nt)	unitig_1					No	No					41.2926	66.7661	60.1936	106.885	411	532	553	938	0.372	0.0101902	-0.061	0.750567	0.432	0.00162744	0.756	8.60687e-09	0.817	5.40451e-10	1.189	2.6708e-21
CH63R_01186	Fha domain protein (1017 nt)	unitig_1					No	No					14.5835	11.1433	10.3826	12.0415	76	47	50	53	-0.699	0.0139492	-0.101	0.806619	-0.598	0.0240519	0.104	0.745301	0.205	0.486092	-0.494	0.0335967
CH63R_01187	LipA and NB-ARC domain-containing protein (1887 nt)	unitig_1					No	No					4.17153	16.3214	16.9384	1.63291	40	125	153	14	1.652	8.76569e-08	-0.289	0.429583	1.941	6.01708e-11	-3.452	1.45283e-27	-3.162	8.90649e-23	-1.511	5.14165e-06
CH63R_01188	LipA and NB-ARC domain-containing protein (2472 nt)	unitig_1					No	No					1.78633	10.5712	13.3532	1.10265	22	108	159	12	2.252	2.08316e-16	-0.556	0.0419167	2.808	4.85308e-27	-3.685	5.67919e-41	-3.129	3.3534e-28	-0.877	0.00531851
CH63R_01189	Class V chitinase, putative (822 nt)	unitig_1					Yes	Highly Probable					8.64198	15.8954	15.5074	0.816988	36	53	60	3	0.562	0.0977011	-0.169	0.684712	0.731	0.0172305	-4.24	1.80059e-22	-4.071	2.29847e-20	-3.509	3.25814e-16
CH63R_01190	Serine hydroxymethyltransferase (1455 nt)	unitig_1					No	No					184.24	312.928	320.426	135.697	1378	1848	2235	903	0.423	0.0131053	-0.273	0.144334	0.696	1.3963e-05	-1.306	1.36728e-16	-1.033	7.55753e-11	-0.609	0.000127339
CH63R_01191	Vacuolar protease A (1200 nt)	unitig_1			Not specific	A01A	Yes	No					1017.16	504.975	338.495	926.199	6338	2521	1912	4849	-1.325	2.56958e-07	0.397	0.186424	-1.722	6.9293e-12	1.338	1.81529e-07	0.941	0.000240045	-0.385	0.144054
CH63R_01192	hypothetical protein (2757 nt)	unitig_1					No	No					23.5028	35.0122	29.8459	33.8297	330	390	398	421	0.246	0.132566	-0.019	0.935222	0.265	0.0830461	0.082	0.640674	0.1	0.530445	0.347	0.013692
CH63R_01193	hypothetical protein (963 nt)	unitig_1					No	No					0.0996844	0	0.0987824	0.0410216	1	0	0	0	-1.558	NA	-1.37	NA	-0.187	NA	-0.909	NA	0.461	NA	-1.096	NA
CH63R_01194	Prefoldin subunit (2898 nt)	unitig_1					No	No					10.8981	29.0761	31.1511	38.5905	163	335	435	481	1.046	0.000101681	-0.368	0.233593	1.414	3.74682e-08	0.146	0.638808	0.514	0.0531825	1.56	5.00891e-10
CH63R_01195	YagE family protein (1275 nt)	unitig_1					No	No					14.0794	8.05189	13.1313	13.4158	93	38	81	74	-1.219	0.00187916	-1.011	0.0176424	-0.208	0.601826	-0.112	0.799611	0.899	0.0193669	-0.32	0.376025
CH63R_01196	Cytosine-specific methyltransferase (3456 nt)	unitig_1					No	No					1.5416	3.08627	3.44066	2.88048	28	45	58	45	0.686	0.0471418	-0.383	0.317698	1.069	0.000479172	-0.34	0.292131	0.043	0.903077	0.729	0.0118172
CH63R_01197	Prefoldin subunit (1947 nt)	unitig_1			Not specific		Yes	No					2.93362	1.78043	0.586302	0.649266	29	17	5	6	-0.883	0.224601	1.523	0.0763808	-2.406	0.000908896	0.082	0.934045	-1.441	0.0393084	-2.324	0.000226474
CH63R_01198	Alkaline phosphatase (1491 nt)	unitig_1			Not specific		Yes	No					1.35206	1.07305	1.08462	13.5124	10	6	8	93	-0.629	0.403577	-0.212	0.831679	-0.417	0.539365	3.548	2.68429e-10	3.76	3.17655e-10	3.132	8.04955e-11
CH63R_01199	major facilitator superfamily transporter (1611 nt)	unitig_1					No	No					2.50269	6.53806	2.89339	2.40308	21	44	22	18	1.075	0.00238576	0.961	0.0176725	0.114	0.791525	-0.348	0.402188	-1.309	8.86241e-05	-0.235	0.510257
CH63R_01200	Dimethylaniline monooxygenase (2646 nt)	unitig_1					No	No					2.39446	1.81397	1.72567	3.38902	32	20	22	41	-0.694	0.127093	-0.145	0.818861	-0.549	0.189267	0.901	0.026691	1.045	0.0105508	0.352	0.328745
CH63R_01201	DNA replication regulator SLD2 (1434 nt)	unitig_1					No	No					2.74466	4.5558	5.30697	11.9283	21	28	39	78	0.404	0.459701	-0.477	0.405043	0.881	0.0572109	1.014	0.0227436	1.491	0.000767936	1.895	4.10002e-06
CH63R_01202	Ring finger domain protein (1080 nt)	unitig_1					No	No					21.1991	16.4189	15.1499	16.8623	118	74	81	82	-0.675	0.0098586	-0.117	0.7452	-0.558	0.0240425	0.036	0.908271	0.154	0.575732	-0.521	0.0197736
CH63R_01203	DSBA-like thioredoxin domain-containing protein (720 nt)	unitig_1					No	No					7.33303	25.3691	56.548	106.386	27	77	194	342	1.474	6.20601e-10	-1.364	6.62704e-11	2.838	5.87993e-43	0.814	5.78664e-07	2.178	5.65575e-31	3.651	5.24978e-78
CH63R_01204	DASH complex subunit Spc34 (801 nt)	unitig_1					No	No					5.09342	8.32252	9.02583	13.7104	21	27	35	49	0.36	0.414026	-0.369	0.434719	0.729	0.0481471	0.496	0.172094	0.865	0.0161439	1.225	0.000124585
CH63R_01205	hypothetical protein (1767 nt)	unitig_1					No	No					29.6898	11.3935	7.2678	9.21084	274	85	60	74	-1.681	NA	0.488	NA	-2.169	NA	0.291	NA	-0.197	NA	-1.878	NA
CH63R_01206	hypothetical protein (243 nt)	unitig_1					No	No					1.58018	2.19468	12.1356	6.34011	2	3	15	7	0.238	0.853791	-2.546	0.00973606	2.784	0.000408216	-1.033	0.150619	1.514	0.103569	1.752	0.0250568
CH63R_01207	hypothetical protein (528 nt)	unitig_1					No	No					1.18177	1.01005	5.7653	2.99271	3	2	14	8	-0.489	0.685375	-2.571	0.0111258	2.082	0.00579696	-0.872	0.243029	1.699	0.0724692	1.21	0.104547
CH63R_01208	hypothetical protein (1038 nt)	unitig_1					No	No					5.87259	36.6071	222.697	315.459	30	160	1159	1495	2.333	2.57175e-05	-2.809	2.95709e-07	5.142	8.67112e-23	0.361	0.563565	3.17	1.16286e-09	5.503	3.12384e-26
CH63R_01209	hypothetical protein (984 nt)	unitig_1					No	No					2.82915	3.52286	7.44392	15.0146	14	14	36	68	0.009	0.99207	-1.315	0.0577412	1.324	0.0255969	0.894	0.136811	2.209	0.000213253	2.218	5.20082e-05
CH63R_01210	Protein BTN (1236 nt)	unitig_1					No	No					1.08733	2.69674	1.15446	1.66197	7	13	7	10	0.894	0.203882	0.891	0.268207	0.002	0.997569	0.435	0.568092	-0.456	0.484966	0.437	0.485035
CH63R_01211	hypothetical protein (1791 nt)	unitig_1					No	No					1.01838	0.669984	1.06228	1.85277	10	5	9	16	-0.902	0.268595	-0.835	0.361914	-0.066	0.931595	0.773	0.25427	1.609	0.0236235	0.707	0.221604
CH63R_01212	Cytochrome P450 (1698 nt)	unitig_1					No	No		E-class P450, group I			0.367476	1.80596	2.57707	4.39706	3	12	22	34	1.912	0.00210186	-0.777	0.177449	2.689	1.00524e-06	0.664	0.126681	1.441	0.00171725	3.353	3.95563e-11
CH63R_01213	hypothetical protein (795 nt)	unitig_1					No	No					7.18461	11.0686	11.1281	6.95664	29	37	43	20	0.319	0.768741	-0.222	0.856464	0.54	0.568925	-1.026	0.282293	-0.805	0.378734	-0.486	0.59406
CH63R_01214	ThiJ/PfpI family protein (867 nt)	unitig_1					No	No					6.80941	13.225	7.35126	10.1607	30	46	31	36	0.616	0.195298	0.606	0.248819	0.01	0.985556	0.27	0.59629	-0.336	0.457481	0.28	0.52095
CH63R_01215	Haloacid dehalogenase (747 nt)	unitig_1					No	No					8.16031	2.1418	1.52815	1.37496	31	6	5	4	-2.283	0.00214	0.211	0.857563	-2.494	0.000478801	-0.322	0.731509	-0.533	0.523134	-2.817	8.76457e-06
CH63R_01216	YisB protein (786 nt)	unitig_1					No	No					5.12956	2.20515	1.45233	1.40726	21	6	6	5	-1.558	0.0130188	0.301	0.755796	-1.858	0.00212464	-0.17	0.83298	-0.47	0.498694	-2.028	5.32788e-05
CH63R_01217	hypothetical protein (1155 nt)	unitig_1					No	No					5.81794	4.0402	2.88265	3.52285	35	20	17	19	-0.76	0.405752	0.266	0.8169	-1.026	0.222509	0.195	0.845325	-0.071	0.939473	-0.832	0.297909
CH63R_01218	hypothetical protein (777 nt)	unitig_1					No	No					0.308868	0.857958	0.857004	0.152524	1	3	3	1	1.073	0.456096	-0.212	NA	1.286	0.317876	-2.398	0.0776605	-2.186	0.103199	-1.112	0.41529
CH63R_01219	Toxin biosynthesis protein (687 nt)	unitig_1					No	No					0.139732	0.194071	0.138468	1.72506	0	1	0	5	0.24	0.909944	0.249	NA	-0.009	0.996571	3.154	0.0438597	2.905	0.0540793	3.145	0.0161767
CH63R_01220	3',5'-bisphosphate nucleotidase (762 nt)	unitig_1					No	No					0.314948	0.874847	0.249678	17.4708	1	3	1	58	1.125	0.367869	1.401	0.348749	-0.276	0.849947	5.585	3.58862e-07	4.184	4.1881e-06	5.309	2.11539e-09
CH63R_01221	2-isopropylmalate synthase (1836 nt)	unitig_1					No	No					26.4041	77.6287	96.371	123.568	248	594	866	1034	1.255	4.13084e-10	-0.542	0.0130599	1.797	1.89366e-20	0.257	0.239419	0.8	4.72196e-05	2.055	3.61169e-27
CH63R_01222	hypothetical protein (198 nt)	unitig_1			Not specific		Yes	No					343.501	28.2814	31.2287	5.78591	353	21	31	5	-3.971	5.90007e-21	-0.47	0.414471	-3.501	6.13001e-19	-2.531	2.09351e-07	-2.061	4.99706e-05	-6.032	1.1436e-43
CH63R_01223	Ammecr1 family protein (810 nt)	unitig_1					No	No					217.058	162.132	75.6322	39.8939	905	542	284	146	-0.74	0.000252429	0.92	1.6816e-05	-1.66	1.66485e-17	-0.974	2.52518e-06	-1.894	5.56947e-22	-2.634	1.28978e-43
CH63R_01224	hypothetical protein (501 nt)	unitig_1					No	No					0.670631	0.532243	4.17725	5.28294	2	1	10	11	-0.484	0.749035	-2.842	0.0225154	2.357	0.00969896	0.166	0.863412	3.008	0.00698527	2.524	0.00309716
CH63R_01225	Het domain protein (1290 nt)	unitig_1			Not specific		Yes	No					22.4363	7.02808	2.06478	0.306231	148	38	13	2	-1.969	1.81819e-09	1.537	0.000769985	-3.506	3.82223e-20	-2.757	4.11148e-06	-4.295	2.1286e-15	-6.263	6.17748e-35
CH63R_01226	Het domain protein (2157 nt)	unitig_1					No	No					1.84693	3.58505	1.41126	0.329656	20	34	14	3	0.711	0.168215	1.199	0.03415	-0.487	0.369269	-2.081	0.000456702	-3.28	1.28999e-09	-2.568	1.23658e-06
CH63R_01227	Acyltransferase (1551 nt)	unitig_1					No	No					129.666	445.712	188.844	55.2951	1024	2822	1395	387	1.46	1.24471e-19	1.015	1.90157e-09	0.446	0.00837306	-1.847	4.4717e-30	-2.862	5.19953e-72	-1.401	3.17624e-18
CH63R_01228	hypothetical protein (510 nt)	unitig_1					No	No					59.8564	62.742	20.5177	0.46475	154	132	49	1	-0.224	0.542168	1.413	5.91216e-05	-1.638	3.69208e-07	-5.321	2.40325e-17	-6.735	3.88482e-28	-6.959	1.23582e-30
CH63R_01229	hypothetical protein (1266 nt)	unitig_1					No	No					27.6387	9.16226	2.85533	0.624072	178	49	17	4	-1.879	2.34596e-11	1.474	0.000162792	-3.354	1.19953e-24	-2.232	2.03777e-06	-3.707	8.61062e-19	-5.586	2.75537e-47
CH63R_01230	hypothetical protein (831 nt)	unitig_1					No	No					325.012	11.5518	6.86841	1.5212	1382	38	27	6	-5.134	2.80825e-109	0.513	0.152779	-5.647	1.4068e-120	-2.248	5.21268e-10	-2.761	2.19079e-15	-7.895	1.30898e-157
CH63R_01231	hypothetical protein (312 nt)	unitig_1					No	No					7.99967	7.2646	6.09791	4.93797	13	9	9	7	-0.479	0.49279	-0.012	0.990989	-0.467	0.458604	-0.384	0.582013	-0.372	0.5746	-0.851	0.112017
CH63R_01232	Eukaryotic translation initiation factor eIF2A (2079 nt)	unitig_1					No	No					32.7144	56.627	78.6094	84.6319	347	478	794	795	0.465	0.00309265	-0.724	3.36533e-06	1.189	6.81269e-17	0.005	0.978861	0.729	5.41753e-07	1.194	7.10964e-18
CH63R_01233	Integral membrane protein (1239 nt)	unitig_1					No	No					38.9718	129.668	65.952	2.42315	247	635	394	13	1.367	4.37101e-12	0.697	0.00115129	0.67	0.000965653	-4.859	2.75295e-83	-5.555	5.18611e-110	-4.188	5.15298e-63
CH63R_01234	Transcription factor (1287 nt)	unitig_1					No	No					7.98102	7.45884	7.09575	5.40222	53	37	45	31	-0.458	0.17825	-0.199	0.64298	-0.259	0.413632	-0.494	0.123521	-0.295	0.373806	-0.753	0.00520375
CH63R_01235	histone promoter control 2 (1869 nt)	unitig_1					No	No					35.2088	56.4267	28.4517	31.007	336	433	252	259	0.368	0.0594037	0.777	7.84492e-05	-0.41	0.0307865	0.037	0.875139	-0.741	3.62056e-05	-0.373	0.0367661
CH63R_01236	Surfeit locus protein 6 (1776 nt)	unitig_1					No	No					14.7832	14.2636	25.2816	25.0457	134	102	216	199	-0.386	0.13451	-1.07	1.28272e-05	0.683	0.00180933	-0.114	0.658623	0.956	2.69294e-05	0.569	0.00663545
CH63R_01237	Vacuolar protein sorting-associated protein 74 (1056 nt)	unitig_1					No	No					29.4988	57.8254	51.077	73.0221	159	245	254	347	0.639	0.000299306	-0.045	0.856056	0.684	4.89548e-05	0.442	0.00923151	0.487	0.0034427	1.126	3.66595e-13
CH63R_01238	Aldo/keto reductase (1134 nt)	unitig_1			Not specific		Yes	No					5.20614	8.93548	4.52988	0.522537	31	41	23	3	0.43	0.471816	0.803	0.197615	-0.373	0.52042	-3.046	1.1293e-06	-3.849	1.51213e-10	-3.418	6.03635e-09
CH63R_01239	hypothetical protein (873 nt)	unitig_1					No	No					0	0	0	0	0	0	0	0	NA	NA	NA	NA	NA	NA	NA	NA	NA	NA	NA	NA
CH63R_01240	Transcriptional activator spt7 (3444 nt)	unitig_1					No	No	Bromodomain transcription factor				28.7793	31.2799	26.3783	24.2712	503	436	441	379	-0.202	0.287842	-0.006	0.982503	-0.197	0.271193	-0.215	0.247051	-0.209	0.235983	-0.412	0.0109904
CH63R_01241	VanZ like family protein (636 nt)	unitig_1					No	No					138.711	54.295	40.3843	41.4293	454	146	121	121	-1.645	8.76308e-14	0.252	0.390657	-1.897	2.25302e-18	-0.01	0.974777	-0.262	0.280474	-1.907	7.43853e-21
CH63R_01242	Ferric reductase like transmembrane component (1758 nt)	unitig_1					No	No					8.95526	157.671	115.527	29.0323	81	1094	970	235	3.745	1.16737e-65	0.176	0.513517	3.569	5.52851e-60	-2.045	2.22097e-22	-2.221	2.2657e-26	1.525	6.91132e-12
CH63R_01243	Protein kinase (1413 nt)	unitig_1					No	No					2.44576	18.6827	26.1887	10.2604	18	104	178	67	2.552	2.10774e-14	-0.754	0.0227691	3.305	3.92445e-25	-1.405	1.28603e-06	-0.652	0.0337474	1.9	3.41902e-09
CH63R_01244	Pfs domain-containing protein (9042 nt)	unitig_1					No	No					0.838718	2.44772	3.29295	1.06602	39	91	145	44	1.222	2.25819e-07	-0.66	0.00555542	1.882	1.53297e-18	-1.722	3.51982e-17	-1.061	1.78268e-06	0.16	0.507162
CH63R_01245	Endoribonuclease L-PSP (639 nt)	unitig_1					No	No					4.35663	5.42488	24.5634	166.423	14	14	79	475	0.009	0.988547	-2.425	3.08087e-09	2.433	1.0492e-13	2.606	8.99633e-23	5.031	3.61027e-42	5.04	1.84079e-62
CH63R_01246	RNA recognition domain-containing protein (2640 nt)	unitig_1					No	No					35.6713	33.7357	17.8724	16.819	479	376	223	201	-0.356	0.08068	0.742	0.000371693	-1.098	4.6095e-09	-0.154	0.497002	-0.896	1.78799e-06	-1.252	1.92845e-12
CH63R_01247	Peptidyl-tRNA hydrolase domain-containing protein (582 nt)	unitig_1					No	No					23.4217	17.6394	13.4028	8.68811	70	41	37	23	-0.754	0.0230155	0.155	0.73857	-0.909	0.00363174	-0.693	0.0451856	-0.848	0.0106712	-1.602	1.5783e-08
CH63R_01248	Calcium calmodulin-dependent protein kinase typei (1269 nt)	unitig_1					No	No					17.2853	32.1497	20.9895	27.581	111	171	128	158	0.601	0.00287933	0.407	0.0757773	0.194	0.361369	0.303	0.144697	-0.104	0.618793	0.497	0.00577742
CH63R_01249	hypothetical protein (228 nt)	unitig_1			Genus specific		Yes	No					0	0.584766	0.834451	0.173262	0	1	1	0	2.011	NA	-0.509	NA	2.52	NA	-1.514	NA	-1.004	NA	1.006	0.655147
CH63R_01250	PAP2 superfamily protein (1368 nt)	unitig_1					No	No					214.307	21.9287	77.4649	41.7851	1496	124	507	256	-3.582	8.15647e-37	-2.028	1.20067e-11	-1.554	1.21159e-08	-0.98	0.000628482	1.048	0.000366568	-2.534	1.94717e-21
CH63R_01251	peptidase family M3 (1731 nt)	unitig_1					No	No					7.34805	0.077023	0.10991	1.52903	65	1	1	10	-6.142	3.55177e-07	-0.441	0.828217	-5.701	3.18702e-08	3.144	0.00434741	3.584	0.0033559	-2.558	6.52598e-05
CH63R_01252	Metallopeptidase MepB (429 nt)	unitig_1					No	No					11.8597	0	0	2.94667	26	0	0	5	-6.412	0.000115968	0.17	0.955555	-6.582	4.07757e-05	4.278	0.0120119	4.108	0.0135723	-2.305	0.00312487
CH63R_01253	DNA-directed RNA polymerase I subunit (2382 nt)	unitig_1					No	No					3.68751	14.6648	25.0798	26.0705	45	143	289	281	1.663	6.18006e-14	-1.011	1.80463e-06	2.675	6.48601e-39	-0.04	0.867061	0.972	7.72821e-07	2.635	5.13939e-40
CH63R_01254	RNA processing protein (2268 nt)	unitig_1					No	No					6.4336	19.3406	16.7773	12.9937	74	175	182	134	1.248	1.53795e-10	-0.04	0.884813	1.288	8.29816e-12	-0.446	0.0196046	-0.406	0.0317835	0.842	3.63123e-06
CH63R_01255	FAD binding domain-containing protein (2073 nt)	unitig_1					No	No					5.14016	26.8197	121.972	135.757	55	225	1165	1286	2.026	1.07979e-10	-2.36	8.5708e-15	4.385	2.31925e-49	0.141	0.694059	2.501	1.1547e-17	4.526	3.5113e-53
CH63R_01256	hypothetical protein (915 nt)	unitig_1					No	No					0.629482	0.145712	0.623787	0.215868	3	0	3	1	-2.094	0.182536	-1.948	NA	-0.146	0.909085	-1.505	0.239333	0.443	0.789587	-1.651	0.132671
CH63R_01257	hypothetical protein (378 nt)	unitig_1					No	No					1.39677	4.93803	2.76826	0.104507	3	8	5	0	1.466	0.124094	0.634	NA	0.832	0.391327	-4.051	0.00205668	-4.685	0.000187138	-3.22	0.0112517
CH63R_01258	hypothetical protein (282 nt)	unitig_1					No	No					0	0	0	0.140084	0	0	0	0	0.405	NA	0.097	NA	0.308	NA	0.656	NA	0.559	NA	0.964	NA
CH63R_01259	hypothetical protein (375 nt)	unitig_1					No	No					33.7906	3.91092	2.53673	0.105343	65	6	5	0	-3.393	6.87047e-10	0.412	0.663741	-3.806	9.55206e-12	-3.857	0.00113419	-4.269	0.000181095	-7.663	1.32308e-13
CH63R_01260	hypothetical protein (459 nt)	unitig_1					No	No					0.418283	1.16189	0.828997	0.17213	1	2	2	1	0.994	0.545248	0.216	NA	0.778	0.615899	-1.92	0.232253	-2.136	0.155996	-1.143	0.452132
CH63R_01261	hypothetical protein (654 nt)	unitig_1					No	No					0.0733915	0.407727	0.145455	0	0	1	0	0	1.734	NA	1.134	NA	0.6	NA	-2.143	NA	-3.278	NA	-1.543	0.477563
CH63R_01262	Snare-dependent exocytosis protein (3147 nt)	unitig_1					No	No					41.6227	74.0563	37.12	19.9841	668	964	555	271	0.526	0.00824906	0.792	9.19149e-05	-0.266	0.192765	-1.029	9.24149e-08	-1.82	1.0631e-22	-1.295	2.32227e-12
CH63R_01263	Phosphate:H+ symporter (1791 nt)	unitig_1					No	No					285.389	128.339	37.8704	0.771989	2597	935	322	6	-1.471	7.63562e-18	1.536	7.78083e-17	-3.007	7.11814e-68	-5.642	5.00104e-81	-7.177	1.03136e-133	-8.648	1.09557e-196
CH63R_01264	hypothetical protein (1407 nt)	unitig_1			Not specific		Yes	No			Cluster_02		2.79733	30.8916	16.4293	0.0561532	20	175	106	0	3.113	6.92526e-25	0.707	0.0221339	2.406	4.06523e-15	-7.637	7.22707e-20	-8.344	8.28085e-24	-5.231	5.81948e-10
CH63R_01265	Zinc-binding dehydrogenase family (1137 nt)	unitig_1					No	No			Cluster_02		0.464361	29.7845	16.4821	0.0347439	3	129	84	0	5.488	1.00835e-17	0.601	0.319259	4.887	2.05122e-14	-7.853	8.3001e-14	-8.454	4.51862e-16	-2.966	0.00942282
CH63R_01266	Alpha beta hydrolase (1380 nt)	unitig_1					No	No			Cluster_02		0.59128	49.6594	24.0576	0	4	281	154	0	6.011	4.24392e-41	0.857	0.0104485	5.154	2.24227e-30	-9.543	2.74438e-15	-10.4	3.36e-18	-4.389	0.000490239
CH63R_01267	hypothetical protein (540 nt)	unitig_1					No	No			Cluster_02		0.0888852	32.3441	21.3156	0	0	71	54	0	7.442	9.14886e-12	0.377	0.389938	7.065	6.5958e-11	-8.425	3.0525e-10	-8.802	2.78511e-11	-1.359	0.433918
CH63R_01268	MFS multidrug transporter (1695 nt)	unitig_1					No	No			Cluster_02		0.141587	2.83172	1.40306	0	1	20	11	0	3.889	2.2449e-06	0.829	0.249669	3.06	0.000244901	-6.245	1.63289e-05	-7.074	5.05392e-07	-3.185	0.0370685
CH63R_01269	Multicopper oxidase (1029 nt)	unitig_1					No	No			Cluster_02		0.0932906	5.31234	6.00902	0	1	24	28	0	5.231	2.2466e-07	-0.302	0.668208	5.534	1.87538e-08	-7.594	6.11364e-08	-7.292	1.61189e-07	-2.061	0.212554
CH63R_01270	Cytochrome P40 monooxygenase (1503 nt)	unitig_1					No	No		E-class P450, group I	Cluster_02		0	3.8144	1.89875	0	0	27	13	0	7.231	2.90486e-06	0.939	0.259572	6.292	4.15521e-05	-6.618	1.34519e-05	-7.557	3.25891e-07	-0.327	0.879393
CH63R_01271	PKS-NRPS hybrid (12372 nt)	unitig_1	PKS-NRPS03				No	No			Cluster_02	ChPKS-NRPS01	0.0193978	5.02184	2.67575	0.019158	1	255	147	1	7.437	6.21586e-25	0.777	0.129837	6.66	2.37779e-20	-6.875	1.28651e-23	-7.652	2.39848e-29	-0.216	0.835534
CH63R_01272	Catalyzes late reaction in the cephamycin biosynthetic pathway (918 nt)	unitig_1					No	No			Cluster_02		0	32.3877	20.4141	0	0	124	84	0	9.18	2.20335e-11	0.539	0.281205	8.641	2.10112e-10	-8.996	1.73236e-11	-9.535	5.55389e-13	-0.355	0.861189
CH63R_01273	TfdA family Taurine catabolism dioxygenase TauD (1101 nt)	unitig_1					No	No			Cluster_02		0.217975	98.0878	60.2215	0.0358799	1	443	297	0	8.211	3.54206e-29	0.563	0.316469	7.648	1.20488e-25	-9.572	3.70262e-21	-10.135	8.07332e-24	-1.924	0.111934
CH63R_01274	Glis family zinc finger 1 (537 nt)	unitig_1					No	No					17.8764	14.152	11.5145	61.4258	49	38	30	139	-0.455	0.433086	0.256	0.713592	-0.711	0.17769	2.196	7.77702e-06	1.941	6.53385e-05	1.486	0.00123155
CH63R_01275	Beta-fructofuranosidase (1848 nt)	unitig_1	GH32		Species specific		Yes	No					138.254	85.7101	58.7855	60.8589	1306	655	516	490	-0.996	6.96145e-11	0.34	0.0584487	-1.336	5.06812e-19	-0.075	0.69358	-0.415	0.00843437	-1.411	2.09919e-22
CH63R_01276	UDP-galactose transporter (2703 nt)	unitig_1					No	No					78.0612	66.0468	55.0071	32.4594	1070	723	716	402	-0.563	0.00748403	0.016	0.959174	-0.58	0.0043698	-0.83	4.90078e-05	-0.846	2.54577e-05	-1.409	2.77559e-13
CH63R_01277	Capsule biosynthesis phosphatase (2418 nt)	unitig_1					No	No					93.3758	103.827	97.7633	59.5171	1148	1040	1144	667	-0.143	0.626047	-0.138	0.667248	-0.005	0.986588	-0.777	0.00169797	-0.64	0.008613	-0.782	0.000964713
CH63R_01278	Protein argonaute (2979 nt)	unitig_1					No	No					1.4662	2.014	1.30924	0.053043	22	23	19	1	0.089	0.872575	0.359	0.534198	-0.27	0.571279	-4.472	5.86184e-09	-4.831	1.63005e-10	-4.742	9.85371e-11
CH63R_01279	mRNA 3'-end-processing protein RNA14 (3186 nt)	unitig_1					No	No					14.7339	25.9456	27.4992	31.8411	239	334	425	464	0.485	0.0106489	-0.338	0.101867	0.823	2.59845e-06	0.13	0.52486	0.467	0.00890347	0.952	1.33662e-08
CH63R_01280	Histone chaperone (1035 nt)	unitig_1					No	No	p53-like transcription factor				21.1933	25.2484	44.0252	58.1679	113	106	221	272	-0.078	0.763521	-1.039	9.10943e-07	0.96	1.75272e-07	0.308	0.110046	1.346	2.17073e-12	1.268	1.47611e-13
CH63R_01281	GTPase-activator protein for ras-like GTPase containing protein (2289 nt)	unitig_1					No	No					12.4136	6.34889	5.90131	6.60985	145	59	67	66	-1.289	1.66679e-06	-0.155	0.6882	-1.134	8.35092e-06	0.017	0.962128	0.172	0.565198	-1.117	1.3765e-06
CH63R_01282	GTPase-activator protein for Ras-like GTPase (2340 nt)	unitig_1					No	No					211.807	133.27	66.3046	36.3975	2512	1266	739	387	-0.985	6.9477e-07	0.776	0.000250747	-1.761	6.64355e-20	-0.932	3.94101e-06	-1.708	1.3016e-18	-2.692	8.41267e-46
CH63R_01283	hypothetical protein (462 nt)	unitig_1					No	No					8.41524	0.865758	0	0.085506	20	1	0	0	-3.581	0.000679468	2.865	NA	-6.446	7.5296e-05	0.295	0.901712	-2.57	0.0823368	-6.152	3.32703e-07
CH63R_01284	hypothetical protein (294 nt)	unitig_1					No	No					8.81596	0.906985	0.970688	0	13	1	2	0	-3.52	0.00451368	-0.402	NA	-3.118	0.0037718	-3.565	0.0446562	-3.163	0.0748269	-6.683	9.74294e-06
CH63R_01285	Terpene synthase family protein (1125 nt)	unitig_1					No	No			orphan	ChTS01	14.9327	4.02943	7.44108	0.983205	86	18	43	5	-2.218	9.70043e-08	-1.179	0.0138875	-1.04	0.00443407	-3.04	7.14056e-12	-1.861	0.000165229	-4.08	5.36206e-23
CH63R_01286	Redoxin (558 nt)	unitig_1					No	No					169.713	175.141	126.155	184.563	486	407	332	462	-0.26	0.12661	0.282	0.128166	-0.542	0.000475302	0.469	0.00327252	0.187	0.249059	-0.073	0.646059
CH63R_01287	IBR domain-containing protein (1596 nt)	unitig_1					No	No					69.8919	76.1032	65.266	55.5429	570	507	495	395	-0.175	0.228908	0.026	0.894783	-0.2	0.136016	-0.326	0.0151115	-0.352	0.0070359	-0.527	1.24538e-05
CH63R_01288	Exo1 protein (2415 nt)	unitig_1					No	No					12.5808	15.1269	13.3139	23.0807	155	148	153	253	-0.067	0.77294	-0.049	0.858463	-0.018	0.932956	0.717	3.60248e-05	0.766	1.22574e-05	0.699	1.02653e-05
CH63R_01289	hypothetical protein (759 nt)	unitig_1					No	No					32.5678	45.6719	51.7624	66.5162	127	138	190	229	0.128	0.673997	-0.446	0.118097	0.574	0.0190265	0.268	0.309611	0.714	0.00325921	0.842	0.000212696
CH63R_01290	Regulatory protein suaprga1 (915 nt)	unitig_1					No	No					57.0731	102.29	123.302	152.618	268	378	546	640	0.502	0.0038092	-0.52	0.00369691	1.022	1.19177e-10	0.229	0.18873	0.749	2.95801e-06	1.251	2.35324e-16
CH63R_01291	hypothetical protein (873 nt)	unitig_1					No	No					0	6.1089	4.24968	0	0	22	19	0	7.042	3.54503e-06	0.253	0.735167	6.79	5.48252e-06	-7.122	1.38539e-06	-7.375	3.76968e-07	-0.332	0.876941
CH63R_01292	SCP-like extracellular protein (687 nt)	unitig_1			Species specific		Yes	No					9.01273	7.18063	5.67718	24.8983	32	18	19	76	-0.685	0.126507	0.049	0.942134	-0.735	0.074994	1.985	1.58091e-07	1.936	5.45107e-07	1.251	0.000104241
CH63R_01293	hypothetical protein (606 nt)	unitig_1					No	No					9.18774	5.06026	2.51162	0.0651877	29	12	8	0	-1.218	0.0678949	0.719	0.402998	-1.938	0.00292027	-4.493	0.000135716	-5.213	4.164e-06	-6.431	2.95062e-09
CH63R_01294	Oxysterol-binding family protein (1467 nt)	unitig_1					No	No					23.0011	28.6284	28.2724	33.795	175	172	196	211	-0.022	0.953688	-0.19	0.623529	0.168	0.608046	0.106	0.767667	0.296	0.340667	0.274	0.359947
CH63R_01295	CP2 transcription factor (2202 nt)	unitig_1					No	No	Grainyhead/CP2				13.2311	11.928	17.6258	54.8962	149	109	184	492	-0.454	0.331532	-0.756	0.106429	0.303	0.495528	1.406	0.000546119	2.162	5.57851e-08	1.708	1.0091e-05
CH63R_01296	hypothetical protein (882 nt)	unitig_1					No	No					0	0.151164	0	0.0447889	0	1	0	0	1.713	NA	1.429	NA	0.284	NA	0.764	NA	-0.665	NA	1.049	NA
CH63R_01297	hypothetical protein (942 nt)	unitig_1					No	No	Helix-turn-helix, AraC type				0	0	0	0.0838721	0	0	0	0	0.405	NA	0.097	NA	0.308	NA	1.303	NA	1.205	NA	1.611	NA
CH63R_01298	hypothetical protein (2622 nt)	unitig_1					No	No					0.0732235	0.71189	0.471646	0.903976	1	9	6	11	2.868	0.00713476	0.496	0.674656	2.373	0.0248566	0.867	0.360455	0.371	0.683803	3.24	0.0007465
CH63R_01299	Major facilitator superfamily transporter (1851 nt)	unitig_1					No	No					1.16689	1.36856	1.23342	5.03668	11	11	11	41	-0.057	0.93656	-0.065	0.940754	0.008	0.990262	1.892	0.000102113	1.957	9.52947e-05	1.9	7.44222e-06
CH63R_01300	Ankyrin repeat protein (1263 nt)	unitig_1					No	No					0	0	0	0	0	0	0	0	NA	NA	NA	NA	NA	NA	NA	NA	NA	NA	NA	NA
CH63R_01301	Glycosyl hydrolase family 18 (1530 nt)	unitig_1	GH18-CBM18		Not specific		Yes	No					0.0627425	0.609992	0.870447	1.0586	1	5	6	8	2.733	0.0336625	-0.572	NA	3.304	0.00513564	0.274	0.797854	0.845	0.390765	3.578	0.00132644
CH63R_01302	2OG-Fe(II) oxygenase (1269 nt)	unitig_1					No	No					0.0378235	21.9585	317.241	175.448	0	119	1946	1034	7.54	1.13568e-14	-3.98	7.81149e-15	11.52	1.33972e-33	-0.899	0.0965186	3.081	6.09953e-10	10.621	5.66074e-29
CH63R_01303	Duf167 domain protein (564 nt)	unitig_1					No	No					5.53169	2.83674	3.71065	9.17552	16	8	9	23	-1.205	0.0779477	-0.487	0.577484	-0.718	0.241418	1.23	0.038673	1.716	0.00580076	0.511	0.32294
CH63R_01304	Glycosyl hydrolase family 28 (1293 nt)	unitig_1	GH28		Species specific		Yes	No					40.6851	67.2305	13.3164	0.733249	269	353	80	4	0.396	0.157702	2.118	1.5359e-14	-1.722	7.91522e-11	-4.213	5.32628e-27	-6.33	1.15191e-63	-5.935	6.31255e-57
CH63R_01305	pumilio-family RNA binding repeat domain-containing protein (2142 nt)	unitig_1					No	No					3.54047	6.09992	11.8132	12.7069	39	53	124	125	0.452	0.175467	-1.208	7.15318e-05	1.66	5.20641e-10	0.019	0.955539	1.227	1.03227e-05	1.679	4.49119e-11
CH63R_01306	Glutamate decarboxylase (1539 nt)	unitig_1					No	No					14.6583	51.4594	71.3301	14.3487	116	312	528	100	1.429	8.05149e-09	-0.746	0.00448509	2.174	4.4524e-20	-2.396	3.20751e-24	-1.65	8.62777e-12	-0.221	0.401336
CH63R_01307	hypothetical protein (270 nt)	unitig_1					No	No					2.13325	0.987606	0.352324	1.02417	3	2	0	1	-1.161	0.45163	1.144	NA	-2.305	0.13639	1.158	0.509599	0.014	0.992584	-1.147	0.338887
CH63R_01308	Ras family protein (795 nt)	unitig_1					No	No					35.8627	9.89469	7.41874	3.27956	146	34	30	12	-2.113	9.70842e-09	0.198	0.719752	-2.311	1.22903e-10	-1.288	0.00214335	-1.486	0.00026852	-3.599	1.00888e-24
CH63R_01309	Phosphoketolase (2457 nt)	unitig_1					No	No					4.51263	5.04656	2.86505	0.996839	56	54	34	10	-0.086	0.857807	0.656	0.148632	-0.742	0.0569659	-1.647	7.72826e-05	-2.304	5.32581e-09	-2.389	1.45913e-10
CH63R_01310	Ubiquitin carboxyl-terminal hydrolase (3741 nt)	unitig_1					No	No					27.1232	46.7232	26.5981	31.6685	515	734	469	530	0.504	0.0125058	0.637	0.0022894	-0.133	0.535566	0.173	0.437023	-0.464	0.0167603	0.04	0.853509
CH63R_01311	Tim17/Tim22/Tim23 family protein (594 nt)	unitig_1					No	No					170.256	254.982	260.399	430.884	521	616	731	1158	0.244	0.1651	-0.248	0.182562	0.492	0.00183923	0.659	2.3248e-05	0.907	3.3202e-09	1.151	6.76952e-15
CH63R_01312	DNA mismatch repair protein msh-2 (2766 nt)	unitig_1					No	No					5.7438	5.68784	9.83603	19.6376	83	64	130	250	-0.365	0.398982	-1.015	0.0131361	0.65	0.0806679	0.933	0.0107717	1.948	6.13765e-08	1.583	3.16808e-06
CH63R_01313	tRNA m g methyltransferase domain containing protein (1404 nt)	unitig_1					No	No					5.53823	5.69772	10.0277	14.4622	40	31	67	91	-0.322	0.402255	-1.066	0.00300234	0.744	0.0130714	0.432	0.15499	1.498	1.7157e-06	1.176	1.1528e-05
CH63R_01314	DNA primase (1557 nt)	unitig_1					No	No					4.4083	4.96657	9.46998	14.9947	36	33	71	107	-0.135	0.816021	-1.108	0.0249029	0.973	0.0244859	0.585	0.194435	1.693	9.21354e-05	1.558	0.000104262
CH63R_01315	HSF-type DNA-binding protein (1788 nt)	unitig_1					No	No	Winged helix repressor DNA-binding				50.8972	50.9296	33.8373	40.9841	460	366	286	312	-0.323	0.369407	0.354	0.354262	-0.677	0.0354737	0.124	0.748162	-0.23	0.499061	-0.553	0.0780565
CH63R_01316	hypothetical protein (450 nt)	unitig_1					No	No					27.1989	7.9996	5.91904	5.61831	62	16	14	10	-1.963	0.000838681	0.232	0.789613	-2.195	0.000107891	-0.304	0.673525	-0.536	0.402266	-2.499	1.61369e-06
CH63R_01317	hypothetical protein (864 nt)	unitig_1					No	No					0.33332	0.617253	0.330304	0.365776	1	3	1	1	0.645	0.672637	0.737	NA	-0.092	0.953961	-0.029	0.986731	-0.766	0.564316	-0.121	0.928181
CH63R_01318	eIF4-gamma/eIF5/eIF2-epsilon (2139 nt)	unitig_1					No	No					12.3641	13.0896	18.7231	21.1093	137	119	193	207	-0.214	0.44352	-0.709	0.00673811	0.495	0.0340117	0.1	0.715319	0.809	0.000545911	0.595	0.00636776
CH63R_01319	Tat pathway signal sequence (1845 nt)	unitig_1					No	No					18.7049	18.2827	15.9835	17.2575	176	137	141	143	-0.354	0.0444899	-0.034	0.894743	-0.32	0.0518931	0.018	0.929444	0.053	0.775744	-0.302	0.0370562
CH63R_01320	hypothetical protein (1161 nt)	unitig_1					No	No					438.39	512.866	227.536	97.3133	2575	2473	1271	539	-0.058	0.881784	0.955	0.00315521	-1.014	0.000795603	-1.233	5.42535e-05	-2.188	8.07914e-14	-2.247	1.0378e-14
CH63R_01321	hypothetical protein (876 nt)	unitig_1					No	No					3.28754	2.73959	0.542965	0.450956	15	10	2	2	-0.56	0.433028	2.033	0.0311207	-2.592	0.00133719	-0.428	0.697041	-2.461	0.000901412	-3.021	6.01928e-06
CH63R_01322	Arylesterase monooxygenase (972 nt)	unitig_1					No	No					0.395045	0.685837	1.85949	3.17006	2	3	9	13	0.512	0.682801	-1.573	0.148737	2.085	0.0197706	0.532	0.546049	2.105	0.0219598	2.617	0.00141433
CH63R_01323	GDSL-like Lipase/Acylhydrolase (792 nt)	unitig_1	CE12		Not specific		Yes	No					0.84845	4.0402	41.7984	454.593	3	12	152	1625	1.839	0.00211905	-3.522	2.20669e-15	5.361	6.56809e-29	3.391	2.69197e-28	6.913	4.21588e-62	8.753	9.09285e-78
CH63R_01324	hypothetical protein (390 nt)	unitig_1					No	No					0	0	0	0.506459	0	0	0	1	0.393	NA	0.097	NA	0.296	NA	1.986	NA	1.889	NA	2.282	NA
CH63R_01325	hypothetical protein (276 nt)	unitig_1			Genus specific		Yes	No					0	0	0	0.14313	0	0	0	0	0.405	NA	0.097	NA	0.308	NA	0.656	NA	0.559	NA	0.964	NA
CH63R_01326	Rare lipoprotein A (660 nt)	unitig_1	EXPN-CBM63		Not specific		Yes	No					0.0727243	2.82814	5.47704	55.3053	0	10	18	168	4.176	0.000283651	-1.057	0.127006	5.232	1.15664e-06	3.231	2.83839e-12	4.288	1.93813e-15	8.464	1.97516e-16
CH63R_01327	Archaeal flagellin n-terminal-like domain-containing protein (903 nt)	unitig_1					No	No					6.59109	3.54357	2.42296	0.349978	31	13	11	2	-1.174	0.166897	0.23	0.841417	-1.404	0.0778151	-2.653	0.00347693	-2.883	0.00103044	-4.057	6.82961e-07
CH63R_01328	Aspartate aminotransferase (1155 nt)	unitig_1					No	No					0.290897	0.461738	0.0823614	0.0342024	2	2	0	0	0.266	NA	1.867	NA	-1.601	NA	-0.906	NA	-2.773	NA	-2.508	0.115197
CH63R_01329	HpcH/HpaI aldolase (801 nt)	unitig_1					No	No					1.67783	0.16645	0.475043	0.197272	7	1	2	1	-3.073	0.0452465	-1.222	NA	-1.851	0.146664	-1.299	0.398608	-0.076	0.966311	-3.149	0.00863174
CH63R_01330	hypothetical protein (552 nt)	unitig_1			Not specific		Yes	No					113.561	260.374	87.2002	0.500954	322	592	227	1	0.877	0.000118675	1.374	4.69375e-09	-0.498	0.0350963	-7.296	7.80469e-41	-8.67	5.27737e-58	-7.793	2.31382e-47
CH63R_01331	C6 transcription factor (1890 nt)	unitig_1					No	No	Zn2Cys6				2.3872	9.17062	6.84515	6.64667	23	70	62	57	1.601	2.27934e-07	0.188	0.628662	1.413	3.35057e-06	-0.13	0.703518	-0.318	0.285093	1.283	6.6807e-06
CH63R_01332	Amino acid permease (1683 nt)	unitig_1					No	No					0.484829	8.95183	85.5186	107.315	4	60	684	803	3.769	3.0947e-16	-3.487	9.8418e-29	7.255	1.22603e-63	0.231	0.480585	3.718	8.61351e-35	7.487	1.97138e-68
CH63R_01333	Alcohol dehydrogenase (1068 nt)	unitig_1					No	No					2.02239	2.37192	2.40491	0.332897	11	11	12	2	-0.058	0.938048	-0.211	0.801541	0.152	0.811955	-2.844	4.05428e-05	-2.633	0.000188652	-2.692	3.30893e-05
CH63R_01334	LITAF-like zinc finger domain-containing protein (582 nt)	unitig_1					No	No					2.06177	2.74901	1.14414	2.91866	6	6	4	8	0.061	0.957984	0.846	0.490528	-0.785	0.445794	1.104	0.287602	0.257	0.795421	0.318	0.723501
CH63R_01335	hypothetical protein (1287 nt)	unitig_1					No	No					6.04171	3.52223	2.51308	5.18736	40	20	16	30	-1.052	0.030422	0.25	0.713183	-1.302	0.00476376	0.907	0.0628093	0.657	0.168264	-0.395	0.342133
CH63R_01336	Transcription initiation factor TFIID subunit 12 (2499 nt)	unitig_1					No	No					26.832	32.8115	19.3376	22.3681	341	341	230	253	-0.006	0.979561	0.558	0.00417466	-0.563	0.00133825	0.134	0.512992	-0.423	0.0152143	-0.429	0.00941599
CH63R_01337	Proteasome regulatory particle subunit (1737 nt)	unitig_1					No	No	Winged helix repressor DNA-binding				77.344	111.144	75.5762	105.116	687	793	620	820	0.208	0.222477	0.352	0.0416537	-0.144	0.387572	0.4	0.0116261	0.048	0.776884	0.257	0.0892374
CH63R_01338	hypothetical protein (1050 nt)	unitig_1					No	No					0.0457124	0.634889	0.181195	0.71483	0	3	1	4	2.978	0.0632197	1.545	NA	1.433	0.409781	1.744	0.241622	0.198	0.883043	3.176	0.0258841
CH63R_01339	hypothetical protein (828 nt)	unitig_1					No	No					1.04344	1.12716	0.919106	0.906487	5	5	3	3	-0.091	0.942672	0.268	NA	-0.359	0.747255	-0.031	0.98052	-0.3	0.782485	-0.39	0.683046
CH63R_01340	hypothetical protein (372 nt)	unitig_1			Not specific		Yes	No					0.903189	17.5619	124.279	18.5838	2	27	229	30	3.756	2.95248e-07	-3.066	1.28912e-08	6.822	1.08228e-23	-2.892	3.59183e-09	0.174	0.773357	3.93	1.24378e-08
CH63R_01341	hypothetical protein (315 nt)	unitig_1					No	No					0	0	1.81195	0.125409	0	0	3	0	0.585	NA	-4.031	NA	4.616	NA	-3.49	NA	0.54	NA	1.125	0.604586
CH63R_01342	NAD dependent epimerase/dehydratase (1092 nt)	unitig_1					No	No					3.86797	1.58722	1.21958	0.361756	21	6	7	2	-1.63	0.00931896	0.088	0.933492	-1.718	0.00348381	-1.828	0.0160644	-1.915	0.00996584	-3.546	6.21213e-09
CH63R_01343	hypothetical protein (858 nt)	unitig_1					No	No					17.7335	8.85737	3.10439	0.138125	78	30	12	0	-1.341	0.000147574	1.281	0.00740114	-2.622	2.08601e-11	-4.22	3.65302e-07	-5.501	2.90512e-12	-6.842	2.00675e-19
CH63R_01344	N-acetylglucosaminyl transferase component (2334 nt)	unitig_1					No	No					25.6853	30.1042	21.4383	32.5305	304	288	241	341	-0.079	0.718321	0.259	0.227784	-0.338	0.0632095	0.502	0.00538619	0.243	0.181179	0.163	0.348434
CH63R_01345	N-acetylglucosaminyl transferase component (306 nt)	unitig_1					No	No					250.499	132.02	102.899	65.1941	391	159	147	91	-1.279	6.35921e-10	0.12	0.683557	-1.399	3.8312e-12	-0.71	0.00126481	-0.83	0.000112839	-2.109	4.81351e-28
CH63R_01346	3'-5' exonuclease (2652 nt)	unitig_1					No	No					10.6964	18.8025	28.445	29.0022	145	201	365	352	0.482	0.0212232	-0.845	3.29032e-05	1.327	4.76767e-13	-0.048	0.833007	0.797	2.41053e-05	1.279	5.85391e-13
CH63R_01347	Glycerate dehydrogenase (1110 nt)	unitig_1					No	No					3.93497	4.08388	2.39961	4.34186	22	18	12	21	-0.281	0.577023	0.548	0.346113	-0.829	0.0669607	0.758	0.103417	0.209	0.646565	-0.072	0.860015
CH63R_01348	Small secreted protein (447 nt)	unitig_1			Not specific		Yes	No					0	0	0	0.618627	0	0	0	1	0.53	NA	0.127	NA	0.402	NA	2.878	NA	2.751	NA	3.28	NA
CH63R_01349	Heterokaryon incompatibility protein (186 nt)	unitig_1					No	No					2.06443	1.43362	0.511438	1.06193	2	1	1	1	-0.733	NA	0.904	NA	-1.637	NA	0.62	NA	-0.285	NA	-1.018	0.456636
CH63R_01350	Heterokaryon incompatibility protein (537 nt)	unitig_1					No	No					1.51949	4.46905	2.83434	1.54484	4	10	8	4	1.201	0.0995426	0.393	0.658796	0.807	0.265031	-0.945	0.19372	-1.338	0.0437989	-0.137	0.853188
CH63R_01351	ATP synthase subunit 9 (441 nt)	unitig_1					No	No					105.139	1229.57	2687.3	5523.72	239	2199	5722	11118	3.195	3.82676e-62	-1.376	2.59903e-12	4.572	4.78897e-128	0.957	7.29581e-07	2.333	8.69974e-36	5.528	4.1294e-188
CH63R_01352	Histone acetyltransferase (2025 nt)	unitig_1					No	No					7.60858	4.54299	5.35532	6.49618	80	37	53	58	-1.076	0.00189888	-0.484	0.247324	-0.592	0.0696142	0.151	0.693862	0.635	0.0652089	-0.441	0.140435
CH63R_01353	Leucine rich repeat protein (2097 nt)	unitig_1					No	No					3.66222	4.57774	4.99	32.1192	39	41	51	288	0.042	0.929226	-0.317	0.492191	0.359	0.337243	2.502	4.5896e-15	2.818	2.09954e-17	2.861	4.74968e-21
CH63R_01354	hypothetical protein (1182 nt)	unitig_1					No	No					3.8171	11.5054	5.55313	4.7458	22	53	31	24	1.238	0.0013886	0.799	0.0672209	0.439	0.293599	-0.327	0.457167	-1.126	0.00210354	0.112	0.783011
CH63R_01355	hypothetical protein (432 nt)	unitig_1			Not specific		Yes	No					3.4443	16.6658	62.5375	112.293	8	30	131	224	1.924	6.02578e-06	-2.122	7.95094e-10	4.046	1.56864e-28	0.781	0.0058313	2.904	1.02887e-19	4.827	2.85268e-42
CH63R_01356	hypothetical protein (825 nt)	unitig_1					No	No					11.5195	2.74734	2.42143	3.68702	49	9	9	11	-2.335	0.00725111	-0.059	0.965444	-2.276	0.00605215	0.274	0.791322	0.333	0.725045	-2.002	0.00975327
CH63R_01357	Tubulin binding cofactor C (1158 nt)	unitig_1					No	No					110.255	36.7282	24.8909	71.7072	651	175	137	312	-1.845	NA	0.351	NA	-2.196	NA	1.163	NA	0.812	NA	-1.033	NA
CH63R_01358	Microtubule-associated protein (444 nt)	unitig_1					No	No					15.4588	6.00571	10.0698	11.6554	35	10	22	23	-1.691	0.000436919	-0.989	0.0815204	-0.702	0.0868924	0.088	0.861394	1.077	0.0246463	-0.614	0.0859525
CH63R_01359	2,3-bisphosphoglycerate-independent phosphoglycerate mutase (1737 nt)	unitig_1					No	No					8.73194	31.0865	47.8649	88.1273	77	223	397	682	1.519	1.39022e-17	-0.836	1.66048e-06	2.356	1.29478e-45	0.779	2.96007e-07	1.615	7.76255e-25	3.134	1.94507e-86
CH63R_01360	Frequency clock protein (2913 nt)	unitig_1					No	No					98.0887	129.619	83.4039	61.6763	1438	1552	1168	804	0.109	0.792324	0.408	0.288513	-0.299	0.395361	-0.536	0.127283	-0.944	0.00356544	-0.835	0.00935251
CH63R_01361	hypothetical protein (396 nt)	unitig_1					No	No					11.8783	8.75378	4.5642	2.19465	24	15	9	4	-0.73	0.239939	0.672	0.379301	-1.402	0.0170895	-1.189	0.0844744	-1.86	0.00269369	-2.591	2.60492e-06
CH63R_01362	hypothetical protein (243 nt)	unitig_1					No	No					19.9498	5.4867	4.30618	2.76364	24	5	5	3	-2.073	0.0264023	0.145	0.920112	-2.218	0.0124076	-0.774	0.474168	-0.918	0.357893	-2.992	0.000276817
CH63R_01363	hypothetical protein (219 nt)	unitig_1					No	No					56.984	15.2199	12.1624	3.78803	63	12	13	3	-2.29	0.00106591	-0.056	0.960987	-2.234	0.000813138	-1.802	0.0194175	-1.745	0.0210156	-4.035	1.20164e-09
CH63R_01364	hypothetical protein (291 nt)	unitig_1					No	No					3.9586	1.83267	1.30759	1.08601	6	2	2	1	-1.401	0.198632	0.204	NA	-1.605	0.113235	-0.344	0.790506	-0.548	0.636695	-1.949	0.0207877
CH63R_01365	Sec34-like family protein (2286 nt)	unitig_1					No	No					36.051	32.7193	25.7585	34.1813	420	316	283	358	-0.418	0.06416	0.151	0.585321	-0.568	0.0071801	0.335	0.139855	0.184	0.411407	-0.233	0.266367
CH63R_01366	Mitochondrial protein (1839 nt)	unitig_1					No	No					111.291	54.8822	36.3647	22.8989	1045	408	318	188	-1.348	2.09227e-26	0.365	0.0185492	-1.713	5.48755e-42	-0.758	2.92288e-08	-1.123	2.87909e-17	-2.471	6.97753e-93
CH63R_01367	Protein-tyrosine phosphatase (1584 nt)	unitig_1					No	No					38.9075	18.1809	13.8728	8.50428	314	122	104	60	-1.387	2.01595e-13	0.195	0.458979	-1.582	9.80315e-18	-0.806	9.36379e-05	-1.001	7.29888e-07	-2.388	5.17034e-43
CH63R_01368	hypothetical protein (684 nt)	unitig_1					No	No					6.80674	6.82228	5.84116	6.58396	24	20	19	20	-0.287	0.564717	0.017	0.980072	-0.304	0.494623	0.051	0.922881	0.033	0.946055	-0.254	0.508408
CH63R_01369	hypothetical protein (1485 nt)	unitig_1					No	No					59.2784	61.3213	37.6026	37.349	450	359	265	254	-0.317	0.268722	0.443	0.137016	-0.76	0.00313804	-0.062	0.848104	-0.504	0.0527748	-0.822	0.000874625
CH63R_01370	26S protease regulatory subunit 6B (1266 nt)	unitig_1					No	No					63.732	131.01	107.751	156.455	415	668	649	886	0.692	5.43811e-06	0.045	0.832818	0.647	1.37772e-05	0.449	0.00321633	0.403	0.00696052	1.096	7.87427e-15
CH63R_01371	hypothetical protein (414 nt)	unitig_1					No	No					193.383	196.77	112.82	47.3282	412	342	222	84	-0.274	0.423153	0.615	0.0684096	-0.889	0.00293898	-1.39	4.38276e-06	-2.005	7.10418e-12	-2.279	1.42518e-15
CH63R_01372	Kinetochore protein (666 nt)	unitig_1					No	No					10.1617	12.612	18.8541	16.4896	35	33	62	51	-0.03	0.94635	-0.837	0.0281592	0.806	0.0113555	-0.278	0.421104	0.558	0.103219	0.528	0.0806027
CH63R_01373	CRAL/TRIO domain-containing protein (1029 nt)	unitig_1					No	No					40.3015	99.5092	119.718	216.599	213	416	585	994	0.969	4.86726e-10	-0.489	0.00326515	1.457	6.07426e-23	0.763	1.35924e-07	1.251	6.93615e-18	2.22	1.78853e-55
CH63R_01374	Prefoldin subunit (615 nt)	unitig_1					No	No					231.795	149.153	173.24	255.972	735	370	516	718	-0.985	7.95308e-08	-0.473	0.0216057	-0.511	0.00502072	0.476	0.0111472	0.95	1.36132e-07	-0.035	0.861189
CH63R_01375	Mitochondrial carrier protein (918 nt)	unitig_1					No	No					30.221	54.4635	68.7032	37.18	144	205	307	156	0.514	0.0501769	-0.575	0.0333383	1.089	3.90976e-06	-0.973	4.53554e-05	-0.398	0.111985	0.116	0.65204
CH63R_01376	RINT-1 family protein (2433 nt)	unitig_1					No	No					40.1858	44.2779	34.798	40.5104	502	435	409	443	-0.198	0.161593	0.102	0.544722	-0.3	0.0202054	0.12	0.407001	0.018	0.903905	-0.18	0.140435
CH63R_01377	hypothetical protein (798 nt)	unitig_1					No	No					17.1422	11.6953	65.8025	171.678	70	40	252	611	-0.846	0.00751401	-2.682	1.70543e-19	1.835	6.13605e-14	1.272	6.06791e-08	3.954	1.16392e-45	3.107	2.27814e-40
CH63R_01378	alpha-1,2-Mannosidase (3036 nt)	unitig_1	GH47		Not specific		Yes	No					26.9712	43.037	39.9184	50.7069	417	530	577	697	0.349	0.0207837	-0.121	0.502119	0.47	0.000868613	0.27	0.0679029	0.391	0.00553831	0.74	2.14129e-08
CH63R_01379	Map kinase kinase kinase (5352 nt)	unitig_1					No	No					20.8512	18.6837	12.3531	12.8801	567	412	315	311	-0.46	0.0182331	0.386	0.0734963	-0.846	3.85007e-06	-0.017	0.946688	-0.403	0.0334901	-0.863	8.53402e-07
CH63R_01380	Glycoside hydrolase family 5 (2286 nt)	unitig_1	GH5_12				No	No					45.9614	37.5601	44.6092	60.5171	542	346	487	593	-0.642	0.0134219	-0.487	0.0847918	-0.155	0.569383	0.285	0.30068	0.771	0.00179602	0.129	0.620433
CH63R_01381	Hexose transporter (2010 nt)	unitig_1					No	No					2.67452	2.45427	2.93428	0.589609	27	21	29	5	-0.415	0.349346	-0.461	0.348614	0.046	0.913439	-2.386	1.27837e-08	-1.925	1.60623e-05	-2.34	2.22285e-09
CH63R_01382	Ankyrin repeat protein (2337 nt)	unitig_1					No	No					4.43627	6.73195	3.90767	0.997314	53	65	41	11	0.291	0.402954	0.605	0.0994287	-0.314	0.346995	-2.024	5.97907e-09	-2.629	3.80921e-15	-2.338	2.47775e-13
CH63R_01383	Tetratricopeptide (4242 nt)	unitig_1					No	No					11.1905	20.9953	21.4833	30.2844	243	375	443	578	0.613	0.000291334	-0.245	0.206655	0.858	7.18498e-08	0.39	0.0185237	0.634	6.84453e-05	1.247	1.43619e-16
CH63R_01384	RecQ mediated genome instability protein Rmi1 (735 nt)	unitig_1					No	No					14.7586	7.98147	11.0011	9.99687	56	25	38	34	-1.175	0.00212668	-0.631	0.164581	-0.543	0.123551	-0.173	0.67487	0.459	0.24247	-0.716	0.0219446
CH63R_01385	hypothetical protein (1101 nt)	unitig_1					No	No					10.9423	12.9573	11.0593	6.99658	62	61	59	36	-0.047	0.904964	0.028	0.954428	-0.075	0.831664	-0.724	0.0231251	-0.752	0.0158365	-0.799	0.00505872
CH63R_01386	Ngg1 interacting factor (1086 nt)	unitig_1					No	No					29.3027	54.0182	34.1618	49.507	163	238	179	244	0.549	0.00363357	0.418	0.0472852	0.131	0.519941	0.443	0.0182595	0.025	0.900475	0.574	0.000678095
CH63R_01387	BolA-like protein (333 nt)	unitig_1					No	No					16.5759	37.6358	51.9916	103.801	28	53	82	157	0.877	0.00239352	-0.667	0.0226691	1.544	8.05537e-10	0.924	3.36228e-05	1.591	3.40224e-11	2.468	1.19191e-27
CH63R_01388	AP complex subunit beta (2256 nt)	unitig_1					No	No					30.8711	65.0677	61.4365	84.5934	358	599	658	866	0.744	2.32928e-07	-0.136	0.444175	0.88	2.28624e-10	0.394	0.00605246	0.53	0.000140676	1.274	6.79522e-22
CH63R_01389	DNA ligase (2622 nt)	unitig_1					No	No					10.0682	12.6615	8.12683	9.88348	134	134	100	116	0.006	0.983314	0.417	0.089594	-0.411	0.0511919	0.196	0.399767	-0.221	0.296378	-0.216	0.264558
CH63R_01390	Eukaryotic translation initiation factor 3 subunit K (702 nt)	unitig_1					No	No	Winged helix repressor DNA-binding				182.146	212.905	417.775	599.478	665	605	1424	1917	-0.134	0.706282	-1.228	3.48964e-05	1.094	0.000100232	0.427	0.167053	1.655	2.496e-09	1.521	2.71e-08
CH63R_01391	PDCD2 C domain-containing protein (1248 nt)	unitig_1					No	No					9.34577	8.97392	18.8273	21.5878	60	44	112	123	-0.411	0.213786	-1.311	1.99177e-05	0.9	0.000579576	0.124	0.683976	1.435	3.06689e-07	1.024	2.72497e-05
CH63R_01392	T-complex protein 1 subunit zeta (1662 nt)	unitig_1					No	No					59.0878	127.23	144.237	190.079	505	861	1138	1431	0.771	2.44248e-07	-0.402	0.0133305	1.172	2.40086e-16	0.329	0.0317447	0.731	4.0404e-07	1.502	4.18441e-27
CH63R_01393	Prenylcysteine oxidase (1671 nt)	unitig_1			Not specific		Yes	No					86.9767	98.9379	45.8843	43.2863	742	687	364	319	-0.114	0.600958	0.908	2.6382e-06	-1.023	1.43424e-08	-0.191	0.366384	-1.099	7.37158e-10	-1.214	2.62499e-12
CH63R_01394	VID27 cytoplasmic protein (2478 nt)	unitig_1					No	No					43.3687	46.8634	45.7978	59.3513	544	478	545	647	-0.187	0.45074	-0.188	0.480129	0.001	0.996507	0.247	0.296685	0.436	0.0440533	0.248	0.249122
CH63R_01395	Alpha,alpha-trehalose-phosphate synthase (UDP-forming) (1581 nt)	unitig_1	GT20				No	No					46.3586	63.3323	42.2989	52.2219	371	411	312	368	0.147	0.616598	0.389	0.171649	-0.242	0.356191	0.23	0.409407	-0.16	0.544534	-0.013	0.961772
CH63R_01396	Transcriptional regulator (1620 nt)	unitig_1					No	No					16.8289	16.6247	15.8546	20.3859	140	109	125	150	-0.344	0.135775	-0.175	0.527482	-0.169	0.444367	0.272	0.219365	0.447	0.0338609	0.102	0.612527
CH63R_01397	Aldose 1-epimerase (1023 nt)	unitig_1					No	No					89.662	35.8405	36.2656	105.845	468	153	176	478	-1.622	7.22019e-21	-0.219	0.34081	-1.403	2.08512e-17	1.434	3.68318e-18	1.653	3.76075e-22	0.031	0.857764
CH63R_01398	hypothetical protein (1008 nt)	unitig_1					No	No					18.523	15.3432	12.0797	5.76097	95	65	60	27	-0.571	0.0290575	0.123	0.735431	-0.694	0.00461969	-1.16	1.03705e-05	-1.283	9.38071e-07	-1.854	5.0782e-16
CH63R_01399	Cytochrome c oxidase protein 20, mitochondrial (639 nt)	unitig_1					No	No					40.5617	41.9385	52.2531	60.3375	134	110	159	174	-0.278	0.27614	-0.531	0.0384947	0.253	0.270128	0.129	0.609386	0.66	0.00300351	0.382	0.0638238
CH63R_01400	DNA polymerase (8664 nt)	unitig_1					No	No					3.03035	2.52373	4.40283	8.01109	135	92	188	316	-0.565	0.0723409	-1.033	0.00089936	0.468	0.104164	0.754	0.00733464	1.787	1.40914e-10	1.223	2.78527e-06
CH63R_01401	Alpha beta superfamily (1041 nt)	unitig_1			Not specific		Yes	No					0.276646	0.640378	0.365523	0.531271	1	3	2	3	0.848	0.548677	0.586	NA	0.261	0.85601	0.356	0.805972	-0.231	0.857651	0.617	0.600792
CH63R_01402	Secreted protein (642 nt)	unitig_1					No	No					0	0.623022	0.296347	2.95355	0	2	1	8	3.575	0.0535549	0.965	NA	2.61	0.16462	3.041	0.0250679	2.076	0.0872202	5.651	0.000421904
CH63R_01403	Short-chain dehydrogenase reductase sdr (786 nt)	unitig_1					No	No					1.09919	5.76731	2.29952	0.301555	4	19	8	1	2.068	0.00102699	1.163	0.0938285	0.905	0.19343	-2.832	0.000459141	-3.995	7.8482e-08	-1.927	0.0149473
CH63R_01404	Prostacyclin synthase (1575 nt)	unitig_1					No	No		E-class P450, group IV			5.88166	14.9834	6.70422	1.32933	48	96	51	10	1.019	4.10962e-05	0.926	0.000919947	0.094	0.755313	-2.404	4.65956e-15	-3.329	2.03285e-30	-2.31	1.17029e-15
CH63R_01405	Heterokaryon incompatibility protein (2253 nt)	unitig_1					No	No					16.4893	14.6168	7.55784	2.55994	189	135	81	25	-0.481	0.0955323	0.729	0.0189675	-1.211	6.41759e-06	-1.675	9.74368e-09	-2.404	8.58467e-18	-2.886	1.79742e-27
CH63R_01406	T-complex protein 1 subunit eta (1674 nt)	unitig_1					No	No					24.2571	61.9643	87.8537	126.37	210	417	712	963	0.997	1.81334e-06	-0.763	0.000426317	1.76	4.8331e-19	0.438	0.0379123	1.201	1.29204e-09	2.198	4.65986e-30
CH63R_01407	C2H2 transcription factor swi5 (2406 nt)	unitig_1					No	No					10.3736	16.0701	38.1538	93.1606	128	169	446	995	0.384	0.240258	-1.408	2.01569e-06	1.791	6.41824e-11	1.156	2.81886e-05	2.563	8.14835e-21	2.947	1.46375e-28
CH63R_01408	Cbs and pb1 domain containing protein (3519 nt)	unitig_1					No	No					15.6856	30.8406	57.5793	74.8203	284	436	984	1198	0.628	0.000297591	-1.164	5.05881e-12	1.792	7.01367e-30	0.285	0.0973678	1.449	9.3386e-20	2.077	3.43961e-41
CH63R_01409	Histone acetyltransferase spt10 (1671 nt)	unitig_1					No	No					39.2372	38.4581	22.259	19.6691	333	264	178	148	-0.333	0.133096	0.57	0.0135984	-0.903	7.58658e-06	-0.269	0.24389	-0.84	3.2924e-05	-1.172	6.63574e-10
CH63R_01410	EC20 protein (330 nt)	unitig_1		ChEC20	Genus specific		Yes	No					3.92711	57.3709	848.364	123.06	7	81	1378	181	3.526	4.77918e-15	-4.076	1.67128e-29	7.602	3.27809e-72	-2.909	4.66533e-18	1.168	0.00146354	4.694	3.20866e-28
CH63R_01411	hypothetical protein (363 nt)	unitig_1					No	No					0.264452	0	0	0	1	0	0	0	-1.441	NA	0.097	NA	-1.538	NA	-0.429	NA	-0.527	NA	-1.968	NA
CH63R_01412	transmembrane alpha-helix domain-containing protein (858 nt)	unitig_1			Not specific		Yes	No					20.9782	27.3491	112.091	278	92	103	469	1072	0.13	0.720973	-2.204	8.84884e-15	2.334	4.91711e-19	1.191	4.87886e-06	3.395	1.20722e-36	3.525	2.23893e-43
CH63R_01413	HET domain-containing protein (1671 nt)	unitig_1					No	No					5.02672	3.19154	2.50485	3.45156	43	21	20	27	-0.991	0.0142312	0.1	0.871138	-1.092	0.00409803	0.395	0.361338	0.294	0.484739	-0.697	0.0324374
CH63R_01414	MYND finger (3621 nt)	unitig_1					No	No					3.16806	7.87957	4.59743	6.99307	59	113	80	117	0.967	0.000148223	0.52	0.0730717	0.447	0.0919267	0.535	0.0372922	0.015	0.957488	0.982	1.81853e-05
CH63R_01415	hypothetical protein (2205 nt)	unitig_1					No	No					10.688	19.5909	20.6649	31.9792	121	176	221	321	0.542	0.0105818	-0.321	0.17219	0.864	8.57201e-06	0.538	0.00566455	0.859	7.28923e-06	1.402	6.98951e-15
CH63R_01416	Ochratoxin A non-ribosomal peptide synthetase (1653 nt)	unitig_1					No	No					0.348443	0.564602	0.230193	0.836438	3	4	1	6	0.365	0.753402	1.046	NA	-0.681	0.545547	1.728	0.0963816	0.682	0.464318	1.047	0.195998
CH63R_01417	Heterokaryon incompatibility protein (1728 nt)	unitig_1					No	No					0.277766	0	0.0550506	0.22861	3	0	0	1	-2.866	NA	-1.106	NA	-1.76	NA	1.172	NA	2.278	NA	-0.588	0.773167
CH63R_01418	Lea domain protein (420 nt)	unitig_1					No	No					212.22	85.0752	80.4053	189.43	451	140	160	284	-1.559	NA	-0.177	NA	-1.382	NA	0.768	NA	0.945	NA	-0.613	NA
CH63R_01419	hypothetical protein (246 nt)	unitig_1					No	No					26.5355	3.79385	5.41376	4.33578	33	4	6	4	-2.921	0.00248173	-0.612	0.638835	-2.309	0.00892185	-0.597	0.581273	0.015	0.989631	-2.906	0.000411806
CH63R_01420	enoyl-CoA hydratase/isomerase (1029 nt)	unitig_1					No	No					7.23002	11.0134	15.3461	19.8479	39	46	76	87	0.262	0.563578	-0.714	0.0955717	0.976	0.00754842	0.191	0.648451	0.905	0.0143262	1.167	0.000647772
CH63R_01421	Membrane transporter (1311 nt)	unitig_1					No	No					6.62673	29.1875	20.172	88.7705	45	153	128	456	1.744	NA	0.255	NA	1.489	NA	1.805	NA	1.55	NA	3.294	NA
CH63R_01422	Cytochrome p450 (360 nt)	unitig_1					No	No		Cytochrome P450			0	56.6639	475.637	1197.4	0	88	797	1995	7.869	2.08449e-12	-3.185	2.60796e-20	11.054	4.98526e-24	1.316	5.593e-05	4.501	1.81068e-42	12.37	4.47717e-30
CH63R_01423	hypothetical protein (777 nt)	unitig_1					No	No					0	44.957	267.14	620.316	0	154	971	2230	8.599	1.12121e-14	-2.647	8.59683e-10	11.246	8.1168e-25	1.187	0.00594163	3.834	7.81726e-21	12.433	2.37452e-30
CH63R_01424	Aldehyde reductase 2 (417 nt)	unitig_1					No	No					0	3.83674	34.9029	144.184	0	7	71	275	4.657	0.000590367	-3.388	3.64892e-10	8.045	8.20187e-11	1.952	5.5389e-10	5.341	1.54126e-26	9.998	2.27751e-16
CH63R_01425	Ankyrin-like protein (435 nt)	unitig_1					No	No					5.84804	33.4083	40.2378	106.252	13	61	82	209	2.199	3.73265e-12	-0.455	0.143777	2.655	5.29705e-19	1.327	7.99786e-09	1.782	2.29449e-13	3.982	6.74821e-47
CH63R_01426	hypothetical protein (1020 nt)	unitig_1					No	No					1.64699	1.69926	0.83936	0.426021	9	7	4	2	-0.271	0.772894	0.76	0.464587	-1.031	0.212659	-1.106	0.247535	-1.867	0.0249746	-2.137	0.00435324
CH63R_01427	hypothetical protein (354 nt)	unitig_1			Species specific		Yes	No					0.406763	0	0.268722	0.111593	1	0	0	0	-1.98	NA	-1.299	NA	-0.681	NA	-0.857	NA	0.442	NA	-1.538	NA
CH63R_01428	hypothetical protein (444 nt)	unitig_1			Not specific		Yes	Weakly probable					0.756726	0	0.214251	0	2	0	0	0	-3.275	NA	-1.47	NA	-1.805	NA	-2.257	NA	-0.787	NA	-4.062	0.0371099
CH63R_01429	hypothetical protein (1044 nt)	unitig_1					No	No					0.137925	0	0	0	1	0	0	0	-2.183	NA	0.12	NA	-2.304	NA	-0.549	NA	-0.67	NA	-2.853	NA
CH63R_01430	Shikimate kinase (567 nt)	unitig_1					No	No					34.115	5.64346	4.19433	4.18029	102	14	11	9	-2.787	0.000198066	0.328	0.759448	-3.115	1.9293e-05	-0.209	0.825603	-0.537	0.514114	-3.324	1.26392e-06
CH63R_01431	Aldehyde dehydrogenase (1560 nt)	unitig_1					No	No					11.5072	7.69193	9.87862	49.6076	93	47	75	349	-0.942	0.00245901	-0.619	0.0811155	-0.323	0.281658	2.222	3.43312e-17	2.841	7.7005e-24	1.899	1.07318e-14
CH63R_01432	Lysr family regulatory protein (1695 nt)	unitig_1					No	No					202.951	15.8104	4.60204	1.5382	1804	114	34	11	-3.949	NA	1.658	NA	-5.607	NA	-1.608	NA	-3.266	NA	-7.215	NA
CH63R_01433	Aspartyl-tRNA synthetase (2691 nt)	unitig_1					No	No	Nucleic acid-binding, OB-fold				34.7633	31.1145	24.0028	12.4192	478	347	299	122	-0.437	0.70413	0.202	0.879217	-0.639	0.53397	-1.226	0.23506	-1.429	0.13687	-1.865	0.0454797
CH63R_01434	hypothetical protein (318 nt)	unitig_1					No	No					3.92437	2.09633	2.094	3.22987	6	2	3	4	-1.258	0.280115	-0.306	NA	-0.952	0.364507	0.339	0.779707	0.644	0.568935	-0.613	0.508499
CH63R_01435	Alpha beta hydrolase fold-3 domain-containing protein (1173 nt)	unitig_1					No	No					14.158	6.25147	6.48781	17.5123	85	30	35	83	-1.483	0.00475214	-0.247	0.727507	-1.236	0.0137964	1.215	0.0186352	1.462	0.00385656	-0.021	0.968063
CH63R_01436	Secreted protein (1620 nt)	unitig_1			Not specific		Yes	No					0	1.72831	2.23138	0.317006	0	10	17	2	5.751	0.000122368	-0.69	0.411911	6.44	7.80288e-06	-2.782	0.000127812	-2.093	0.00582861	3.658	0.0135104
CH63R_01437	2OG-Fe(II)oxygenase (834 nt)	unitig_1					No	No					0.575516	299.905	299.298	5.1156	2	1004	1197	20	8.524	2.31634e-72	-0.251	0.316936	8.775	5.72952e-77	-5.908	2.26188e-133	-5.657	9.74626e-122	2.867	9.4754e-09
CH63R_01438	TAM domain methyltransferase (1074 nt)	unitig_1					No	No					2.05578	41.9594	30.7348	31.4853	11	182	157	146	3.982	1.53243e-34	0.219	0.512375	3.763	2.75259e-31	-0.103	0.74776	-0.323	0.237676	3.66	5.88536e-31
CH63R_01439	Sec7 domain-containing protein (4935 nt)	unitig_1					No	No					46.189	31.0961	20.317	8.56515	1159	624	483	195	-0.889	2.45634e-06	0.373	0.0870944	-1.262	5.93124e-12	-1.312	4.04016e-12	-1.685	1.33678e-19	-2.574	1.4301e-46
CH63R_01440	Glycosyl hydrolase family 16 (1245 nt)	unitig_1	GH16				Yes	Highly Probable					4.81908	3.42687	1.45174	45.0248	31	18	8	249	-0.807	0.0542787	1.007	0.0743623	-1.815	4.06801e-05	4.808	1.51133e-31	3.801	1.09145e-26	2.993	1.82435e-27
CH63R_01441	Secreted protein (639 nt)	unitig_1			Not specific		Yes	Weakly Probable					6.45983	5.63352	6.25251	98.6667	21	15	19	296	-0.5	0.415318	-0.348	0.630205	-0.152	0.795807	3.916	3.02255e-17	4.264	2.90377e-18	3.764	1.56815e-18
CH63R_01442	Alpha-ketoglutarate-dependent sulfonate dioxygenase (2529 nt)	unitig_1					No	No					2.16361	2.63596	1.84312	1.0778	28	27	23	13	-0.057	0.908556	0.259	0.634241	-0.317	0.452833	-0.858	0.0444345	-1.118	0.0057129	-1.175	0.00117721
CH63R_01443	Ethyl tert-butyl ether degradation EthD (330 nt)	unitig_1					No	No					0.145449	16.9689	18.1607	16.2803	0	23	27	23	5.622	3.37966e-07	-0.276	0.69605	5.898	4.15909e-08	-0.255	0.671256	0.02	0.972244	5.643	9.7891e-08
CH63R_01444	Hexose transporter (1701 nt)	unitig_1					No	No					64.9003	12.6978	4.5858	2.11337	561	86	35	15	-2.669	5.64589e-13	1.256	0.00465577	-3.925	6.68186e-25	-1.256	0.0045193	-2.512	3.36036e-10	-5.18	1.96033e-43
CH63R_01445	hypothetical protein (393 nt)	unitig_1					No	No					13.4346	2.71403	1.21027	0.100518	26	4	3	0	-2.605	0.00066032	0.824	0.488328	-3.429	2.45485e-05	-3.021	0.026375	-3.845	0.00209953	-6.45	9.25461e-09
CH63R_01446	TfdA family Taurine catabolism dioxygenase TauD (1101 nt)	unitig_1					No	No					3.48759	0.484384	0.345604	0	20	3	2	0	-3.008	0.00222793	0.348	0.831656	-3.356	0.000498126	-3.763	0.0258236	-4.111	0.0105629	-7.118	9.15739e-07
CH63R_01447	MGS207 protein (1203 nt)	unitig_1					No	No					0.0797972	0	0	0.0328377	0	0	0	0	-1.248	NA	0.097	NA	-1.346	NA	0.519	NA	0.422	NA	-0.826	NA
CH63R_01448	Fluconazole resistance protein (1359 nt)	unitig_1					No	No					0	0	0.0699981	0	0	0	0	0	0.405	NA	-1.317	NA	1.722	NA	-1.859	NA	-0.543	NA	-0.137	NA
CH63R_01449	X-pro dipeptidyl-peptidase c-terminal non-catalytic domain-containing protein (1608 nt)	unitig_1					No	No					0.507442	0.0829146	0	0	4	1	0	0	-2.694	0.124355	1.948	NA	-4.642	0.0136611	-0.737	0.774993	-2.685	0.189141	-5.379	0.00231996
CH63R_01450	Metallopeptidase MepB (2172 nt)	unitig_1					No	No					0.0883942	0.0613843	0	0.891199	1	1	0	8	-0.64	0.73511	1.615	NA	-2.254	0.228657	5.272	0.00234134	3.657	0.00905181	3.017	0.00360955
CH63R_01451	hypothetical protein (1785 nt)	unitig_1					No	No					0.161338	0.52285	0.58622	0.265572	1	6	5	2	1.585	0.284686	-0.09	NA	1.674	0.224581	-1.157	0.421898	-1.068	0.433686	0.517	0.71259
CH63R_01452	hypothetical protein (2679 nt)	unitig_1					No	No					0.0537492	0	0	0.176949	1	0	0	2	-2.029	NA	0.142	NA	-2.171	NA	3.668	NA	3.526	NA	1.497	0.330832
CH63R_01453	hypothetical protein (1746 nt)	unitig_1					No	No					0.0274903	0.152723	0.108966	0.226253	0	2	1	2	1.861	NA	0.392	NA	1.469	NA	0.918	NA	0.526	NA	2.387	0.139127
CH63R_01454	hypothetical protein (1485 nt)	unitig_1					No	No					0.0969657	3.14238	1.72959	2.66019	1	23	13	17	4.524	6.08353e-07	0.753	0.294676	3.771	3.47722e-05	0.474	0.477697	-0.279	0.647343	4.245	9.34065e-07
CH63R_01455	hypothetical protein (474 nt)	unitig_1			Not specific		Yes	No					0	0	0.401382	0.66673	0	0	1	2	0.433	NA	-2.017	NA	2.45	NA	0.496	NA	2.513	NA	2.946	0.162326
CH63R_01456	hypothetical protein (387 nt)	unitig_1					No	No					0	0	0	0.204154	0	0	0	1	0.405	NA	0.097	NA	0.308	NA	1.389	NA	1.292	NA	1.698	NA
CH63R_01457	Fructosyl amino acid (318 nt)	unitig_1					No	No					0	0	0	0	0	0	0	0	NA	NA	NA	NA	NA	NA	NA	NA	NA	NA	NA	NA
CH63R_01458	Pantothenate transporter liz1 (1581 nt)	unitig_1					No	No					0.0303593	0	0	0	0	0	0	0	-0.939	NA	0.097	NA	-1.037	NA	-0.448	NA	-0.545	NA	-1.485	NA
CH63R_01459	Spherulin-1A (834 nt)	unitig_1			Not specific		Yes	No					0.517964	0	0	0	2	0	0	0	-3.349	NA	0.123	NA	-3.472	NA	-0.525	NA	-0.648	NA	-3.997	0.0547679
CH63R_01460	hypothetical protein (372 nt)	unitig_1					No	No					0	0	0	0	0	0	0	0	NA	NA	NA	NA	NA	NA	NA	NA	NA	NA	NA	NA
CH63R_01461	TIM barrel metal-dependent hydrolase (930 nt)	unitig_1					No	No					0.412886	0.573448	0.511438	1.82652	2	2	3	8	0.112	0.940641	-0.122	NA	0.234	0.857381	1.541	0.169036	1.663	0.13329	1.775	0.0670105
CH63R_01462	hypothetical protein (1926 nt)	unitig_1					No	No					0.274132	0.969146	0.592694	3.01509	3	9	6	26	1.489	0.0483721	0.507	0.569129	0.982	0.200286	2.192	0.000270977	1.686	0.0031913	3.174	5.20578e-08
CH63R_01463	hypothetical protein (360 nt)	unitig_1					No	No					3.06654	3.70352	1.8497	0.438931	6	5	3	1	-0.208	0.881111	0.69	NA	-0.898	0.454281	-1.967	0.143104	-2.657	0.0301149	-2.864	0.0126959
CH63R_01464	Protein kinase (1395 nt)	unitig_1					No	No					9.15231	7.83713	5.25076	10.5343	66	44	34	66	-0.551	0.0648096	0.372	0.321982	-0.923	0.00102354	0.932	0.00096739	0.56	0.0440287	0.009	0.971469
CH63R_01465	Vitamin H transporter (1551 nt)	unitig_1					No	No					0.680823	0.601733	4.84531	4.04971	5	3	36	28	-0.462	0.576306	-3.167	1.41866e-06	2.705	1.21292e-09	-0.353	0.37526	2.814	5.1788e-06	2.352	3.45657e-08
CH63R_01466	TfdA family Taurine catabolism dioxygenase TauD (1032 nt)	unitig_1					No	No					0.0465097	0.129193	1.38267	2.48813	0	0	7	12	0.93	0.628039	-3.249	NA	4.179	0.000796098	0.744	0.339382	3.993	0.00156261	4.923	3.00539e-05
CH63R_01467	Arginine deiminase type-3 (1842 nt)	unitig_1			Not specific		Yes	No					0	0.144763	0.206574	1.80147	0	1	2	15	2.883	0.127008	-0.605	NA	3.488	0.0397689	3.048	0.00199221	3.653	0.00116862	6.536	1.4593e-05
CH63R_01468	Transient receptor potential ion channel (2265 nt)	unitig_1			Not specific		Yes	No					0.275485	2.70774	11.3817	37.9864	3	25	122	386	2.898	3.14298e-09	-2.276	3.12332e-14	5.174	5.66359e-33	1.658	8.99353e-18	3.934	4.72545e-47	6.832	3.08631e-59
CH63R_01469	C6 zinc finger domain protein (1701 nt)	unitig_1					No	No	Zn2Cys6				0.169305	0.156763	0.223698	3.15844	2	1	2	24	-0.31	0.837323	-0.616	0.705234	0.306	0.796276	3.606	2.69557e-05	4.223	3.84997e-05	3.913	1.04079e-07
CH63R_01470	hypothetical protein (387 nt)	unitig_1					No	No					1.98441	7.23478	16.4691	106.262	4	12	30	182	1.519	0.0096891	-1.368	0.00649822	2.887	2.37e-09	2.571	4.18407e-15	3.94	2.06381e-21	5.458	3.31823e-35
CH63R_01471	Ankyrin-2 ankyrin (825 nt)	unitig_1					No	No					0.639974	1.9393	1.03775	0.191533	3	7	4	1	1.291	0.208691	0.753	NA	0.538	0.616561	-2.263	0.0459176	-3.016	0.00377147	-1.725	0.104509
CH63R_01472	hypothetical protein (396 nt)	unitig_1					No	No					1.33328	0	0.960883	0	3	0	2	0	-3.792	NA	-3.258	NA	-0.533	NA	-4.18	NA	-0.922	NA	-4.713	0.00630893
CH63R_01473	Ankyrin-2 ankyrin (1926 nt)	unitig_1					No	No					0.0249211	0	0	0.0205108	0	0	0	0	-0.82	NA	0.097	NA	-0.917	NA	0.695	NA	0.597	NA	-0.223	NA
CH63R_01474	hypothetical protein (192 nt)	unitig_1					No	No					0.749969	0	0	0.205749	1	0	0	0	-1.848	NA	0.113	NA	-1.961	NA	0.593	NA	0.48	NA	-1.368	NA
CH63R_01475	Base excision DNA repair protein (1086 nt)	unitig_1					No	No					0.574562	2.82368	2.10226	0.436506	3	12	11	2	1.903	0.00608625	0.185	0.831451	1.718	0.0106373	-2.294	0.000841431	-2.479	0.000225069	-0.576	0.451451
CH63R_01476	NAD dependent epimerase/dehydratase (1305 nt)	unitig_1					No	No					0.0367801	0.306498	0.0728946	0.0302711	0	2	0	0	2.164	NA	1.567	NA	0.597	NA	-0.872	NA	-2.439	NA	-0.276	0.895066
CH63R_01477	hypothetical protein (1308 nt)	unitig_1					No	No	bZIP				5.10071	15.6975	5.89092	4.59065	34	83	36	26	1.279	0.00642348	1.196	0.0186524	0.082	0.881961	-0.462	0.384562	-1.658	0.000206144	-0.38	0.426007
CH63R_01478	MFS transporter (1485 nt)	unitig_1					No	No					0.355541	13.8265	30.2358	746.901	3	91	220	4592	4.852	8.16351e-16	-1.277	0.011096	6.129	1.50756e-25	4.337	1.21551e-23	5.615	1.82241e-37	10.467	9.51329e-74
CH63R_01479	Carboxylic ester hydrolase (1581 nt)	unitig_1			Not specific		Yes	No					0	4.04787	2.52711	2.44868	0	26	19	17	6.806	4.61324e-07	0.421	0.482765	6.385	1.6807e-06	-0.182	0.747724	-0.603	0.201821	6.203	2.24359e-06
CH63R_01480	Carboxylic ester hydrolase (1875 nt)	unitig_1					No	No					0.204792	16.6392	6.34183	0.31603	2	125	58	3	5.889	5.51679e-26	1.127	0.000537504	4.762	3.61004e-17	-4.38	4.77668e-21	-5.507	4.28238e-34	0.382	0.603133
CH63R_01481	ATPase (2304 nt)	unitig_1					No	No					0.187492	18.7491	11.2716	0.342915	2	172	129	3	6.158	1.94989e-28	0.431	0.282339	5.727	6.6721e-25	-5.124	4.00391e-30	-5.555	1.43077e-35	0.603	0.385093
CH63R_01482	hypothetical protein (567 nt)	unitig_1		ChEC112	Not specific		Yes	No					0.169305	4.70288	104.187	3.90161	1	11	314	11	3.917	0.000138104	-4.797	2.39433e-15	8.714	4.67672e-21	-4.842	1.74544e-20	-0.045	0.952756	3.872	5.13415e-05
CH63R_01483	hypothetical protein (750 nt)	unitig_1					No	No					0	0	0	0.31603	0	0	0	1	0.523	NA	0.125	NA	0.398	NA	2.698	NA	2.572	NA	3.096	NA
CH63R_01484	FAD binding domain-containing protein (1392 nt)	unitig_1					No	Probable					0.620664	69.0579	32.5292	5.165	5	379	214	32	6.297	3.90428e-35	0.819	0.0772981	5.478	6.73329e-27	-2.726	5.53516e-11	-3.546	3.08203e-18	2.752	1.37657e-07
CH63R_01485	NmrA-like family protein (933 nt)	unitig_1					No	No					4.88726	236.073	59.8497	16.2588	24	853	258	68	5.139	1.09486e-41	1.71	7.97998e-06	3.429	5.48146e-19	-1.92	2.89661e-07	-3.631	4.95038e-24	1.508	0.000128572
CH63R_01486	Methyltransferase domain-containing protein (1170 nt)	unitig_1					No	No					679.931	677.573	126.43	0.438931	4056	3188	680	3	-0.345	0.34284	2.214	7.47097e-12	-2.56	1.50779e-16	-7.986	2.69135e-62	-10.201	6.5046e-102	-10.546	2.97929e-109
CH63R_01487	Thioredoxin (507 nt)	unitig_1			Not specific		Yes	No					69.1096	497.017	110.138	45.6592	179	1002	257	104	2.478	6.61187e-19	1.95	2.10698e-11	0.528	0.082164	-1.312	8.1184e-06	-3.262	4.44819e-32	-0.784	0.0068362
CH63R_01488	Adam protease adm-b (2307 nt)	unitig_1			Species specific	M12X	Yes	No					1.99732	8.66884	7.62834	34.9147	24	82	84	365	1.785	NA	-0.029	NA	1.814	NA	2.114	NA	2.144	NA	3.928	NA
CH63R_01489	X-Pro dipeptidyl-peptidase protein (909 nt)	unitig_1					No	No					0	0	0	0	0	0	0	0	NA	NA	NA	NA	NA	NA	NA	NA	NA	NA	NA	NA
CH63R_01490	Ctr copper transporter family protein (1152 nt)	unitig_1			Not specific		Yes	No					0.041665	0.810145	18.3319	0.274332	0	5	106	1	3.288	0.0118909	-4.647	7.48548e-10	7.935	1.1358e-12	-6.019	3.62565e-18	-1.372	0.133678	1.916	0.128156
CH63R_01491	Methyltransferase (879 nt)	unitig_1					No	No					13.7059	8.49408	5.19467	0.0898834	62	29	22	0	-1.044	0.00481655	0.466	0.342578	-1.511	2.89576e-05	-5.391	1.39486e-09	-5.857	2.18906e-11	-6.902	4.30038e-16
CH63R_01492	hypothetical protein (189 nt)	unitig_1		ChEC92	Genus specific		Yes	No					871.837	440.19	240.084	12.1228	842	335	214	10	-1.319	3.05849e-17	0.645	0.000417355	-1.963	6.00868e-36	-4.37	3.22064e-71	-5.015	2.14942e-95	-6.334	4.50796e-160
CH63R_01493	PhoD-like phosphatase (1614 nt)	unitig_1					No	No					0.267647	0.165213	0.0589389	0.0244757	2	1	1	0	-1.113	NA	0.714	NA	-1.827	NA	-1.178	NA	-1.892	NA	-3.005	0.0700352
CH63R_01494	Metabolite transport (1467 nt)	unitig_1					No	No					0.490777	7.54337	2.98287	0.0538565	4	42	21	0	3.48	4.02907e-09	1.043	0.0712959	2.438	6.38228e-05	-5.374	2.1036e-08	-6.416	5.95194e-12	-2.936	0.00342281
CH63R_01495	hypothetical protein (537 nt)	unitig_1			Not specific		Yes	No					0.0893818	447.65	307.171	0.147128	0	920	757	0	10.752	1.82431e-26	0.28	0.627267	10.472	2.15282e-25	-10.377	5.47278e-32	-10.657	6.6292e-34	0.094	0.947621
CH63R_01496	Heterokaryon incompatibility protein (1242 nt)	unitig_1					No	No					2.2801	5.58212	2.29776	6.04325	15	28	13	33	0.945	0.0659081	1.069	0.064756	-0.124	0.836012	1.313	0.00918822	0.244	0.6229	1.189	0.00669207
CH63R_01497	Nucleotide sugar dehydrogenase (1929 nt)	unitig_1					No	No					1.02018	4.35437	6.75607	12.5331	10	34	63	102	1.743	0.000115858	-0.871	0.0516002	2.614	1.9784e-10	0.701	0.0661604	1.571	3.55757e-05	3.315	1.89296e-17
CH63R_01498	Glycosyl transferase (936 nt)	unitig_1	GH12				Yes	Highly Probable					2.41016	3.98841	1.52448	1.47717	12	17	8	6	0.447	0.493898	1.162	0.10762	-0.715	0.274331	-0.164	0.833773	-1.325	0.0218838	-0.879	0.111728
CH63R_01499	Glycosyltransferase family 2 (1992 nt)	unitig_1	GT2				No	No					0.240954	0.803173	0.668566	0.099156	3	7	6	1	1.384	0.181441	0.068	NA	1.316	0.176426	-2.654	0.0110553	-2.722	0.0074719	-1.337	0.204265
CH63R_01500	Hard surface-induced protein (1443 nt)	unitig_1					No	No					76.5707	144.969	48.3878	0.109505	562	849	328	1	0.594	0.00924716	1.365	1.91717e-09	-0.771	0.000535929	-8.432	4.56903e-39	-9.797	7.19911e-53	-9.203	4.67302e-47
CH63R_01501	hypothetical protein (735 nt)	unitig_1			Not specific		Yes	No					0.718338	1.08838	0.905976	0	3	3	3	0	0.211	0.875985	-0.028	NA	0.239	0.839433	-4.654	0.00492087	-4.626	0.00422251	-4.415	0.00469502
CH63R_01502	hypothetical protein (702 nt)	unitig_1			Not specific		Yes	No					0	0.949621	6.36893	260.432	0	3	22	837	3.548	0.0161269	-2.856	0.000162921	6.404	5.4789e-07	5.269	7.38181e-55	8.125	1.13685e-34	11.673	2.96502e-21
CH63R_01503	hypothetical protein (339 nt)	unitig_1			Not specific		Yes	No					0.141587	0.786588	28.0612	939.467	0	1	44	1457	1.605	0.27522	-4.947	1.12081e-07	6.553	5.90402e-11	5.007	2.14209e-82	9.954	9.9749e-31	11.559	1.43108e-32
CH63R_01504	Peptidase A4 family protein (795 nt)	unitig_1			Not specific	G01	Yes	No					0.0603749	0	0	0	0	0	0	0	-0.939	NA	0.097	NA	-1.037	NA	-0.448	NA	-0.545	NA	-1.485	NA
CH63R_01505	hypothetical protein (312 nt)	unitig_1					No	Probable					12.1533	31.195	14.3301	0.759688	19	43	22	1	1.092	0.0111934	0.925	0.0570515	0.167	0.737218	-4.168	8.802e-10	-5.093	8.80759e-15	-4.001	9.81485e-10
CH63R_01506	Hexose transporter (1593 nt)	unitig_1					No	No					7.20121	10.9641	9.79341	113.998	59	73	72	768	0.31	0.439156	0.004	0.993845	0.306	0.408918	3.382	5.80857e-27	3.378	2.64463e-26	3.687	7.10503e-34
CH63R_01507	Duf567 domain protein (609 nt)	unitig_1					No	No	Tubby transcription factors				76.056	52.7615	28.8975	3.5028	239	136	84	10	-0.824	0.000996897	0.68	0.0188329	-1.504	6.95368e-10	-3.086	1.51099e-23	-3.766	7.86182e-36	-4.59	3.21686e-57
CH63R_01508	RhaA is able to hydrolyze alpha-1 (198 nt)	unitig_1					No	No					1.93931	2.69347	0	0	2	2	0	0	-0.167	NA	3.213	NA	-3.38	NA	-0.69	NA	-3.903	NA	-4.07	0.0303386
CH63R_01509	Kinase (834 nt)	unitig_1					No	No					7.88457	11.83	5.81715	3.17356	34	40	23	13	0.261	0.515334	0.787	0.0647259	-0.526	0.165575	-0.925	0.0215202	-1.712	1.78268e-06	-1.451	1.47927e-05
CH63R_01510	Ycii-related domain protein (441 nt)	unitig_1					No	No					49.8483	126.071	66.6539	113.137	113	232	138	226	1.028	3.82806e-08	0.724	0.000433861	0.304	0.134797	0.693	0.000221163	-0.031	0.880443	0.997	6.69132e-09
CH63R_01511	Fungal specific transcription factor domain-containing protein (2136 nt)	unitig_1					No	No	Zn2Cys6				23.4372	17.7894	18.883	22.3411	256	152	195	214	-0.738	0.00227387	-0.344	0.222315	-0.394	0.0972531	0.137	0.615203	0.481	0.0433844	-0.257	0.259264
CH63R_01512	Flavoprotein oxygenase (915 nt)	unitig_1					No	No					12.5372	4.37137	6.1339	4.10148	59	17	27	17	-1.805	8.59349e-06	-0.675	0.18428	-1.13	0.00155524	-0.668	0.10007	0.007	0.989345	-1.798	2.73661e-08
CH63R_01513	Proline dehydrogenase (1419 nt)	unitig_1					No	No					31.3222	13.6239	21.3182	19.3761	229	77	147	124	-1.555	4.99085e-08	-0.911	0.00408447	-0.644	0.0193111	-0.237	0.45025	0.673	0.0212509	-0.882	0.000646549
CH63R_01514	CreD (1353 nt)	unitig_1					No	No					10.9619	10.6425	11.9525	0.613141	77	56	81	4	-0.411	0.295561	-0.477	0.256302	0.065	0.869124	-4.374	4.50697e-23	-3.897	5.79424e-18	-4.309	1.89657e-23
CH63R_01515	hypothetical protein (963 nt)	unitig_1					No	No					31.0517	6.50712	2.96347	3.28173	153	29	13	13	-2.434	2.86878e-06	1.041	0.117885	-3.475	7.03465e-11	-0.039	0.960126	-1.08	0.0519436	-3.514	4.87292e-13
CH63R_01516	NCS1 nucleoside transporter (1686 nt)	unitig_1					No	No					2.78992	65.24	38.5362	1.87444	24	451	312	14	4.217	3.93771e-65	0.533	0.0250609	3.683	1.08566e-49	-4.46	1.61499e-66	-4.993	4.6816e-84	-0.776	0.0108097
CH63R_01517	Hydantoinase/oxoprolinase (3024 nt)	unitig_1					No	No					0.507916	11.816	8.21041	0.901376	8	142	118	12	4.162	1.32066e-31	0.278	0.403901	3.884	6.67549e-28	-3.272	5.96718e-27	-3.55	1.0127e-31	0.612	0.135473
CH63R_01518	Integral membrane protein (1365 nt)	unitig_1					No	No					2.25046	5.66517	10.2445	1.76537	16	31	67	12	0.98	0.0354697	-1.074	0.0183733	2.054	3.1885e-07	-2.543	3.05471e-10	-1.469	0.000795776	-0.489	0.277004
CH63R_01519	Flavin-binding monooxygenase-like protein (1920 nt)	unitig_1					No	No					53.1978	71.3159	61.2878	73.3083	518	566	539	590	0.127	0.783026	0.067	0.899667	0.06	0.8888	0.127	0.778217	0.06	0.884141	0.187	0.629748
CH63R_01520	Glycosyl hydrolase family 61 (996 nt)	unitig_1	AA9		Not specific		Yes	No					1.63849	10.8428	94.7454	75.3586	8	47	455	345	2.408	2.93337e-08	-3.301	2.9683e-20	5.709	8.42385e-49	-0.397	0.265886	2.903	4.46213e-17	5.312	5.69991e-43
CH63R_01521	CobW/HypB/UreG (1761 nt)	unitig_1					No	No					0.0272561	0	0.216076	0.0448652	0	0	2	0	-0.83	NA	-3.046	NA	2.216	NA	-1.841	NA	1.206	NA	0.376	0.85765
CH63R_01522	hypothetical protein (1743 nt)	unitig_1					No	No					0.137688	0	0.163731	0.15865	1	0	1	1	-2.294	NA	-2.388	NA	0.094	NA	-0.04	NA	2.348	NA	0.054	0.975292
CH63R_01523	Rieske domain-containing protein (573 nt)	unitig_1					No	No					15.413	36.2984	41.0061	28.9556	46	83	114	76	0.862	0.017026	-0.439	0.274295	1.301	8.91954e-05	-0.586	0.0941723	-0.146	0.692921	0.716	0.0298633
CH63R_01524	Parasitic phase-specific protein PSP-1 (810 nt)	unitig_1					No	No					1.00737	0	0	0.0975402	4	0	0	0	-4.225	NA	0.139	NA	-4.364	NA	1.438	NA	1.298	NA	-2.926	0.0654952
CH63R_01525	Ankyrin repeat-containing protein (3234 nt)	unitig_1			Not specific		Yes	No					1.05376	0.783305	0.500052	0.85506	17	10	8	12	-0.747	0.222193	0.385	0.638205	-1.132	0.047902	0.631	0.314973	0.245	0.686506	-0.501	0.295954
CH63R_01526	Cytochrome P450 (1623 nt)	unitig_1					No	No		E-class P450, group I			74.5847	32.9415	22.5657	34.6358	616	214	177	248	-1.512	4.98287e-20	0.29	0.173322	-1.803	2.32188e-28	0.496	0.00543028	0.206	0.25602	-1.307	2.91405e-18
CH63R_01527	Golgi transport complex component cog5-like protein (1344 nt)	unitig_1					No	No					10.9995	15.5746	16.9163	12.2274	76	84	109	77	0.165	0.607356	-0.36	0.259779	0.524	0.0461018	-0.52	0.0520871	-0.16	0.576424	0.005	0.985339
CH63R_01528	hypothetical protein (1767 nt)	unitig_1					No	No					4.9981	6.63993	5.76041	5.38789	45	49	46	42	0.106	0.793721	0.029	0.953526	0.077	0.833593	-0.183	0.618171	-0.213	0.531818	-0.106	0.736677
CH63R_01529	C2H2 transcription factor (2145 nt)	unitig_1					No	No					33.0504	62.7786	49.7146	9.79767	365	549	510	94	0.59	0.000401164	0.109	0.607925	0.481	0.0033011	-2.428	9.0801e-50	-2.537	6.18547e-54	-1.947	2.20218e-33
CH63R_01530	ATPase (2088 nt)	unitig_1					No	No					1.4712	9.13109	1.77681	0.832455	16	75	17	8	2.242	7.32374e-07	2.1	2.46467e-05	0.142	0.808069	-1.164	0.0324154	-3.264	1.00461e-12	-1.022	0.0379711
CH63R_01531	Esterase (1665 nt)	unitig_1			Not specific		Yes	No					0.0288276	0.160152	0	0.047452	0	1	0	0	1.47	NA	2.497	NA	-1.027	NA	1.372	NA	-1.125	NA	0.345	0.872651
CH63R_01532	Hexose carrier protein (1569 nt)	unitig_1					No	No					0.21414	0.169951	0.181888	0.151066	2	1	2	1	-0.626	0.707964	-0.342	NA	-0.284	0.847542	-0.393	0.803827	-0.051	0.973966	-0.677	0.583744
CH63R_01533	hypothetical protein (1392 nt)	unitig_1			Not specific		Yes	No					5.48253	2.58608	1.2301	0.0851374	40	16	10	1	-1.327	0.132666	0.65	0.547171	-1.977	0.0176613	-3.782	0.000475034	-4.432	2.00564e-05	-5.759	6.43586e-09
CH63R_01534	Glycosyl hydrolase family 18 (1239 nt)	unitig_1	GH18		Not specific		Yes	No					21.6165	70.9139	161.387	17.8548	137	363	969	104	1.392	6.21321e-06	-1.412	5.91331e-06	2.804	6.92747e-22	-3.215	2.86143e-28	-1.804	1.65019e-09	-0.411	0.19366
CH63R_01535	hypothetical protein (489 nt)	unitig_1					No	No					0	0	0.194535	0.0807848	0	0	1	0	0.367	NA	-1.361	NA	1.728	NA	-0.705	NA	0.655	NA	1.022	NA
CH63R_01536	C6 zinc finger domain containing protein (1686 nt)	unitig_1					No	No					65.5916	33.7666	16.3624	23.4305	562	239	130	173	-1.238	1.63905e-09	0.861	0.000261649	-2.099	2.28694e-24	0.409	0.0801697	-0.452	0.0352158	-1.691	1.29109e-18
CH63R_01537	C6 zinc finger domain-containing protein (1098 nt)	unitig_1			Not specific	M20A, M20D	Yes	No					25.4416	6.55705	3.11893	3.0941	142	31	15	14	-2.214	6.11835e-09	0.908	0.0772508	-3.122	5.55717e-15	-0.122	0.824374	-1.03	0.0137436	-3.244	1.91488e-20
CH63R_01538	Zinc-binding dehydrogenase (1041 nt)	unitig_1					No	No					158.933	26.7678	18.5503	32.2178	843	112	91	142	-2.893	6.77896e-27	0.293	0.421964	-3.186	1.06336e-32	0.638	0.0330495	0.345	0.245827	-2.548	3.9237e-24
CH63R_01539	Ctr copper transporter family protein (1167 nt)	unitig_1			Not specific		Yes	No					0.0411294	0	0	0	0	0	0	0	-0.939	NA	0.097	NA	-1.037	NA	-0.448	NA	-0.545	NA	-1.485	NA
CH63R_01540	hypothetical protein (924 nt)	unitig_1			Not specific		Yes	No					0.519459	1.58722	1.44133	1.88113	2	6	6	8	1.272	0.14233	-0.012	0.992321	1.284	0.109219	0.337	0.673776	0.348	0.644158	1.621	0.019273
CH63R_01541	hypothetical protein (1017 nt)	unitig_1			Species specific		Yes	No					0	0.131098	0	0.0776869	0	0	0	0	1.796	NA	1.456	NA	0.34	NA	1.329	NA	-0.127	NA	1.669	NA
CH63R_01542	Glycosyltransferase family 28 domain-containing protein (2703 nt)	unitig_1	GH78				No	No					1.24301	26.5864	7.67214	4.58904	17	294	96	56	4.07	3.24879e-45	1.597	2.08737e-09	2.474	2.17282e-16	-0.79	0.00442449	-2.387	3.13076e-22	1.684	1.30585e-08
CH63R_01543	hypothetical protein (363 nt)	unitig_1			Not specific		Yes	No					3.70233	2.57104	0	0	7	5	0	0	-0.592	0.673476	4.334	NA	-4.926	0.00543571	-0.825	0.739693	-5.159	0.00236789	-5.751	0.000438968
CH63R_01544	Tat pathway signal sequence (684 nt)	unitig_1					No	No					0.350863	0	0.139075	0	1	0	0	0	-2.465	NA	-1.298	NA	-1.167	NA	-1.933	NA	-0.635	NA	-3.1	NA
CH63R_01545	GDSL-like Lipase/Acylhydrolase (783 nt)	unitig_1	CE12		Not specific		Yes	No					1.3486	1.87304	20.6535	233.239	6	5	72	765	0.101	0.91383	-3.566	1.60705e-07	3.667	1.05078e-10	3.351	5.00972e-12	6.917	3.86415e-28	7.018	5.88329e-38
CH63R_01546	hypothetical protein (219 nt)	unitig_1					No	No					142.46	31.0487	9.12181	2.52536	161	30	9	2	-2.464	2.09804e-12	1.589	0.00196101	-4.053	6.92747e-22	-1.897	0.00155205	-3.486	1.09472e-11	-5.95	2.50257e-37
CH63R_01547	Protein kinase (2118 nt)	unitig_1					No	No					7.09319	4.21761	0.988104	0.559543	78	43	10	6	-0.917	0.10409	1.97	0.00200939	-2.887	3.68157e-07	-0.889	0.202025	-2.859	4.16869e-07	-3.776	1.65031e-12
CH63R_01548	hypothetical protein (480 nt)	unitig_1					No	No					2.19991	1.11106	0.594547	0.246899	6	3	1	1	-1.164	0.363911	0.709	NA	-1.874	0.127961	-1.203	0.431293	-1.912	0.150158	-3.076	0.00715903
CH63R_01549	Protein kinase (1068 nt)	unitig_1					No	No					1.61791	0.873864	0.356283	0	9	5	2	0	-1.071	0.314264	1.082	NA	-2.154	0.0425884	-3.805	0.0257319	-4.887	0.00189437	-5.958	6.47917e-05
CH63R_01550	Protein kinase domain-containing protein (2553 nt)	unitig_1					No	No					0.88363	1.61893	1.15509	1.2224	12	18	13	14	0.603	0.399247	0.358	0.672873	0.245	0.731508	0.036	0.964621	-0.321	0.629353	0.282	0.656345
CH63R_01551	hypothetical protein (234 nt)	unitig_1					No	No					18.4608	1.70932	0	0	24	2	0	0	-3.63	0.00598316	2.928	0.166676	-6.558	0.000155072	-0.83	0.737458	-3.757	0.0356739	-7.387	4.44656e-06
CH63R_01552	hypothetical protein (225 nt)	unitig_1					No	No					7.25303	1.77769	0.422789	0	8	2	1	0	-2.158	0.101871	1.582	NA	-3.74	0.010329	-2.302	0.265474	-3.884	0.0269101	-6.042	0.000155036
CH63R_01553	Protein kinase (1227 nt)	unitig_1					No	No					5.28096	0.325982	0.310114	0.386345	35	2	2	2	-4.066	0.000189434	-0.089	0.962545	-3.977	8.48692e-05	0.168	0.905103	0.257	0.841815	-3.809	9.11063e-06
CH63R_01554	Major facilitator superfamily transporter (1263 nt)	unitig_1					No	No					11.933	12.7732	19.8088	10.6031	76	74	125	62	-0.086	0.869284	-0.794	0.081023	0.707	0.0812535	-1.001	0.013982	-0.207	0.63909	-0.294	0.475258
CH63R_01555	hypothetical protein (1722 nt)	unitig_1					No	No					0.445975	0.541979	0.0552424	0.0688219	4	4	0	1	-0.003	0.998618	2.682	NA	-2.685	0.0750245	0.145	0.943426	-2.538	0.0510582	-2.54	0.0383536
CH63R_01556	hypothetical protein (651 nt)	unitig_1			Not specific		Yes	No					0.516108	0.409606	0.146125	0.242727	2	2	0	1	-0.314	NA	1.229	NA	-1.543	NA	0.406	NA	-0.823	NA	-1.136	0.514271
CH63R_01557	Glycoside hydrolase family 3 protein (294 nt)	unitig_1			Genus specific		Yes	No					0.163259	0.453492	14.5603	794.106	0	1	22	1037	1.004	0.557605	-4.528	9.3902e-05	5.532	1.33763e-07	5.591	3.93644e-57	10.119	6.03743e-22	11.123	1.55203e-28
CH63R_01558	hypothetical protein (618 nt)	unitig_1			Not specific		Yes	No					45.8234	870.723	589.852	0.191766	145	2195	1687	1	3.907	1.39183e-57	0.378	0.190705	3.53	2.57328e-47	-11.038	3.52408e-56	-11.416	2.75614e-60	-7.509	9.89268e-27
CH63R_01559	hypothetical protein (618 nt)	unitig_1					No	No			Cluster_03		1.24267	4.31478	1.0775	0	4	11	3	0	1.434	0.10235	1.668	NA	-0.233	0.826999	-4.562	0.00410714	-6.23	2.4173e-05	-4.795	0.00119584
CH63R_01560	Methyltransferase (723 nt)	unitig_1					No	No			Cluster_03		0.863035	5.16341	31.446	12.6762	3	14	110	42	2.134	0.000601818	-2.866	1.63232e-09	5	1.34946e-21	-1.361	0.000429876	1.505	0.00128275	3.639	3.88047e-12
CH63R_01561	TAM domain methyltransferase (831 nt)	unitig_1					No	No			Cluster_03		1.38622	4.01103	19.2315	13.1679	6	13	77	50	1.183	0.0300255	-2.489	1.44185e-08	3.672	1.23686e-18	-0.615	0.0715644	1.874	7.56809e-06	3.057	8.12525e-14
CH63R_01562	TAM domain methyltransferase (504 nt)	unitig_1					No	No			Cluster_03		1.14281	1.85176	8.68227	8.54347	3	4	22	20	0.367	0.706219	-2.41	0.00120149	2.778	3.46102e-06	-0.096	0.869881	2.315	0.000646922	2.682	2.40678e-06
CH63R_01563	Beta-ketoacyl synthase domain-containing protein (7821 nt)	unitig_1					No	No			Cluster_03	ChPKS03	0.699626	3.4265	2.88265	2.62146	27	115	105	94	2.023	1.58668e-09	0.104	0.819072	1.919	5.61365e-09	-0.168	0.657825	-0.272	0.421646	1.751	3.8447e-08
CH63R_01564	Glycosyltransferase family 28 domain-containing protein (2841 nt)	unitig_1	GT1				No	No			Cluster_03		2.78764	5.86619	7.76824	5.9791	41	63	108	76	0.676	0.0475905	-0.722	0.037261	1.397	2.82835e-06	-0.492	0.116202	0.23	0.487197	0.906	0.00191887
CH63R_01565	F-box domain-containing protein (1437 nt)	unitig_1					No	No					0	0.371125	0.198596	0	0	2	1	0	3.609	NA	0.595	NA	3.014	NA	-3.216	NA	-3.811	NA	-0.202	0.932125
CH63R_01566	Parp domain-containing protein (1689 nt)	unitig_1					No	No					0.14209	0.47363	0.112644	0.140333	1	3	1	1	1.264	0.380454	1.61	NA	-0.346	0.833585	0.006	0.997581	-1.604	0.217283	-0.34	0.807226
CH63R_01567	Secreted lyase (921 nt)	unitig_1	PL3_2		Not specific		Yes	No					11.778	1.1581	6.30052	141.759	58	5	29	517	-3.462	1.12695e-05	-2.503	0.00345181	-0.959	0.16281	4.062	1.48858e-10	6.565	2.38184e-18	3.104	3.31313e-07
CH63R_01568	hypothetical protein (1545 nt)	unitig_1					No	No					366.369	73.8691	32.6327	0.920476	2936	473	238	6	-2.627	NA	0.983	NA	-3.609	NA	-5.166	NA	-6.149	NA	-8.775	NA
CH63R_01569	Integral membrane protein (1167 nt)	unitig_1					No	No					10.817	12.453	22.0904	62.3868	64	60	124	319	-0.102	0.757629	-1.046	0.000136735	0.944	5.60716e-05	1.367	2.47991e-10	2.413	4.20095e-24	2.31	4.46917e-28
CH63R_01570	hypothetical protein (351 nt)	unitig_1					No	No					0.273493	0.379848	0.271018	1.57565	1	0	0	2	0.113	NA	0.182	NA	-0.069	NA	2.124	NA	1.943	NA	2.055	0.148432
CH63R_01571	hypothetical protein (627 nt)	unitig_1			Genus specific		Yes	No					35.1373	5.5287	2.42749	0.693049	111	15	7	2	-2.904	1.99395e-09	1.019	0.147016	-3.924	9.67758e-14	-1.808	0.0123815	-2.827	1.06108e-05	-5.731	1.99405e-24
CH63R_01572	hypothetical protein (1821 nt)	unitig_1			Not specific		Yes	No					0.843458	4.61262	18.0225	114.281	8	35	151	945	2.106	5.05376e-08	-2.131	1.10073e-12	4.237	6.52808e-37	2.626	3.43485e-33	4.757	4.21741e-68	6.863	3.74128e-101
CH63R_01573	hypothetical protein (1080 nt)	unitig_1					No	No					0.133328	0	0.176162	1.24364	1	0	1	6	-1.723	0.408923	-1.986	NA	0.263	0.877379	2.597	0.0541795	4.583	0.0079374	2.86	0.0132059
CH63R_01574	Protein kinase domain-containing protein (933 nt)	unitig_1					No	No					5.09304	8.57407	4.89402	2.79448	25	34	22	12	0.434	0.396183	0.597	0.284351	-0.163	0.75479	-0.871	0.0817106	-1.468	0.00123591	-1.034	0.018057
CH63R_01575	hypothetical protein (489 nt)	unitig_1					Yes	Highly Probable					0.490777	1.09061	3.89069	72.6255	2	2	9	162	0.807	0.475824	-1.908	0.0366536	2.715	0.00037386	4.156	3.08516e-21	6.064	1.30146e-16	6.872	2.69119e-25
CH63R_01576	ZIP Zinc transporter (1671 nt)	unitig_1			Not specific		Yes	No					5.28524	2.31387	1.30935	8.88894	45	18	10	69	-1.388	0.00552265	0.735	0.270585	-2.123	2.38337e-05	2.714	4.70108e-08	1.979	2.45543e-05	0.591	0.15524
CH63R_01577	hypothetical protein (828 nt)	unitig_1					No	No					0.231875	5.79682	13.5568	110.639	1	20	55	406	4.052	2.9893e-08	-1.447	8.93777e-05	5.499	9.45268e-16	2.897	1.18958e-33	4.344	5.08776e-44	8.396	9.90921e-37
CH63R_01578	amidase (1323 nt)	unitig_1					No	No					4.06332	3.62794	2.5885	5.37466	28	19	16	31	-0.542	0.330904	0.235	0.742928	-0.777	0.128445	0.931	0.0702581	0.696	0.165689	0.154	0.745001
CH63R_01579	NCS1 nucleoside transporter (1779 nt)	unitig_1					No	No					0	0	0	0.177645	0	0	0	2	0.534	NA	0.129	NA	0.406	NA	3.034	NA	2.905	NA	3.439	NA
CH63R_01580	fungal specific transcription factor domain-containing protein (1233 nt)	unitig_1					No	No					0.622845	2.05451	0.61721	0.25631	4	10	4	1	1.368	0.114869	1.451	NA	-0.083	0.937832	-1.308	0.208069	-2.76	0.00136045	-1.391	0.117209
CH63R_01581	Polysaccharide deacetylase (990 nt)	unitig_1	CE4				No	No					0.484829	0.269347	0	0.0798056	2	1	0	1	-0.973	NA	2.346	NA	-3.319	NA	1.207	NA	-1.139	NA	-2.112	0.227922
CH63R_01582	Major facilitator superfamily transporter (1788 nt)	unitig_1					No	No					2.89921	1.56592	0.851252	0.662815	26	12	7	6	-1.108	0.0816055	0.748	0.363366	-1.856	0.00291642	-0.33	0.678264	-1.079	0.09487	-2.186	6.49389e-05
CH63R_01583	NADH:flavin oxidoreductase/NADH oxidase (1098 nt)	unitig_1					No	No					11.8902	5.58564	3.0323	5.68451	66	27	16	28	-1.347	0.00021523	0.71	0.150514	-2.057	3.20441e-08	0.828	0.0447349	0.117	0.775564	-1.229	3.84209e-05
CH63R_01584	hypothetical protein (918 nt)	unitig_1					No	No					14.7968	9.29511	7.35735	19.3646	70	38	33	81	-0.935	0.00468907	0.149	0.757376	-1.084	0.000550764	1.292	3.31009e-05	1.143	0.000246911	0.208	0.462462
CH63R_01585	Zinc-binding dehydrogenase (1047 nt)	unitig_1					No	No					42.4968	18.0825	27.6206	176.314	227	76	138	803	-1.56	1.44097e-08	-0.845	0.0063074	-0.716	0.00662466	2.533	1.55027e-24	3.378	6.43931e-38	1.817	1.60451e-14
CH63R_01586	Mixed-linked glucanase (606 nt)	unitig_1					Yes	Highly Probable					0.792047	0.220011	0	0	2	1	0	0	-1.601	NA	1.901	NA	-3.502	NA	-0.594	NA	-2.495	NA	-4.096	0.0396323
CH63R_01587	Vitamin H transporter (1536 nt)	unitig_1					No	No					7.15596	11.805	6.06933	5.01513	56	76	46	33	0.425	0.23351	0.727	0.0549318	-0.301	0.399059	-0.442	0.231093	-1.169	0.000260156	-0.743	0.0166648
CH63R_01588	D-glycerate 3-kinase (969 nt)	unitig_1					No	No					4.70569	1.92629	0.589024	0.285373	23	7	3	2	-1.607	0.0142024	1.414	0.141916	-3.021	5.637e-05	-1.043	0.306128	-2.458	0.00217099	-4.065	3.84847e-09
CH63R_01589	Tartrate dehydrogenase (1110 nt)	unitig_1					No	No					8.47533	6.36605	2.39961	7.22456	48	29	12	36	-0.737	0.0282988	1.173	0.00863419	-1.91	1.60711e-07	1.484	7.61135e-05	0.311	0.356635	-0.426	0.108284
CH63R_01590	Fungal specific transcription factor domain-containing protein (2262 nt)	unitig_1					No	No	Zn2Cys6				8.10577	4.30276	2.60738	2.20048	93	43	27	23	-1.145	0.00296046	0.598	0.215434	-1.743	3.77446e-06	-0.269	0.569095	-0.867	0.0279861	-2.012	4.92182e-09
CH63R_01591	C6 finger domain-containing protein (612 nt)	unitig_1					No	No					18.1169	5.88206	4.04136	2.06556	57	16	13	6	-1.89	4.8944e-06	0.332	0.602278	-2.223	4.85021e-08	-1.054	0.0394347	-1.387	0.00389722	-3.277	6.65169e-18
CH63R_01592	Fumarylacetoacetase (1638 nt)	unitig_1					No	No					71.8212	28.8956	23.114	47.5348	609	196	179	342	-1.63	9.25935e-11	0.128	0.718633	-1.757	1.0138e-12	0.93	0.000326261	0.802	0.00171016	-0.828	0.000577551
CH63R_01593	Maleylacetoacetate isomerase (678 nt)	unitig_1					No	No					112.562	13.5687	3.78826	2.21408	399	40	12	6	-3.32	5.08006e-14	1.658	0.00377773	-4.978	9.40067e-25	-0.9	0.140006	-2.558	3.61507e-07	-5.878	1.42202e-37
CH63R_01594	hypothetical protein (1659 nt)	unitig_1					No	No					2.57494	1.68768	2.46563	31.2411	22	11	19	236	-0.946	0.0769184	-0.758	0.213465	-0.188	0.707435	3.57	2.06109e-19	4.328	1.41401e-21	3.382	2.44585e-21
CH63R_01595	hypothetical protein (942 nt)	unitig_1					No	No					0.15286	0	0.100985	0.125808	1	0	0	1	-1.971	NA	-1.321	NA	-0.651	NA	0.175	NA	1.496	NA	-0.476	0.815424
CH63R_01596	Thermostable alkaline protease (2640 nt)	unitig_1					No	No					0.0545432	0.252513	0.360331	1.82555	1	3	5	21	1.735	0.180695	-0.643	0.629624	2.379	0.0349	2.174	0.0128614	2.818	0.00253494	4.553	4.12704e-06
CH63R_01597	hypothetical protein (2001 nt)	unitig_1					No	No					0.503727	0.46641	0.14262	0.414582	5	4	1	4	-0.42	0.720425	1.335	NA	-1.755	0.119369	1.287	0.287465	-0.048	0.96567	-0.468	0.60133
CH63R_01598	Major facilitator superfamily transporter (1338 nt)	unitig_1					No	No					449.919	125.853	39.5298	0.0885735	3123	687	254	1	-2.177	2.48995e-18	1.433	1.12546e-07	-3.61	1.71961e-47	-8.314	7.32755e-32	-9.747	7.17938e-44	-11.924	1.32099e-65
CH63R_01599	Secreted protein (606 nt)	unitig_1			Not specific		Yes	No					0.475228	0.660033	1.25581	0	2	1	4	0	0.016	0.993529	-1.222	NA	1.238	0.375132	-4.815	0.0063687	-3.593	0.0471348	-3.577	0.0376648
CH63R_01600	Major royal jelly protein (1095 nt)	unitig_1			Not specific		Yes	No					0	0	0	0	0	0	0	0	NA	NA	NA	NA	NA	NA	NA	NA	NA	NA	NA	NA
CH63R_01601	Transporter (2034 nt)	unitig_1					No	No					0.165185	0.065549	0.561224	13.3233	2	0	5	99	-1.136	0.55857	-2.362	0.211452	1.226	0.444748	3.869	0.00863607	6.231	7.39755e-05	5.095	0.00027418
CH63R_01602	Duf1446 domain-containing protein (1887 nt)	unitig_1					No	No					60.5635	72.9164	21.3747	0.71178	586	556	187	5	-0.074	0.803081	1.56	2.0941e-10	-1.634	2.24767e-12	-4.96	7.80744e-49	-6.52	2.31619e-86	-6.594	1.24851e-89
CH63R_01603	HHE domain-containing protein (552 nt)	unitig_1					No	No					5.47804	2.65687	3.10198	1.2166	15	6	9	3	-1.3	0.211635	-0.501	0.697368	-0.799	0.41066	-1.631	0.11032	-1.131	0.274212	-2.431	0.00678336
CH63R_01604	Endoglucanase ii (585 nt)	unitig_1					No	No					1.31277	0.227909	0.813055	1.95831	4	0	2	4	-2.131	0.275782	-1.443	NA	-0.688	0.710285	0.809	0.677754	2.252	0.212406	0.121	0.944336
CH63R_01605	FAD binding domain-containing protein (1545 nt)	unitig_1			Not specific		Yes	No					0.0310667	0.0862956	0	0.0511376	0	1	0	0	0.758	NA	1.688	NA	-0.931	NA	1.336	NA	-0.352	NA	0.405	NA
CH63R_01606	Fungal cellulose binding domain-containing protein (2289 nt)	unitig_1	GH74		Not specific		Yes	No					0.41938	25.7451	41.6416	30.3915	5	239	458	317	5.544	1.13657e-54	-0.933	2.25483e-07	6.477	2.80113e-76	-0.532	0.00152488	0.401	0.0219452	5.945	2.84699e-65
CH63R_01607	GMC oxidoreductase (1884 nt)	unitig_1	AA3_2		Not specific		Yes	No					2.16552	5.09529	2.37314	0.0838721	21	36	21	1	0.817	0.103177	0.798	0.151311	0.019	0.975171	-4.653	3.7822e-09	-5.451	1.26867e-12	-4.634	1.12864e-09
CH63R_01608	Integral membrane protein (1218 nt)	unitig_1					No	No					29.2008	561.549	245.785	1.42707	181	2784	1427	8	3.936	4.4528e-99	0.962	7.51132e-07	2.974	1.24406e-56	-7.477	6.18287e-157	-8.439	1.42972e-200	-4.503	2.42412e-56
CH63R_01609	Carboxylic ester hydrolase (1566 nt)	unitig_1			Not specific		Yes	No					0.459751	15.9209	11.5416	43.5147	4	100	86	317	4.685	1.47714e-24	0.226	0.562533	4.458	1.25159e-22	1.87	3.77168e-11	1.644	5.90517e-09	6.329	4.60704e-47
CH63R_01610	Cytochrome p450 monooxygenase (1557 nt)	unitig_1					No	No		E-class P450, group IV			4.28499	89.8264	49.3661	5.53104	34	552	367	39	4.016	1.74181e-71	0.596	0.006752	3.42	9.52758e-52	-3.243	8.46778e-52	-3.839	2.68139e-73	0.177	0.512293
CH63R_01611	PHB depolymerase family esterase (1158 nt)	unitig_1	CE1		Not specific		Yes	No					0.331593	0.921083	0.492888	1.63746	2	5	3	8	1.179	0.302758	0.686	NA	0.493	0.679172	1.408	0.17856	0.722	0.464683	1.901	0.038015
CH63R_01612	Transmembrane amino acid transporter (1851 nt)	unitig_1					No	No					19.9408	20.3123	10.741	16.0491	189	152	92	122	-0.311	0.459701	0.705	0.0943596	-1.017	0.00591402	0.399	0.33528	-0.306	0.43127	-0.618	0.0853134
CH63R_01613	hypothetical protein (924 nt)	unitig_1					No	No					12.467	14.7179	7.10367	0.812307	58	53	30	3	-0.119	0.878556	0.816	0.261851	-0.935	0.141305	-3.197	3.30919e-06	-4.013	1.48225e-09	-4.132	1.77784e-10
CH63R_01614	hypothetical protein (300 nt)	unitig_1					No	No					1.11995	5.33307	1.90255	0	2	6	2	0	1.676	0.221539	1.136	NA	0.54	0.713042	-4.218	0.0166848	-5.354	0.00114283	-3.679	0.027563
CH63R_01615	Ankyrin repeat protein (5283 nt)	unitig_1					No	No					0	0.0252369	0.108038	1.15154	0	1	2	27	2.087	0.308611	-1.823	0.285253	3.91	0.0186297	3.323	0.000667242	5.146	0.000100839	7.233	1.71835e-06
CH63R_01616	hypothetical protein (684 nt)	unitig_1			Not specific		Yes	No					0	0.194922	0	0.28877	0	1	0	1	1.979	NA	1.642	NA	0.337	NA	2.34	NA	0.698	NA	2.677	NA
CH63R_01617	Linoleate diol synthase (3465 nt)	unitig_1					No	No		Cytochrome P450			0.12467	0.230869	0.0549076	0.0912064	2	3	1	2	0.473	0.740643	1.565	NA	-1.092	0.441127	0.523	0.7449	-1.042	0.395281	-0.569	0.62894
CH63R_01618	Sporulation associated protein (1797 nt)	unitig_1					No	No					0.10684	0	0	0	1	0	0	0	-1.936	NA	0.097	NA	-2.033	NA	-0.384	NA	-0.481	NA	-2.417	NA
CH63R_01619	Cis-3-chloroacrylic acid dehalogenase, putative (555 nt)	unitig_1					No	No					8.04291	9.60913	4.28502	10.7479	23	20	11	26	-0.155	0.820612	0.858	0.210846	-1.013	0.0794403	1.166	0.0454556	0.308	0.590056	0.153	0.775807
CH63R_01620	Cytochrome P450 (1644 nt)	unitig_1					No	No		E-class P450, group IV			446.551	172.741	41.2566	4.4694	3792	1169	319	33	-1.693	1.206e-13	1.862	9.6483e-15	-3.555	3.87245e-55	-3.277	1.64416e-38	-5.139	6.15279e-97	-6.831	1.25832e-173
CH63R_01621	hypothetical protein (567 nt)	unitig_1			Not specific		Yes	No					7.95734	1530.32	713.372	549.639	23	3430	1886	1381	7.158	6.60291e-87	0.857	0.0251449	6.301	1.43543e-67	-0.447	0.2504	-1.304	0.000157286	5.854	6.14441e-59
CH63R_01622	Carboxylic ester hydrolase (1716 nt)	unitig_1			Not specific		Yes	No					4.97882	38.8481	88.9187	680.45	43	261	715	5213	2.583	1.7625e-14	-1.437	2.37409e-05	4.021	4.59157e-35	2.849	4.16472e-20	4.286	4.02858e-43	6.87	4.18745e-102
CH63R_01623	hypothetical protein (465 nt)	unitig_1			Not specific		Yes	No					0	0	0	0	0	0	0	0	NA	NA	NA	NA	NA	NA	NA	NA	NA	NA	NA	NA
CH63R_01624	Zinc-binding dehydrogenase (1071 nt)	unitig_1					No	No					18.509	7.09582	9.85915	49.0201	100	32	49	230	-1.65	1.74254e-06	-0.646	0.122864	-1.004	0.00155166	2.198	3.81769e-13	2.844	3.72331e-18	1.194	1.55502e-05
CH63R_01625	FAD binding domain-containing protein (1938 nt)	unitig_1					No	No					77.4705	35.2236	21.5976	61.6406	770	282	198	528	-1.45	4.62653e-16	0.498	0.0198935	-1.948	5.92087e-28	1.406	6.71252e-15	0.908	4.42102e-07	-0.543	0.00139042
CH63R_01626	Integral membrane protein (1668 nt)	unitig_1					No	No					101.579	41.245	14.714	0.994699	862	277	117	8	-1.63	2.00766e-10	1.237	1.51214e-05	-2.866	9.83889e-29	-3.899	1.0505e-30	-5.135	9.24317e-55	-6.765	5.51331e-98
CH63R_01627	Fungal specific transcription factor (2133 nt)	unitig_1					No	No	Zn2Cys6				5.31061	6.06315	2.1853	0.481527	57	54	23	5	-0.105	0.805398	1.248	0.00228736	-1.353	0.000188296	-2.235	8.54514e-07	-3.483	5.55122e-17	-3.588	1.42909e-19
CH63R_01628	Fungal specific transcription factor domain-containing protein (1131 nt)	unitig_1					No	No					9.20917	15.7964	6.56051	1.46698	53	74	35	8	0.47	0.269622	1.058	0.0160521	-0.587	0.156581	-2.161	9.83691e-07	-3.218	9.32403e-15	-2.748	1.25674e-11
CH63R_01629	hypothetical protein (933 nt)	unitig_1			Genus specific		Yes	No					0	0	0	0.0423406	0	0	0	0	0.405	NA	0.097	NA	0.308	NA	0.656	NA	0.559	NA	0.964	NA
CH63R_01630	SMP-30/Gluconolaconase/LRE-like region (1329 nt)	unitig_1					No	No					27.0869	10.5337	8.15992	6.83662	182	57	52	39	-1.672	4.55427e-09	0.129	0.763985	-1.802	7.3187e-11	-0.383	0.247921	-0.512	0.0980728	-2.184	1.10993e-17
CH63R_01631	WD-40 repeat protein (1074 nt)	unitig_1					No	No					156.061	15.5175	10.4516	5.25981	860	66	54	25	-3.666	5.21476e-77	0.325	0.270086	-3.99	3.95542e-90	-1.091	7.59654e-06	-1.416	2.04504e-09	-5.081	1.89428e-158
CH63R_01632	hypothetical protein (240 nt)	unitig_1					No	No					6.79972	3.8887	3.56728	0.493797	8	4	4	0	-1.054	0.288736	-0.048	NA	-1.007	0.266449	-2.618	0.0214227	-2.571	0.0216965	-3.625	0.000238119
CH63R_01633	amino acid permease (2196 nt)	unitig_1					No	No					10.9285	31.5103	44.5748	211.568	122	279	464	1834	1.172	0.0207837	-0.722	0.193976	1.893	6.63869e-05	1.958	4.13333e-05	2.68	8.50868e-09	3.851	3.89615e-17
CH63R_01634	Glycosyl hydrolase family 43 protein (1611 nt)	unitig_1	GH43		Not specific		Yes	No					0.208558	0.331041	0.295244	0.367819	2	2	2	3	0.363	0.825706	0.016	NA	0.347	0.814065	0.293	0.847203	0.277	0.843796	0.64	0.60891
CH63R_01635	hypothetical protein (531 nt)	unitig_1			Not specific		Yes	No					0.451959	0	0	10.9361	1	0	0	27	-2.359	0.22622	0.162	0.959339	-2.52	0.166069	6.855	4.00911e-05	6.694	5.28961e-05	4.335	9.32834e-07
CH63R_01636	hypothetical protein (522 nt)	unitig_1			Not specific		Yes	No					0	0.255415	0	0.151355	0	1	0	0	1.983	NA	1.638	NA	0.344	NA	1.344	NA	-0.294	NA	1.689	NA
CH63R_01637	Multidrug resistance protein (1737 nt)	unitig_1					No	No					1.10531	3.60757	0.438123	0.523078	10	23	3	4	1.264	0.0752718	2.635	0.00184909	-1.371	0.0986857	0.214	0.833599	-2.42	0.000363321	-1.156	0.0963776
CH63R_01638	hypothetical protein (675 nt)	unitig_1					No	No					0.497757	0	0.281859	0.877862	2	0	1	3	-2.807	0.157324	-1.91	NA	-0.896	0.584805	1.593	0.323625	3.503	0.0534156	0.697	0.603438
CH63R_01639	Thiamine repressible genes regulatory protein thi1 (2232 nt)	unitig_1					No	No	Zn2Cys6				0.172036	4.18139	2.68505	3.29198	2	38	29	33	4.156	6.30392e-13	0.402	0.350742	3.754	7.27783e-11	0.202	0.605003	-0.2	0.569285	3.956	6.75347e-13
CH63R_01640	Amidohydrolase (1344 nt)	unitig_1					No	No					0.464267	4.06726	3.25585	20.6631	3	22	20	123	2.75	1.46768e-07	0.109	0.84918	2.641	2.22423e-07	2.565	1.05589e-15	2.456	6.25551e-14	5.206	9.90975e-31
CH63R_01641	Major facilitator superfamily transporter (1497 nt)	unitig_1					No	No					0.448879	4.18594	2.98663	30.4789	3	24	22	203	2.822	4.52858e-08	0.223	0.677535	2.599	3.12509e-07	3.214	1.57937e-22	2.992	1.63575e-19	5.813	2.89823e-38
CH63R_01642	ATP-binding protein (615 nt)	unitig_1					No	No					0.546319	0.216791	0	0.385403	2	1	0	1	-1.171	NA	1.761	NA	-2.932	NA	2.565	NA	0.804	NA	-0.367	0.834092
CH63R_01643	RTA1 domain-containing protein (1203 nt)	unitig_1			Not specific		Yes	No					3.94996	2.43823	1.18613	0.361215	25	12	6	2	-1.041	0.0776757	0.805	0.298495	-1.846	0.00168923	-1.702	0.0230742	-2.507	0.000200752	-3.548	2.84427e-09
CH63R_01644	C6 zinc finger protein (1542 nt)	unitig_1					No	No	Zn2Cys6				20.6995	10.1162	5.61388	5.43113	166	63	41	38	-1.377	4.65809e-06	0.626	0.0990828	-2.003	2.4736e-11	-0.108	0.785717	-0.734	0.0200342	-2.111	8.98787e-15
CH63R_01645	Cytochrome P450 4V3 (255 nt)	unitig_1					No	No					0.564683	0	0	0	1	0	0	0	-1.747	NA	0.097	NA	-1.844	NA	-0.406	NA	-0.503	NA	-2.25	NA
CH63R_01646	Cytochrome P450 4V3 (474 nt)	unitig_1					No	No		Cytochrome P450			1.01262	0.28128	0	0.166683	2	1	0	0	-1.749	NA	1.823	NA	-3.572	NA	1.325	NA	-0.498	NA	-2.247	0.167078
CH63R_01647	GDSL-like Lipase/Acylhydrolase (966 nt)	unitig_1	CE16		Not specific		Yes	No					3.17999	1.10416	0.689329	0.654307	15	6	4	3	-1.463	0.15551	0.646	0.634241	-2.109	0.0326492	-0.198	0.87656	-0.844	0.421312	-2.307	0.00900126
CH63R_01648	hypothetical protein (948 nt)	unitig_1					No	No					0	0.56256	0.602073	7.70907	0	2	3	31	3.647	0.0296213	-0.267	0.857563	3.914	0.0129951	3.487	9.71832e-06	3.754	1.32427e-05	7.401	2.01822e-07
CH63R_01649	hypothetical protein (639 nt)	unitig_1			Genus specific		Yes	No					0	0.208649	0.595477	0.247285	0	0	2	1	2.191	NA	-1.583	NA	3.773	NA	-1.194	NA	0.388	NA	2.579	0.170593
CH63R_01650	hypothetical protein (486 nt)	unitig_1					Yes	Highly Probable					0	0	0	20.8086	0	0	0	42	0.674	0.798031	0.153	0.961841	0.521	0.829453	7.808	9.71404e-06	7.655	1.14202e-05	8.329	4.57501e-07
CH63R_01651	hypothetical protein (555 nt)	unitig_1					No	No					0.172966	2.88274	10.284	130.469	1	8	28	337	3.336	0.00104212	-1.946	0.00179131	5.281	5.52399e-09	3.58	6.14582e-19	5.526	2.92235e-25	8.862	2.34714e-24
CH63R_01652	Cvnh domain-containing protein (474 nt)	unitig_1			Not specific		Yes	No					0	0	0	0	0	0	0	0	NA	NA	NA	NA	NA	NA	NA	NA	NA	NA	NA	NA
CH63R_01653	Glucose sorbosone dehydrogenase (1419 nt)	unitig_1	AA12				Yes	Highly Probable					6.4268	12.4964	10.9943	36.3301	46	77	73	238	0.694	0.0447196	0.041	0.934098	0.653	0.0475714	1.69	1.63528e-08	1.65	4.14883e-08	2.343	3.2773e-16
CH63R_01654	hypothetical protein (234 nt)	unitig_1					No	No					0.20512	5.12795	4.06528	0.337639	0	5	5	0	3.659	0.0135578	0.035	NA	3.624	0.011062	-3.395	0.0111036	-3.43	0.00841459	0.229	0.897163
CH63R_01655	hypothetical protein (1065 nt)	unitig_1			Not specific		Yes	No					20.8667	27.2913	30.9053	68.5474	114	122	159	327	0.081	0.739369	-0.394	0.0792734	0.476	0.011026	1.047	9.2562e-10	1.441	8.2814e-16	1.523	3.92434e-21
CH63R_01656	AMP-binding enzyme (1689 nt)	unitig_1					No	No					35.6362	109.487	37.0597	2.87683	307	751	293	22	1.29	8.86037e-16	1.35	2.09605e-15	-0.06	0.76179	-3.738	1.58013e-74	-5.088	1.0495e-143	-3.798	1.30766e-80
CH63R_01657	Duf1446 domain-containing protein (1872 nt)	unitig_1					No	No					25.0503	29.7706	10.7222	2.95434	237	220	93	25	-0.098	0.787332	1.238	6.90677e-05	-1.336	3.49489e-06	-1.894	1.10511e-09	-3.133	2.29734e-26	-3.23	2.89118e-29
CH63R_01658	Peroxisomal multifunctional enzyme (465 nt)	unitig_1					No	No					45.5207	95.1924	42.1425	0.679635	107	177	95	1	0.727	0.0137642	0.911	0.00365249	-0.184	0.56744	-5.878	8.78301e-27	-6.789	4.91707e-36	-6.063	2.37639e-29
CH63R_01659	Peroxisomal multifunctional enzyme (498 nt)	unitig_1					No	No					26.8905	41.765	24.0684	0.396624	68	85	55	1	0.311	0.369203	0.59	0.102393	-0.279	0.403449	-5.749	1.41681e-18	-6.339	9.6902e-23	-6.029	3.56919e-21
CH63R_01660	Carnitinyl-CoA dehydratase (852 nt)	unitig_1					No	No					135.487	106.098	57.5008	1.34461	587	368	230	5	-0.673	0.000254393	0.672	0.000860198	-1.345	3.96183e-14	-5.443	3.00329e-66	-6.115	1.6359e-84	-6.788	9.21186e-107
CH63R_01661	Enoyl-CoA hydratase/isomerase (837 nt)	unitig_1					No	No					91.6952	66.9023	44.6656	1.08553	388	228	175	4	-0.765	0.00851428	0.375	0.269143	-1.14	3.81194e-05	-5.367	2.1495e-41	-5.742	1.41071e-47	-6.507	1.2458e-62
CH63R_01662	Fungal trichothecene efflux pump (1209 nt)	unitig_1			Not specific		Yes	No					30.0534	97.7068	53.4256	0.490121	184	481	313	3	1.379	1.03772e-09	0.623	0.0125922	0.756	0.00105191	-6.755	3.66688e-59	-7.377	6.31186e-71	-5.999	2.18173e-47
CH63R_01663	3-oxoacyl-[acyl-carrier-protein] reductase (756 nt)	unitig_1					No	No					0.190468	0.529074	1.63579	6.47945	1	2	7	23	1.074	0.454018	-1.783	0.14923	2.857	0.00787355	1.804	0.029063	3.587	0.000387214	4.661	1.68748e-06
CH63R_01664	Enoyl-CoA hydratase/isomerase (732 nt)	unitig_1			Not specific		Yes	No					0.131142	0.18214	0.129956	0	1	1	0	0	0.263	NA	0.396	NA	-0.134	NA	-2.085	NA	-2.482	NA	-2.219	0.294734
CH63R_01665	NAD dependent epimerase/dehydratase (1038 nt)	unitig_1					No	No					0.50865	1.79824	0.458225	1.21784	3	7	2	6	1.38	0.16446	1.628	NA	-0.249	0.835401	1.266	0.235556	-0.362	0.695747	1.018	0.245228
CH63R_01666	hypothetical protein (573 nt)	unitig_1			Not specific		Yes	No					3.68571	2.5595	0.996099	0.551536	11	6	3	1	-0.813	0.372295	1.167	NA	-1.981	0.0283824	-0.871	0.444372	-2.039	0.0268986	-2.852	0.000463501
CH63R_01667	Zinc-binding dehydrogenase (963 nt)	unitig_1					No	No					0.299053	0.415348	0.0987824	0.0410216	2	1	1	0	-0.113	NA	1.137	NA	-1.25	NA	-1.004	NA	-2.142	NA	-2.254	0.191182
CH63R_01668	Aflatoxin biosynthesis ketoreductase nor-1 (759 nt)	unitig_1					No	No					0	0	0	0.260236	0	0	0	1	0.412	NA	0.102	NA	0.309	NA	2.218	NA	2.116	NA	2.528	NA
CH63R_01669	Extracellular dioxygenase, putative (1170 nt)	unitig_1					Yes	Probable					0.0820479	0.227909	0.243917	5.53728	1	1	2	28	1.005	0.530386	-0.299	0.871607	1.304	0.340558	4.203	1.0963e-05	4.502	2.1529e-05	5.507	4.50065e-08
CH63R_01670	Peptidase s41 family protein (1686 nt)	unitig_1					No	No					0.227749	1.89789	10.0995	409.705	2	13	83	2928	2.586	0.000381942	-2.614	2.23083e-06	5.2	2.57614e-16	5.086	6.09743e-33	7.7	2.81486e-53	10.286	1.09215e-62
CH63R_01671	Aldehyde reductase ii (1143 nt)	unitig_1					No	No					0.167972	0.233293	0.416131	4.42387	1	1	3	22	0.199	0.902704	-0.946	0.541485	1.145	0.324832	3.176	0.000305379	4.122	0.000128528	4.321	8.67818e-07
CH63R_01672	Fungal specific transcription factor domain-containing protein (1359 nt)	unitig_1					No	No	Zn2Cys6				6.95777	9.0258	6.92981	1.48248	48	50	45	10	0.049	0.908195	0.149	0.751161	-0.1	0.793247	-2.265	6.33997e-10	-2.415	3.71717e-11	-2.365	5.53758e-12
CH63R_01673	Nmra-like family protein (990 nt)	unitig_1					No	No					0.0969657	0.269347	0	0.0399028	1	2	0	0	0.985	NA	2.406	NA	-1.421	NA	0.594	NA	-1.812	NA	-0.827	0.712849
CH63R_01674	Major facilitator superfamily transporter (1500 nt)	unitig_1					No	No					3.80784	10.3995	7.22969	2.44923	29	63	53	17	1.123	0.000255933	0.285	0.444436	0.838	0.00596613	-1.64	9.64734e-08	-1.925	1.8457e-10	-0.802	0.00900492
CH63R_01675	Altered inheritance 24 (1152 nt)	unitig_1					No	No					27.4572	44.9052	42.1963	55.2093	163	211	235	282	0.378	0.0843708	-0.15	0.56417	0.528	0.00851969	0.265	0.214643	0.415	0.0382098	0.793	1.89281e-05
CH63R_01676	Kinesin-like protein (2124 nt)	unitig_1					No	No					1.0847	3.95461	9.5844	23.8994	12	34	103	230	1.507	0.000615752	-1.564	0.000106257	3.071	1.3707e-15	1.166	0.000697556	2.73	5.7114e-14	4.237	1.72763e-30
CH63R_01677	Nitrilase (273 nt)	unitig_1					No	No					0.879085	0	1.39381	0	1	0	2	0	-2.775	NA	-3.263	NA	0.488	NA	-4.133	NA	-0.87	NA	-3.645	0.0490048
CH63R_01678	Efflux pump (810 nt)	unitig_1					No	No					6.28122	20.2459	20.7871	4.58439	26	64	81	17	1.318	0.00140163	-0.314	0.521253	1.632	2.66521e-05	-2.216	1.42591e-08	-1.902	1.67149e-06	-0.584	0.160005
CH63R_01679	Efflux pump (1008 nt)	unitig_1					No	No					9.66627	97.8788	75.7811	7.68129	50	387	364	34	2.945	9.77606e-30	0.096	0.782438	2.849	2.75773e-28	-3.399	3.66472e-39	-3.495	2.465e-41	-0.55	0.056178
CH63R_01680	C6 finger domain-containing protein (1524 nt)	unitig_1					No	No	Zn2Cys6				0.692885	181.793	286.631	33.6715	5	1077	2117	246	7.449	1.12813e-38	-0.96	0.100848	8.41	2.13853e-49	-3.06	1.9428e-09	-2.099	4.05666e-05	5.35	8.42972e-21
CH63R_01681	Monocarboxylate permease-like protein (597 nt)	unitig_1					No	No					8.60266	49.3555	122.216	0.463193	27	117	361	1	2.118	1.97626e-08	-1.608	1.27252e-05	3.727	9.23246e-26	-7.961	1.71667e-40	-6.353	8.45758e-26	-4.234	5.40758e-12
CH63R_01682	hypothetical protein (1386 nt)	unitig_1			Not specific		Yes	No					0.0692612	0.384781	0.892249	0.028502	1	2	6	0	1.825	0.252863	-1.473	NA	3.299	0.0135159	-4.302	0.00294324	-2.829	0.0651468	-1.004	0.548949
CH63R_01683	plant-like oligopeptide transporter (2415 nt)	unitig_1					No	No					1.33162	0.441662	0.866586	0.327153	16	5	9	4	-1.724	0.0845943	-0.972	0.405474	-0.752	0.416047	-1.274	0.191608	-0.302	0.77836	-2.026	0.0163439
CH63R_01684	Major facilitator superfamily transporter (2010 nt)	unitig_1					No	No					0.0238796	0.795981	8.32957	5.95505	0	7	80	54	3.853	0.000860873	-3.561	4.0592e-10	7.414	5.59914e-13	-0.565	0.170378	2.996	4.02214e-08	6.849	1.91243e-11
CH63R_01685	hypothetical protein (876 nt)	unitig_1					No	No					2.02731	12.937	4.34372	0.811721	9	41	17	3	2.174	0.000712	1.247	0.0770395	0.927	0.176426	-2.34	0.000899849	-3.587	4.28391e-08	-1.413	0.0416035
CH63R_01686	Oxidase (1203 nt)	unitig_1					No	No					0	5.76308	2.13503	0.788105	0	27	11	4	6.873	3.45593e-06	1.169	0.24478	5.704	0.000113135	-1.552	0.104161	-2.721	0.00155505	4.152	0.00498175
CH63R_01687	Early growth response protein 1 (Egr-1) (2277 nt)	unitig_1					No	No	Zn2Cys6				0.611306	19.6155	6.89329	7.19985	7	189	73	71	4.656	6.70955e-26	1.35	0.000964716	3.306	2.61417e-13	-0.039	0.938243	-1.389	0.000185814	3.267	1.08286e-13
CH63R_01688	Elongation factor 1-gamma (672 nt)	unitig_1					No	No					2.85703	4.76167	0.990911	1.64599	10	14	3	5	0.499	0.527805	2.057	0.0230077	-1.558	0.0615684	0.528	0.589101	-1.529	0.0285864	-1.03	0.127995
CH63R_01689	6-phosphogluconate dehydrogenase (1017 nt)	unitig_1					No	No					0.99111	3.01526	0.654761	0.155374	5	13	3	1	1.283	0.0731524	1.968	0.0247407	-0.684	0.435369	-2.009	0.057745	-3.976	5.61853e-06	-2.693	0.00228398
CH63R_01690	2og-fe oxygenase (1140 nt)	unitig_1					No	No					0.0421035	0.818673	0.500671	0.0346524	0	4	3	0	3.323	0.033646	0.477	NA	2.847	0.0642108	-3.276	0.036527	-3.752	0.0111408	-0.429	0.819233
CH63R_01691	MFS transporter liz1 (1482 nt)	unitig_1					No	No					0.388648	10.4358	3.46618	4.85134	3	64	24	31	4.336	3.5018e-12	1.387	0.0153683	2.949	4.48649e-06	0.358	0.559736	-1.029	0.041671	3.307	6.09762e-08
CH63R_01692	heterokaryon incompatibility protein (2226 nt)	unitig_1					No	No					0.0431249	0.179686	0.0854694	0.177465	0	2	1	2	1.665	0.331579	0.826	NA	0.839	0.634906	0.765	0.656301	-0.061	0.969209	1.604	0.273557
CH63R_01693	hypothetical protein (951 nt)	unitig_1					No	No					1.05989	0.841178	1.00029	1.70311	5	3	5	7	-0.65	0.549111	-0.524	NA	-0.127	0.898969	0.629	0.503405	1.152	0.214028	0.502	0.523694
CH63R_01694	glycosyltransferase family 20 (3228 nt)	unitig_1	GT20				No	No					8.78774	13.9605	18.1532	44.044	145	188	279	629	0.363	0.0454915	-0.583	0.00120797	0.946	1.46821e-09	1.17	9.87793e-16	1.753	3.56072e-30	2.116	1.07005e-49
CH63R_01695	subtilase (2328 nt)	unitig_1			Not specific	S08A	Yes	No					0.0206177	0	2.1657	77.5991	0	0	24	829	-0.031	0.989791	-5.757	9.90687e-05	5.726	9.15267e-08	5.096	7.27219e-38	10.852	1.37721e-15	10.822	7.95632e-26
CH63R_01696	Periplasmic beta-glucosidase (2418 nt)	unitig_1	GH3		Species specific		Yes	No					2.02473	0.827089	0.550779	0.37576	25	9	6	3	-1.536	0.0237768	0.424	0.663438	-1.96	0.00293257	-0.697	0.390683	-1.121	0.121167	-2.657	7.86765e-06
CH63R_01697	Iron-sulfur cluster transporter ATM1 (2163 nt)	unitig_1					No	No					12.9592	27.7379	27.707	47.01	143	238	287	446	0.74	0.000320072	-0.258	0.279577	0.998	2.51449e-07	0.637	0.000999531	0.895	2.69595e-06	1.635	2.75741e-19
CH63R_01698	Mg2+ transporter (1812 nt)	unitig_1					No	No					0.423824	3.01678	1.99495	4.70906	4	24	18	36	2.489	0.000251422	0.345	0.668208	2.144	0.00140301	0.967	0.120548	0.622	0.30374	3.11	4.61364e-07
CH63R_01699	Mg2+ transporter (1500 nt)	unitig_1					No	No					0	1.68881	1.07811	3.87137	0	11	7	24	5.652	0.000110749	0.544	0.575419	5.109	0.000401135	1.648	0.0246946	1.104	0.116229	6.756	9.22599e-07
CH63R_01700	Cytochrome p450 family protein (1695 nt)	unitig_1					No	No		E-class P450, group IV			99.1959	36.891	11	1.72465	855	255	90	13	-1.741	1.13292e-20	1.506	1.11232e-11	-3.247	2.32045e-59	-2.767	9.08455e-26	-4.272	2.18709e-66	-6.014	2.19236e-140
CH63R_01701	Cell surface protein (2169 nt)	unitig_1					No	No					0.0442582	0.245877	0.350862	23.4764	1	2	3	180	1.105	NA	-0.614	NA	1.719	NA	4.713	NA	5.327	NA	6.432	NA
CH63R_01702	Flavin containing amine oxidase (2232 nt)	unitig_1					No	No	Helix-turn-helix, Psq, Homeodomain-like				3.01063	3.94246	1.96051	1.469	34	35	21	15	0.056	0.898023	0.766	0.0759545	-0.71	0.0543341	-0.508	0.220085	-1.274	0.000283881	-1.218	0.000128882
CH63R_01703	hypothetical protein (399 nt)	unitig_1			Not specific		Yes	No					0	0	1.90732	0.198014	0	0	4	0	0.584	NA	-4.047	NA	4.631	NA	-2.761	NA	1.286	NA	1.87	0.363385
CH63R_01704	Guanine deaminase (1347 nt)	unitig_1					No	No					1.10463	1.48471	1.6243	9.50202	8	9	11	58	0.088	0.910291	-0.359	0.664591	0.447	0.470093	2.421	1.56275e-06	2.78	3.11928e-07	2.868	5.83406e-10
CH63R_01705	Isoamyl alcohol (1374 nt)	unitig_1			Not specific		Yes	No					0.0349331	0.0970355	0.900041	16.0143	0	0	6	105	0.928	0.628963	-2.878	0.0568736	3.805	0.00380205	3.992	5.01989e-06	6.87	7.37997e-08	7.797	1.14969e-10
CH63R_01706	Alkaline protease (825 nt)	unitig_1				S08A	Yes	Highly Probable					45.38	0.484825	0.115306	0.239417	197	1	0	1	-6.716	3.30642e-12	1.336	0.44025	-8.052	9.46418e-12	0.459	0.783004	-0.877	0.478668	-7.593	2.49107e-20
CH63R_01707	Alkaline protease (426 nt)	unitig_1					No	No					31.9987	0.938921	0	0.463659	72	1	0	1	-5.293	1.41476e-06	2.556	0.19841	-7.849	4.42434e-07	1.712	0.365297	-0.844	0.530741	-6.137	1.00289e-10
CH63R_01708	Alcohol dehydrogenase GroES-like domain-containing protein (1158 nt)	unitig_1					No	No					34.983	68.8509	43.5385	93.0965	206	332	234	459	0.68	0.0232698	0.493	0.133459	0.187	0.555413	0.964	0.000809701	0.471	0.103397	1.151	2.34421e-05
CH63R_01709	hypothetical protein (1170 nt)	unitig_1			Not specific		Yes	No					0	0	0.406528	10.9395	0	0	3	58	0.766	0.75789	-3.109	0.103465	3.876	0.0178278	4.636	7.8361e-10	7.745	9.09985e-07	8.511	6.55713e-09
CH63R_01710	Integral membrane protein (1401 nt)	unitig_1					No	No					0.0685197	0.951654	0.814796	3.77838	1	6	6	24	3.121	0.00414682	0.025	0.982861	3.097	0.0030366	2.105	0.000500645	2.08	0.000773198	5.201	2.33288e-08
CH63R_01711	hypothetical protein (843 nt)	unitig_1					Yes	Highly Probable					0.227749	0.158157	0.338532	0.468609	1	1	2	2	-0.599	0.760542	-1.127	NA	0.528	0.734319	0.244	0.8801	1.371	0.390692	0.772	0.557574
CH63R_01712	D-malate dehydrogenase (1098 nt)	unitig_1					No	No					0.786853	0.121427	0.086637	0.683581	5	0	0	3	-2.608	0.0929913	0.196	NA	-2.804	0.0549584	2.38	0.120604	2.183	0.14022	-0.424	0.691019
CH63R_01713	Malate dehydrogenase (984 nt)	unitig_1					No	No					11.4629	10.0266	6.57385	4.41607	57	40	31	20	-0.5	0.22654	0.371	0.451163	-0.871	0.0217636	-0.653	0.118782	-1.024	0.00796288	-1.524	1.00102e-05
CH63R_01714	Miscellaneous Zn(II)2Cys6 transcription factor (2388 nt)	unitig_1					No	No	Zn2Cys6				8.94436	9.4356	5.45748	4.01986	108	93	63	43	-0.22	0.549111	0.557	0.137263	-0.778	0.0148384	-0.529	0.128915	-1.086	0.000549573	-1.306	8.90881e-06
CH63R_01715	hypothetical protein (693 nt)	unitig_1					No	No					260.422	10.7739	7.00072	3.99028	942	30	24	12	-4.9	5.72996e-31	0.352	0.569748	-5.252	2.1466e-35	-0.972	0.0557839	-1.324	0.00547804	-6.224	2.70436e-52
CH63R_01716	Hydroxyisocaproate dehydrogenase (1011 nt)	unitig_1					No	No					7.59613	14.902	3.10505	1.99277	39	61	14	9	0.631	0.0771861	2.027	1.22927e-06	-1.395	0.000440621	-0.737	0.118213	-2.764	2.86674e-14	-2.133	1.67201e-09
CH63R_01717	hypothetical protein (510 nt)	unitig_1					No	No					0.564683	23.2668	16.0411	2.01392	2	46	39	5	4.765	4.23087e-10	0.247	0.746062	4.519	2.09371e-09	-2.978	9.40332e-07	-3.224	6.75633e-08	1.541	0.0580281
CH63R_01718	hypothetical protein (528 nt)	unitig_1					No	No					0.636337	17.4234	14.5934	0.972631	2	35	37	2	4.262	1.37848e-10	-0.045	0.94695	4.307	3.64277e-11	-3.951	1.62606e-12	-3.907	3.41681e-12	0.355	0.666636
CH63R_01719	Glucanase (1338 nt)	unitig_1	GH7		Not specific		Yes	No					0.143492	0.199293	0	0	1	1	0	0	0.062	NA	2.779	NA	-2.718	NA	-0.675	NA	-3.454	NA	-3.392	0.0812559
CH63R_01720	Zn 2cys6 transcription factor (2583 nt)	unitig_1					No	No	Zn2Cys6				20.1432	23.4341	16.8674	20.1419	266	246	211	236	-0.105	0.62585	0.234	0.288636	-0.338	0.064405	0.169	0.400131	-0.064	0.745023	-0.169	0.332939
CH63R_01721	Flavin-containing monooxygenase (1896 nt)	unitig_1					No	No					0.27847	0.28128	0.200691	1.16678	3	2	2	10	-0.301	0.819551	0.134	NA	-0.435	0.705365	2.273	0.0198543	2.139	0.0265008	1.839	0.0176989
CH63R_01722	Epoxide hydrolase, putative (1002 nt)	unitig_1					No	No					0	0.266121	0.569625	1.49815	0	1	3	7	2.922	0.12907	-1.118	NA	4.039	0.0171791	1.347	0.249826	2.464	0.0519012	5.386	0.000650001
CH63R_01723	Udp-glucuronosyl udp-glucosyltransferase (1416 nt)	unitig_1	GT1				No	No					0.0338969	0	0	0.0278981	0	0	0	0	-0.729	NA	0.097	NA	-0.827	NA	0.783	NA	0.686	NA	-0.043	NA
CH63R_01724	Udp-glucuronosyl udp-glucosyltransferase (675 nt)	unitig_1					No	No					0.284433	0.987606	1.26837	11.9974	1	4	4	37	1.442	0.197812	-0.466	0.695035	1.908	0.0477583	3.12	2.20162e-06	3.586	1.79802e-06	5.028	1.38442e-10
CH63R_01725	UbiD family decarboxylase (33135 nt)	unitig_1			Species specific		Yes	No					0.347654	1.33186	0.651696	0.176447	57	187	101	28	1.661	0.0173844	0.86	0.274303	0.801	0.261354	-1.803	0.0098545	-2.663	5.48315e-05	-1.002	0.14337
CH63R_01726	hypothetical protein (786 nt)	unitig_1					Yes	Highly Probable					2.01518	6.10657	3.50979	3.11607	8	21	13	12	1.331	0.0262202	0.645	0.352109	0.686	0.270055	-0.16	0.817149	-0.805	0.148004	0.526	0.355104
CH63R_01727	SNO glutamine amidotransferase (771 nt)	unitig_1					No	No					12.2641	24.7286	52.4373	53.0304	49	76	198	183	0.655	0.0314804	-1.352	1.94465e-06	2.007	6.62879e-15	-0.099	0.745705	1.253	2.38972e-06	1.908	2.38185e-14
CH63R_01728	pyridoxine biosynthesis protein (939 nt)	unitig_1					No	No					41.404	57.7891	153.075	121.078	201	213	692	519	0.093	0.775646	-1.684	5.24812e-11	1.777	1.2872e-13	-0.414	0.11658	1.27	2.93075e-07	1.363	1.03501e-08
CH63R_01729	hypothetical protein (1239 nt)	unitig_1					No	No	HMG				4.26133	10.5456	13.9735	12.8172	27	52	83	72	0.968	0.000737349	-0.638	0.0290183	1.605	1.84711e-10	-0.203	0.438987	0.434	0.0929061	1.402	3.05718e-09
CH63R_01730	WD repeat domain-containing protein (1548 nt)	unitig_1					No	No					5.33311	7.23478	10.0781	17.3531	44	46	74	123	0.067	0.910291	-0.689	0.200654	0.756	0.104526	0.727	0.123484	1.416	0.00165496	1.483	0.000504349
CH63R_01731	hypothetical protein (588 nt)	unitig_1					No	No					11.7546	6.12215	8.08907	23.0439	36	15	23	61	-1.237	0.00149056	-0.612	0.206825	-0.625	0.0626243	1.403	5.95631e-06	2.015	1.83231e-08	0.778	0.00212953
CH63R_01732	Sterol 3-beta-glucosyltransferase (4551 nt)	unitig_1	GT1				No	No					31.7983	35.3019	22.7629	11.1194	734	657	496	229	-0.159	0.488958	0.406	0.0691892	-0.565	0.00431058	-1.113	1.43309e-08	-1.52	2.40009e-15	-1.678	3.08944e-19
CH63R_01733	FCP1-like phosphatase (2529 nt)	unitig_1					No	No					20.1747	22.4056	19.3715	32.6308	259	230	234	369	-0.171	0.48279	-0.025	0.938787	-0.146	0.520538	0.653	0.00173288	0.677	0.000952879	0.506	0.00973983
CH63R_01734	GRIM-19 protein (357 nt)	unitig_1					No	No					213.907	241.258	287.781	404.111	396	349	495	659	-0.179	0.50825	-0.501	0.0516451	0.323	0.176315	0.41	0.0893302	0.912	5.11701e-05	0.733	0.000824896
CH63R_01735	Alpha-L-rhamnosidase (2520 nt)	unitig_1	GH78		Not specific		Yes	No					0.0380937	0.370352	0.301992	0.235141	1	4	4	3	2.633	0.0406359	0.056	NA	2.577	0.0352561	-0.442	0.693078	-0.498	0.630618	2.135	0.0653239
CH63R_01736	Condensin complex subunit 1 (3609 nt)	unitig_1					No	No					1.95503	3.91594	14.5762	28.8534	37	60	255	474	0.692	0.0150247	-2.106	2.82554e-17	2.798	3.74018e-35	0.897	9.4663e-06	3.003	2.72017e-38	3.695	8.65691e-65
CH63R_01737	Cell cycle protein (1479 nt)	unitig_1					No	No					10.1253	9.73583	13.0567	17.6819	76	61	91	118	-0.348	0.204209	-0.609	0.0297386	0.261	0.277196	0.359	0.12521	0.969	3.74136e-05	0.621	0.0022588
CH63R_01738	60S ribosomal protein L27a (612 nt)	unitig_1					No	No					680.992	734.604	1594.78	2630.36	2174	1801	4735	7398	-0.269	0.46607	-1.386	2.39404e-05	1.117	0.000389852	0.64	0.0569066	2.026	4.25279e-11	1.757	8.78476e-09
CH63R_01739	DNA repair helicase (2691 nt)	unitig_1					No	No					6.63518	11.0486	7.77705	5.9307	92	120	95	71	0.395	0.290718	0.325	0.432908	0.07	0.858081	-0.437	0.235142	-0.761	0.0227717	-0.367	0.27371
CH63R_01740	Zn 2cys6 transcription factor (2061 nt)	unitig_1					No	No					3.307	13.4556	4.89253	5.90352	35	112	46	55	1.649	0.000900698	1.257	0.0193221	0.392	0.471579	0.24	0.685632	-1.018	0.0353758	0.632	0.201289
CH63R_01741	NACHT and TPR domain-containing protein (4329 nt)	unitig_1					No	No					0.487852	0.554373	1.40637	7.61057	11	9	29	145	-0.126	0.838534	-1.548	0.00172767	1.421	0.000148137	2.311	7.70759e-15	3.858	6.75581e-21	3.732	1.83998e-32
CH63R_01742	Endo-1,4-beta-xylanase (678 nt)	unitig_1	GH11		Not specific		Yes	No					0.353968	0.196647	0.561224	0.174795	1	0	2	1	-0.988	NA	-1.46	NA	0.473	NA	-1.502	NA	-0.041	NA	-1.029	0.478126
CH63R_01743	hypothetical protein (498 nt)	unitig_1			Not specific		Yes	No					346.685	47.1195	60.171	2.45907	906	96	141	5	-3.197	8.26e-12	-0.554	0.340137	-2.643	8.55493e-09	-4.625	8.81358e-19	-4.072	1.09061e-14	-7.269	1.43222e-46
CH63R_01744	Glycosyl hydrolase family 43 (3150 nt)	unitig_1	GH43-GH43		Not specific		Yes	No					0	0.21163	6.85522	184.138	0	3	96	2333	3.378	0.0272599	-4.653	1.58012e-05	8.031	1.52518e-09	4.411	6.51713e-07	9.065	1.15257e-19	12.443	1.32676e-21
CH63R_01745	Pectate lyase F (711 nt)	unitig_1	PL3_2		Not specific		Yes	No					0	0	0.936557	242.023	0	0	4	646	0.714	NA	-3.051	NA	3.764	NA	6.659	NA	9.709	NA	10.423	NA
CH63R_01746	Spindle poison sensitivity protein (1653 nt)	unitig_1					No	No					64.5491	51.7821	40.6867	39.4321	543	356	323	292	-0.616	9.37286e-06	0.137	0.446652	-0.754	1.86186e-08	-0.144	0.362181	-0.281	0.0491716	-0.897	7.30712e-13
CH63R_01747	Acyl carrier protein (423 nt)	unitig_1					No	No					129.016	272.957	353.523	574.813	280	473	723	1098	0.755	2.69791e-07	-0.608	6.07238e-05	1.363	3.58838e-23	0.605	1.01953e-05	1.213	6.47055e-19	1.968	3.50095e-50
CH63R_01748	NADH-ubiquinone oxidoreductase 23 kDa subunit (681 nt)	unitig_1					No	No					55.1872	101.023	115.522	192.124	193	282	370	590	0.549	0.00122001	-0.399	0.0279398	0.948	1.14069e-09	0.664	1.41157e-05	1.063	4.48912e-12	1.612	2.13083e-28
CH63R_01749	hypothetical protein (1977 nt)	unitig_1					No	No					26.8274	18.0062	9.43095	1.55857	267	144	92	14	-0.887	0.0194001	0.648	0.12953	-1.535	2.00543e-05	-2.674	7.74247e-12	-3.322	3.43344e-18	-4.209	4.93749e-30
CH63R_01750	hypothetical protein (267 nt)	unitig_1					No	No					6.11211	1.49805	0	0.147954	8	2	0	0	-2.277	0.0604394	3.007	NA	-5.284	0.00200909	0.327	0.892398	-2.68	0.0823946	-4.957	0.000158022
CH63R_01751	hypothetical protein (396 nt)	unitig_1					No	No					2.78776	1.34673	0.240221	0.099757	6	3	1	0	-1.258	0.310851	1.91	NA	-3.168	0.0253029	-1.168	0.549177	-3.078	0.037632	-4.336	0.00106867
CH63R_01752	Mitochondrial tricarboxylate transporter (924 nt)	unitig_1					No	No					29.2455	32.033	34.6948	47.6696	139	121	154	198	-0.197	0.450234	-0.339	0.206703	0.142	0.552519	0.362	0.112127	0.701	0.00136764	0.504	0.0128584
CH63R_01753	hypothetical protein (357 nt)	unitig_1					No	No					68.2997	59.7543	90.0646	112.757	126	89	158	183	-0.507	0.0558052	-0.821	0.00222218	0.315	0.197375	0.223	0.386549	1.045	1.24817e-05	0.538	0.0142475
CH63R_01754	Metal homeostatis protein bsd2 (1041 nt)	unitig_1					No	No					76.4003	63.2694	55.6509	65.1186	406	271	278	302	-0.587	5.87049e-06	-0.035	0.857716	-0.551	8.0177e-06	0.125	0.381898	0.16	0.235987	-0.426	0.000150148
CH63R_01755	Protein-L-isoaspartate O-methyltransferase (720 nt)	unitig_1					No	No					69.0638	59.2563	29.0667	10.0405	253	177	98	31	-0.52	0.025906	0.833	0.00103465	-1.353	1.24502e-09	-1.625	4.10288e-11	-2.458	1.1301e-25	-2.978	5.92533e-41
CH63R_01756	HET domain-containing protein (381 nt)	unitig_1					No	No					1.76371	8.0486	3.24582	0.207369	3	11	6	0	1.694	0.04602	0.931	NA	0.763	0.39844	-3.632	0.00144283	-4.563	2.13805e-05	-2.868	0.00912621
CH63R_01757	Carboxylic ester hydrolase (1737 nt)	unitig_1			Not specific		Yes	No					0.30396	0.99784	0.273827	0.204683	3	8	2	1	1.383	0.137121	1.59	NA	-0.207	0.856549	-0.495	0.678892	-2.084	0.017255	-0.701	0.451451
CH63R_01758	Retinol dehydrogenase 12 (1266 nt)	unitig_1					No	No	Zn2Cys6				2.19896	7.056	4.05757	1.65379	14	36	26	9	1.324	0.00400846	0.531	0.321944	0.793	0.0918067	-1.427	0.00243181	-1.958	1.02508e-05	-0.634	0.172981
CH63R_01759	Alpha beta hydrolase fold family (1539 nt)	unitig_1					No	No					283.965	236.159	60.7604	3.23423	2215	1511	436	22	-0.549	0.0890531	1.783	5.60305e-09	-2.332	9.83921e-16	-4.274	9.35278e-42	-6.058	1.4086e-84	-6.606	2.85549e-101
CH63R_01760	Fungal specific transcription factor domain-containing protein (753 nt)	unitig_1					No	No					11.8561	49.577	25.1399	9.33821	46	150	89	32	1.711	1.36734e-13	0.747	0.00300736	0.964	6.30267e-05	-1.502	4.32912e-10	-2.249	9.28991e-23	-0.538	0.0287724
CH63R_01761	Phospholipase/Carboxylesterase (825 nt)	unitig_1					No	No					0.116359	0.484825	0	0.191533	1	2	0	1	1.647	NA	3.194	NA	-1.546	NA	1.941	NA	-1.252	NA	0.395	0.831909
CH63R_01762	Short-chain dehydrogenase (819 nt)	unitig_1					No	No					25.4349	27.1863	20.2102	16.8337	108	95	80	64	-0.197	0.636266	0.242	0.596497	-0.439	0.22854	-0.317	0.423052	-0.559	0.116455	-0.756	0.0228299
CH63R_01763	NmrA-like family protein (921 nt)	unitig_1					No	No					66.3947	57.3262	32.019	32.3408	314	219	141	131	-0.523	0.00596176	0.627	0.00314882	-1.149	2.94785e-10	-0.101	0.661372	-0.728	8.14911e-05	-1.251	1.0974e-13
CH63R_01764	Haloacid dehalogenase (747 nt)	unitig_1					No	No					6.42544	6.2469	7.13138	25.5426	25	18	26	84	-0.366	0.381661	-0.424	0.365252	0.058	0.88166	1.722	4.83316e-09	2.146	6.62844e-11	1.78	3.60591e-12
CH63R_01765	NCS1 nucleoside transporter (1404 nt)	unitig_1					No	No					5.43567	1.9942	5.14935	2.67298	39	13	35	18	-1.651	0.00281896	-1.492	0.0125018	-0.159	0.767432	-0.996	0.0481492	0.496	0.393622	-1.155	0.0111155
CH63R_01766	alpha-1,2-Mannosidase (1704 nt)	unitig_1	GH47				No	No					35.9704	42.0949	32.9373	12.5883	314	289	275	97	-0.108	0.573186	0.092	0.67874	-0.2	0.237696	-1.495	1.94546e-20	-1.586	1.25519e-22	-1.694	1.52962e-28
CH63R_01767	alpha-L-arabinofuranosidase (1530 nt)	unitig_1	GH51				No	No					11.1682	8.27846	16.725	122.952	86	55	116	832	-0.697	0.0315926	-1.135	0.000519051	0.438	0.136505	2.81	2.17397e-27	3.946	3.17188e-44	3.248	4.57282e-38
CH63R_01768	Hexose transporter (1506 nt)	unitig_1					No	No					6.72482	7.17096	22.2975	231.908	51	46	151	1492	-0.178	0.721331	-1.725	2.4587e-05	1.547	2.51064e-05	3.272	2.62857e-21	4.997	7.14839e-42	4.82	2.35981e-44
CH63R_01769	hypothetical protein (297 nt)	unitig_1					No	No					20.2012	5.38694	6.40589	3.59125	32	6	9	4	-2.238	0.00317623	-0.495	0.63079	-1.743	0.0119518	-0.988	0.222079	-0.493	0.560084	-2.731	2.62032e-05
CH63R_01770	Glycosyltransferase family 25 (1233 nt)	unitig_1	GT25				No	No					24.6024	13.6246	4.78338	26.1757	154	71	27	149	-1.119	0.00472684	1.341	0.00314658	-2.46	5.38678e-10	2.409	1.64911e-09	1.068	0.00518178	-0.051	0.901648
CH63R_01771	Adventurous gliding protein Z (2976 nt)	unitig_1					No	No					2.59667	7.70571	21.1927	64.8441	40	93	306	876	1.231	2.84279e-06	-1.703	2.26391e-12	2.934	8.04357e-37	1.519	1.65992e-13	3.222	7.71709e-47	4.452	1.4574e-88
CH63R_01772	hypothetical protein (2259 nt)	unitig_1					No	No					0.743661	0.295101	0.0842209	1.27657	9	2	1	12	-1.599	0.0936235	1.332	0.356542	-2.931	0.00649143	3.407	0.00158706	2.075	0.0172527	0.476	0.483755
CH63R_01773	hypothetical protein (795 nt)	unitig_1					No	No					0.301874	0.167707	0.239314	0	1	0	1	0	-1.071	NA	-0.659	NA	-0.411	NA	-2.955	NA	-2.295	NA	-3.366	0.0805327
CH63R_01774	hypothetical protein (2007 nt)	unitig_1					No	No					2.6546	1.46148	0.473978	0.098415	27	11	5	1	-1.217	0.0597743	1.266	0.134618	-2.483	0.000241492	-2.281	0.0154186	-3.546	2.07922e-05	-4.763	5.42342e-10
CH63R_01775	hypothetical protein (771 nt)	unitig_1					No	No					43.0177	3.97732	1.97411	2.97175	172	13	8	9	-3.653	2.23748e-09	0.809	0.345922	-4.462	1.40698e-12	0.322	0.6957	-0.487	0.487644	-4.14	7.62126e-14
CH63R_01776	hypothetical protein (4755 nt)	unitig_1					No	No					7.66151	0.476668	0.300087	0.490162	187	10	7	10	-4.228	6.16385e-16	0.498	0.546777	-4.726	9.98806e-19	0.522	0.441995	0.024	0.971538	-4.204	1.31742e-22
CH63R_01777	hypothetical protein (717 nt)	unitig_1					No	No					2.87854	0	0	0	11	0	0	0	-6.023	0.00135768	0.149	NA	-6.172	0.000752318	-0.748	0.771574	-0.896	0.696466	-6.92	5.92262e-05
CH63R_01778	hypothetical protein (222 nt)	unitig_2					No	No					3.89173	0	0	0.533835	4	0	0	1	-4.184	0.0393588	0.14	NA	-4.323	0.0263975	1.861	0.402934	1.721	0.408739	-2.463	0.122394
CH63R_01779	hypothetical protein (2154 nt)	unitig_2					No	No					0.0891328	0	0	0	1	0	0	0	-2.11	NA	0.103	NA	-2.213	NA	-0.423	NA	-0.526	NA	-2.636	NA
CH63R_01780	hypothetical protein (300 nt)	unitig_2			Not specific		Yes	No			Cluster_04		0	0	0	0	0	0	0	0	NA	NA	NA	NA	NA	NA	NA	NA	NA	NA	NA	NA
CH63R_01781	Methyltransferase domain-containing protein (819 nt)	unitig_2					No	No			Cluster_04		0	0	0	0.0964683	0	0	0	1	0.405	NA	0.097	NA	0.308	NA	1.389	NA	1.292	NA	1.698	NA
CH63R_01782	Polyketide synthase (7974 nt)	unitig_2					No	No			Cluster_04	ChPKS04	0.114367	0.217362	0.167016	0.431004	5	7	7	15	0.595	0.448479	0.136	0.893441	0.459	0.532734	1.198	0.0594933	1.062	0.0893944	1.658	0.00281841
CH63R_01783	Endo-beta-1,6-galactanase (1446 nt)	unitig_2	GH30_5		Not specific		Yes	No			Cluster_04		0.36513	1.10645	8.55226	3.55151	3	8	62	24	1.32	0.122051	-3.086	7.29052e-06	4.406	2.26396e-11	-1.324	0.0194621	1.762	0.00850978	3.082	2.97348e-06
CH63R_01784	Linoleate diol synthase (4254 nt)	unitig_2					No	No		Cytochrome P450	Cluster_04		0.710831	0.313415	0.268343	0.761474	16	6	6	15	-1.469	0.0531576	-0.079	0.947798	-1.39	0.0462958	1.293	0.0723412	1.371	0.0565265	-0.097	0.878786
CH63R_01785	Chloroperoxidase (801 nt)	unitig_2					No	No			Cluster_04		0.239691	0.665801	0.118761	0	1	3	1	0	1.249	NA	2.03	NA	-0.781	NA	-2.34	NA	-4.37	NA	-3.121	0.094348
CH63R_01786	hypothetical protein (3657 nt)	unitig_2					No	No			Cluster_04		0.314999	0.18229	0.130062	0	6	3	2	0	-1.014	0.372843	0.317	NA	-1.331	0.20757	-4.124	0.0146212	-4.441	0.00603544	-5.455	0.000316067
CH63R_01787	hypothetical protein (756 nt)	unitig_2					No	No			Cluster_04		0.888852	0.881791	0.12583	0	3	3	0	0	-0.256	0.879502	2.261	NA	-2.517	0.121532	-2.222	0.295697	-4.483	0.0107214	-4.739	0.00496335
CH63R_01788	hypothetical protein (702 nt)	unitig_2					No	No			Cluster_04		0.683733	0	0	0	3	0	0	0	-3.911	NA	0.138	NA	-4.049	NA	-0.642	NA	-0.78	NA	-4.69	0.0170902
CH63R_01789	hypothetical protein (237 nt)	unitig_2					No	No					0	0	0	0	0	0	0	0	NA	NA	NA	NA	NA	NA	NA	NA	NA	NA	NA	NA
CH63R_01790	Carboxylic ester hydrolase (1719 nt)	unitig_2			Not specific		Yes	No					0	9.38484	65.5765	6.8942	0	59	542	56	6.979	1.51935e-06	-2.967	0.0200454	9.946	1.42543e-12	-3.03	0.0125703	-0.063	0.963434	6.916	9.08208e-07
CH63R_01791	Tdp-4-oxo-6-deoxy-d-glucose transaminase (1152 nt)	unitig_2					No	No					0	5.09234	26.3417	4.18356	0	23	145	23	5.993	8.16742e-05	-2.482	0.0539555	8.475	5.81142e-09	-2.488	0.0397607	-0.006	0.996107	5.987	4.14623e-05
CH63R_01792	hypothetical protein (684 nt)	unitig_2					No	No					0	3.11875	17.2453	1.90588	0	8	57	6	5.164	0.000618904	-2.691	0.00295499	7.854	2.51621e-08	-3.084	0.000132885	-0.393	0.683971	4.771	0.000861696
CH63R_01793	Acid phosphatase (1344 nt)	unitig_2					No	No					0	2.97604	24.7728	2.58656	0	15	158	17	5.723	7.88075e-05	-3.239	0.000751686	8.962	6.8252e-11	-3.12	0.000499336	0.119	0.909841	5.842	2.42413e-05
CH63R_01794	Galactoside O-acetyltransferase (732 nt)	unitig_2					No	No					0.131142	8.5606	72.1253	8.95851	1	24	262	32	4.933	8.87624e-06	-3.296	0.000121407	8.23	5.11151e-15	-2.932	0.000299787	0.364	0.69117	5.297	5.75196e-07
CH63R_01795	MFS transporter (1272 nt)	unitig_2					No	No					0	1.36262	11.3674	0.776411	0	8	71	5	5.044	0.000670103	-3.231	9.41766e-06	8.276	1.64624e-09	-3.853	1.22865e-09	-0.622	0.442457	4.422	0.00169331
CH63R_01796	Nucleoside-diphosphate-sugar epimerase (981 nt)	unitig_2					No	No					0	9.51363	67.7819	5.23495	0	35	314	25	6.457	1.45651e-05	-2.927	0.0211547	9.384	5.83837e-11	-3.408	0.00425896	-0.481	0.710249	5.976	3.44373e-05
CH63R_01797	UDP-glucose 6-dehydrogenase (1629 nt)	unitig_2					No	No					0.0294647	11.2129	69.6667	7.03259	0	68	549	55	6.448	1.93592e-06	-2.783	0.0295614	9.231	1.82919e-12	-3.08	0.010772	-0.297	0.822896	6.151	2.94816e-06
CH63R_01798	pyridoxal-5'-phosphate-dependent protein beta subunit (336 nt)	unitig_2					No	No					0	0	0	0	0	0	0	0	NA	NA	NA	NA	NA	NA	NA	NA	NA	NA	NA	NA
CH63R_01799	pyridoxal-5'-phosphate-dependent protein beta subunit (300 nt)	unitig_2					No	No					0	0	0	0	0	0	0	0	NA	NA	NA	NA	NA	NA	NA	NA	NA	NA	NA	NA
CH63R_01800	Oryzin (1524 nt)	unitig_2					No	No					0	0.262454	6.17954	0.311053	0	2	47	2	3.283	0.0569955	-4.718	5.32758e-07	8.001	2.10637e-08	-4.395	3.0292e-13	0.322	0.772958	3.605	0.0160466
CH63R_01801	Alternative sulfate transporter (1449 nt)	unitig_2					No	No					1.88812	6.53292	4.66118	5.77971	14	37	33	38	1.433	0.000189102	0.221	0.646109	1.213	0.00128637	0.237	0.547587	0.017	0.966171	1.45	1.71743e-05
CH63R_01802	hypothetical protein (1497 nt)	unitig_2					No	No					6.60494	5.34376	10.2944	12.7193	51	32	74	85	-0.65	0.0530109	-1.179	0.00045687	0.529	0.0591552	0.204	0.500331	1.382	3.69931e-06	0.733	0.00336737
CH63R_01803	Carbonic anhydrase (1014 nt)	unitig_2			Not specific		Yes	No					0.615359	30.2418	647.88	10299.4	3	123	3025	46573	5.049	1.96968e-16	-4.554	1.98139e-19	9.603	7.64012e-59	3.891	8.30502e-16	8.444	1.34817e-68	13.493	6.83027e-116
CH63R_01804	Bet V I allergen (534 nt)	unitig_2					No	No					15.8196	34.4552	59.4992	254.481	44	73	146	611	0.756	0.0287295	-0.986	0.00382168	1.742	8.99596e-09	2.05	4.50684e-13	3.036	8.92318e-25	3.792	2.61814e-40
CH63R_01805	Duf218 domain protein (981 nt)	unitig_2					No	No					45.307	30.5795	36.4607	19.2485	230	120	170	89	-0.928	0.00181346	-0.498	0.141681	-0.43	0.144948	-0.944	0.0011993	-0.447	0.140875	-1.374	3.55008e-07
CH63R_01806	Amino acid transporter (993 nt)	unitig_2			Not specific		Yes	No					124.273	1.47693	0.47899	0	629	6	3	0	-6.689	1.96439e-44	1.32	0.152733	-8.009	1.9597e-35	-3.805	0.010023	-5.126	0.00014187	-11.815	2.4804e-21
CH63R_01807	Alpha-1,3-mannosyltransferase (1641 nt)	unitig_2	GT71				No	No					0.467988	0.162495	0.0579692	0.048146	4	2	0	0	-1.539	0.318612	1.147	NA	-2.686	0.0857559	-0.409	0.842484	-1.556	0.336949	-3.095	0.0215798
CH63R_01808	Benzoate 4-monooxygenase cytochrome p450 (1548 nt)	unitig_2					No	No		E-class P450, group I			1.4573	2.06708	0.491615	1.17388	12	14	4	8	0.174	0.854394	1.761	0.065488	-1.587	0.0637713	1.131	0.217849	-0.63	0.421646	-0.456	0.541793
CH63R_01809	Isoflavone reductase family protein (1023 nt)	unitig_2					No	No					0.281513	0.130329	0	0	2	1	0	0	-1.347	NA	1.891	NA	-3.237	NA	-0.655	NA	-2.546	NA	-3.892	0.0458634
CH63R_01810	Methyltransferase domain-containing protein (1197 nt)	unitig_2					No	No					0.0400986	0.779689	0.476829	2.54118	0	3	3	13	3.148	0.0265741	0.424	NA	2.724	0.0509777	2.255	0.0217925	1.831	0.05051	4.979	4.56437e-05
CH63R_01811	Aldo/keto reductase (906 nt)	unitig_2					No	No					54.6203	37.0843	39.8989	240.38	254	140	169	961	-0.866	5.11908e-06	-0.296	0.203558	-0.57	0.00168367	2.489	1.27679e-49	2.785	1.87139e-56	1.919	1.00937e-34
CH63R_01812	Protein DOM34-like protein (1203 nt)	unitig_2					No	No					43.4097	31.1428	21.034	25.9418	268	155	121	134	-0.793	0.00103801	0.348	0.233955	-1.141	8.93734e-07	0.146	0.608081	-0.202	0.429994	-0.995	5.07819e-06
CH63R_01813	WD repeat domain-containing protein (2865 nt)	unitig_2					No	No					58.0165	33.8785	22.9435	26.2945	839	392	312	340	-1.094	2.04912e-06	0.326	0.239361	-1.421	2.45845e-10	0.118	0.674159	-0.208	0.401203	-1.302	2.37134e-09
CH63R_01814	Thioredoxin (297 nt)	unitig_2					No	No					3.71702	5.83585	4.16383	1.99514	6	6	5	3	0.233	0.821634	0.233	NA	-0.001	0.999627	-1.062	0.248849	-1.295	0.130815	-1.062	0.183316
CH63R_01815	hypothetical protein (891 nt)	unitig_2					No	No					1.66996	1.64601	1.28118	0.266019	8	5	6	1	-0.388	0.67718	0.101	NA	-0.489	0.552814	-2.258	0.0160349	-2.359	0.00975687	-2.747	0.00081589
CH63R_01816	Carbohydrate-binding module family 1 protein (498 nt)	unitig_2	CBM1		Not specific		Yes	No					1.25296	0.535449	0.191019	0.237975	3	1	0	0	-1.363	0.401659	1.1	NA	-2.463	0.126082	0.1	0.963681	-1	0.542973	-2.363	0.0785092
CH63R_01817	hypothetical protein (564 nt)	unitig_2			Not specific		Yes	No					0.0851029	0	0.168666	0.210126	0	0	0	0	-0.857	NA	-1.332	NA	0.475	NA	0.214	NA	1.546	NA	0.689	NA
CH63R_01818	WD repeat domain-containing protein (1473 nt)	unitig_2					No	No					13.0993	28.4213	80.5968	72.5174	101	166	576	488	0.735	0.0217868	-1.775	4.12851e-09	2.51	7.97689e-19	-0.238	0.473222	1.537	1.10271e-07	2.272	5.50867e-16
CH63R_01819	hypothetical protein (819 nt)	unitig_2					No	No					3.45773	6.34889	6.85289	9.35743	14	23	26	35	0.624	0.267095	-0.228	0.734816	0.853	0.0893154	0.398	0.449151	0.626	0.204541	1.251	0.0053202
CH63R_01820	Cell cycle control protein (3306 nt)	unitig_2					No	No					27.3673	44.2406	49.1751	57.5828	464	593	784	862	0.358	0.0150828	-0.396	0.00935882	0.754	1.93642e-08	0.14	0.361068	0.536	8.37355e-05	0.893	4.47227e-12
CH63R_01821	OHCU decarboxylase (528 nt)	unitig_2					No	No					16.7266	22.9787	19.2777	35.1643	45	50	49	84	0.141	0.679866	0.034	0.937825	0.106	0.730969	0.789	0.00260839	0.755	0.00411184	0.896	0.00010366
CH63R_01822	Flavin containing amine oxidoreductase (1437 nt)	unitig_2					No	No					14.1289	38.0403	44.6179	68.3138	104	219	309	435	1.08	1.99872e-09	-0.484	0.0115812	1.564	2.0333e-20	0.496	0.00292781	0.98	2.9206e-09	2.06	6.11288e-38
CH63R_01823	hypothetical protein (1194 nt)	unitig_2					No	No					30.7927	15.1863	10.3573	31.7618	193	80	60	168	-1.276	0.0028519	0.389	0.464657	-1.665	5.25325e-05	1.467	0.000517398	1.078	0.00959613	-0.198	0.644427
CH63R_01824	Acyl-CoA thioesterase II (1119 nt)	unitig_2					No	No					35.1299	33.004	19.0425	63.6861	209	149	104	316	-0.478	NA	0.509	NA	-0.987	NA	1.581	NA	1.072	NA	0.594	NA
CH63R_01825	Acyl-thioesterase (837 nt)	unitig_2					No	No					0.344072	0	0	0.0943937	1	0	0	0	-3.074	NA	0.141	NA	-3.215	NA	1.417	NA	1.276	NA	-1.798	0.304888
CH63R_01826	Cytochrome c oxidase subunit Vb (567 nt)	unitig_2					No	No					117.498	192.818	270.115	419.214	342	447	735	1073	0.389	0.0140816	-0.714	4.07333e-06	1.103	6.00064e-15	0.546	0.000138399	1.26	5.52404e-19	1.649	6.15728e-34
CH63R_01827	hypothetical protein (516 nt)	unitig_2					No	No					22.4177	16.2783	15.1172	13.321	59	35	35	30	-0.772	0.0185838	-0.074	0.87949	-0.698	0.0221813	-0.266	0.45129	-0.192	0.581632	-0.964	0.000303173
CH63R_01828	Carboxy-cis,cis-muconate cyclase (1206 nt)	unitig_2			Not specific		Yes	No					16.4371	8.07036	6.07364	2.65324	102	38	35	15	-1.374	4.64247e-06	0.17	0.705656	-1.544	9.07543e-08	-1.25	0.000196388	-1.42	1.71971e-05	-2.794	1.14183e-23
CH63R_01829	Fungal specific transcription factor domain-containing protein (738 nt)	unitig_2					No	No					2.99175	1.08396	1.03119	0.58881	11	4	4	2	-1.629	0.0730046	-0.064	NA	-1.564	0.0598436	-0.897	0.372895	-0.833	0.396776	-2.461	0.00103046
CH63R_01830	Glycosyl hydrolase family 16 (1404 nt)	unitig_2	CBM18-GH16				Yes	Highly Probable					5.53823	13.7695	8.8081	20.4272	40	86	61	126	1.083	0.00620503	0.484	0.290352	0.6	0.136583	1.059	0.00566833	0.575	0.129102	1.658	2.99082e-06
CH63R_01831	hypothetical protein (597 nt)	unitig_2					No	No					0	0.223328	0.159342	0.132341	0	1	1	0	1.742	NA	-0.023	NA	1.765	NA	-0.312	NA	-0.288	NA	1.454	NA
CH63R_01832	HET domain-containing protein (1059 nt)	unitig_2					No	No					0.407915	0.755392	0.269483	0.410332	2	4	1	2	0.606	0.695113	1.19	NA	-0.584	0.70245	0.381	0.817969	-0.809	0.548297	-0.203	0.881118
CH63R_01833	MYB DNA-binding domain-containing protein (996 nt)	unitig_2					No	No	Myb, Homeodomain-like				60.9613	42.9698	60.2665	119.305	312	175	288	534	-0.829	3.5246e-07	-0.713	5.2547e-05	-0.117	0.483754	0.891	9.54203e-10	1.604	2.07662e-25	0.774	1.50861e-08
CH63R_01834	hypothetical protein (228 nt)	unitig_2					No	No					7.78915	3.5086	2.92058	0.519786	9	4	3	1	-1.397	0.155836	0.07	NA	-1.467	0.105835	-2.308	0.0495203	-2.378	0.0371432	-3.775	0.000116589
CH63R_01835	hypothetical protein (993 nt)	unitig_2					No	No	Homeodomain-like				48.5781	58.6745	211.33	106.02	251	242	1018	482	-0.056	0.885616	-2.066	8.43291e-12	2.01	2.23678e-12	-1.073	0.000302408	0.993	0.000891551	0.936	0.00127576
CH63R_01836	dihydroxy-acid dehydratase (1866 nt)	unitig_2					No	No					11.858	16.7194	34.0542	32.4541	113	124	301	273	0.157	0.471119	-1.259	6.36938e-12	1.416	1.2981e-18	-0.145	0.417292	1.114	8.14216e-11	1.27	1.57805e-16
CH63R_01837	Glycolipid 2-alpha-mannosyltransferase (1512 nt)	unitig_2	GT15				No	No					25.0466	45.7649	49.577	83.7887	194	278	356	579	0.53	0.00811801	-0.35	0.109715	0.88	1.90446e-06	0.696	0.000154982	1.045	9.22613e-09	1.575	1.33884e-19
CH63R_01838	Estradiol 17-beta-dehydrogenase 12-A (957 nt)	unitig_2					No	No					32.8012	7.10519	2.78325	0.454066	160	27	12	2	-2.528	7.43516e-16	1.12	0.0160813	-3.648	3.1157e-24	-2.618	4.74827e-06	-3.738	9.99336e-13	-6.266	1.81236e-39
CH63R_01839	ribosomal protein L15 (954 nt)	unitig_2					No	No					41.9102	57.719	71.2957	99.0493	205	225	328	430	0.136	0.571916	-0.54	0.0139671	0.675	0.000490226	0.391	0.0522704	0.931	1.33037e-06	1.067	4.49863e-09
CH63R_01840	Sorting nexin mvp-1 (2316 nt)	unitig_2					No	No					22.6726	19.4579	15.5671	41.7723	269	189	171	435	-0.518	0.00875231	0.128	0.623265	-0.645	0.000568408	1.339	9.874e-14	1.211	2.2419e-11	0.694	3.9357e-05
CH63R_01841	hypothetical protein (642 nt)	unitig_2					No	No					0.598106	1.45372	0.444521	0.246129	2	4	1	1	0.777	0.587745	1.335	NA	-0.558	0.708746	-0.87	0.59339	-2.204	0.0916389	-1.428	0.268881
CH63R_01842	UDP-glucose 6-dehydrogenase (1365 nt)	unitig_2					No	No					3.37569	5.66517	3.13607	0.491988	24	32	21	3	0.42	0.323866	0.612	0.197998	-0.192	0.664349	-2.725	5.16457e-08	-3.337	3.91375e-12	-2.917	2.72174e-10
CH63R_01843	Polysaccharide deacetylase (1224 nt)	unitig_2	CBM18-CE4		Not specific		Yes	No					1.92149	1.30712	0.777185	0.322743	12	7	5	2	-0.846	0.247147	0.551	0.574794	-1.397	0.0455309	-1.287	0.131955	-1.838	0.0171273	-2.684	4.24439e-05
CH63R_01844	Glycosyltransferase family 2 (1956 nt)	unitig_2	GT2				No	No					2.5275	4.02161	2.91802	1.13099	25	32	27	10	0.349	0.407428	0.249	0.619387	0.1	0.815082	-1.471	0.000194478	-1.72	7.84181e-06	-1.371	0.000142104
CH63R_01845	hypothetical protein (717 nt)	unitig_2					No	No					0	1.30166	0.663371	0.165288	0	4	2	1	4.698	0.00801903	0.768	NA	3.93	0.0256981	-1.784	0.211105	-2.552	0.0449325	2.146	0.234156
CH63R_01846	polysaccharide deacetylase (1662 nt)	unitig_2	CBM18-CE4-CBM18-CBM18		Not specific		Yes	No					11.2342	21.6596	7.49801	1.04583	94	152	58	8	0.676	0.0214832	1.36	1.17486e-05	-0.685	0.0232702	-2.881	4.67014e-16	-4.242	1.95627e-36	-3.566	7.32212e-27
CH63R_01847	Acyl-CoA thioesterase II (987 nt)	unitig_2					No	No					15.3671	25.8008	22.1675	82.4496	79	106	104	361	0.422	0.154741	0.012	0.976141	0.409	0.141472	1.784	5.50837e-13	1.772	1.30303e-12	2.194	1.88366e-20
CH63R_01848	Transmembrane amino acid transporter (1458 nt)	unitig_2					No	No					8.5264	15.2713	60.0256	71.0147	63	87	433	473	0.475	0.288394	-2.274	8.16545e-09	2.75	8.89659e-14	0.129	0.779136	2.403	1.58531e-10	2.879	2.49202e-15
[truncated: 12,805 more rows]

## Sheet: 8B
Supplementary Table 8B: Annotation of secondary metabolism key genes and clusters
[truncated: 1,139 more rows]
