# Supplementary material for: Gapless genome assembly of Colletotrichum higginsianum reveals chromosome structure and association of transposable elements with secondary metabolite gene clusters
Source: BMC Genomics. 2017 Aug 29;18:667. doi: 10.1186/s12864-017-4083-x (PMC5576322; doi:10.1186/s12864-017-4083-x)
Supplement: Supplementary file 12 — Comparison of gene content between characterized secondary metabolism gene clusters and orthologous C. higginsianum clusters (.xlsx) (XLSX 18 kb) [file 12864_2017_4083_MOESM12_ESM.xlsx]

## Sheet: Additional File 12
Additional File 12: Comparison of gene content between characterized secondary metabolism genes clusters and orthologous C. higginsianum clusters
Pathway	Gene ID	Gene name / Predicted Function	Organism	Homolog in Ch	Protein Identity (%) *	Ch Cluster ID	Notes
Ace1						Cluster_08	In C. higginsianum the cluster is split between two chromosomes, annotated as clusters 08 and 14.
	EHA55860	ACE1 - hybrid PKS-NRPS	Magnaporthe oryzae	CH63R_03382	67
	EHA55861	RAP1 - enoyl reductase	Magnaporthe oryzae	CH63R_03383	79
	EHA55862	ORFZ - hydrolase	Magnaporthe oryzae	CH63R_03391	78
	EHA55863	OXR1 - dehydrogenase	Magnaporthe oryzae	CH63R_03390	68
	EHA55865	CYP1 - cytochrome P450	Magnaporthe oryzae	CH63R_03388	69
	EHA55866	BC2 - transcription factor	Magnaporthe oryzae	/	-
	EHA55867	OXR2 - FAD oxidase	Magnaporthe oryzae	CH63R_03385	66
	EHA55868	CYP2 - cytochrome P450	Magnaporthe oryzae	CH63R_03386	70
	EHA55869	MFS1 - Major Facilitator Superfamily transporter	Magnaporthe oryzae	CH63R_05335	66	Cluster_14
	EHA55870	ORF3 - hypothetical protein	Magnaporthe oryzae	CH63R_05340	66
	EHA55871	RAP2 - enoyl reductase	Magnaporthe oryzae	CH63R_05341	70
	EHA55872	CYP3 - cytochrome P450	Magnaporthe oryzae	CH63R_05342	57
	EHA55873	CYP4 - cytochrome P450	Magnaporthe oryzae	CH63R_05343	47
	EHA55875	SYN2 - hybrid PKS-NRPS	Magnaporthe oryzae	CH63R_05344	59
	EHA55876	OME1 - O-methyltransferase	Magnaporthe oryzae	/	-
ACR-toxin							Low protein identity and genes are split on different chromosomes.
	BAM74416	ACRTS1 - hydroxylase	Alternaria alternata	CH63R_08232	32
	BAN19720	ACRTS2 - polyketide synthase	Alternaria alternata	CH63R_07083	36
Alternapyrone						Cluster_41	CH63R_06772 and CH63R_08394 are on separate chromosomes.
	BAD83680	ALT1 - cytochrome P450	Alternaria solani	CH63R_08394	50
	BAD83681	ALT2 - cytochrome P450	Alternaria solani	CH63R_10335	66
	BAD83682	ALT3 - cytochrome P450	Alternaria solani	CH63R_06772	72
	BAD83683	ALT4 - oxygenase/oxidase	Alternaria solani	CH63R_10336	67
	BAD83684	ALT5 - polyketide synthase	Alternaria solani	CH63R_10337	74
Cercosporin						Cluster_18
	ABK64185	CTB8 - transcription factor	Cercospora nicotianae	CH63R_06248	31		Protein sequence coverage: 51%
	ABK64184	CTB7 - oxidoreductase	Cercospora nicotianae	CH63R_06917	32
	ABK64182	CTB5 - oxidoreductase	Cercospora nicotianae	CH63R_06244	65
	ABC79591	CTB3 - O-methyltransferase	Cercospora nicotianae	CH63R_06246	55
	AAT69682	CTB1 - polyketide synthase	Cercospora nicotianae	CH63R_06245	56
	ABK64180	CTB2 - O-methyltransferase	Cercospora nicotianae	CH63R_06247	63
	ABK64181	CTB4 - Major Facilitator Superfamily transporter	Cercospora nicotianae	CH63R_06240	61
	ABK64183	CTB6 - oxidoreductase	Cercospora nicotianae	CH63R_03279	42
Cytochalasin K						Cluster_14	All the genes are present, except CCSR and CCSB. The genes CH63R_05345 to Ch63R_05347 are absent from the cytochalasin cluster of A. clavatus but are compatible with secondary metabolism functions. Note the cytochalasin K cluster is orthologous to a part of the Ace1 cluster of Magnaporthe oryzae.
	EAW09122	CCSG - cytochrome P450	Aspergillus clavatus	CH63R_05342	49
	EAW09121	CCSC - enoyl reductase	Aspergillus clavatus	CH63R_05341	63
	EAW09120	CCSF - hypothetical protein	Aspergillus clavatus	CH63R_05340	63
	EAW09119	CCSE - esterase	Aspergillus clavatus	CH63R_05339	61
	EAW09118	CCSD - cytochrome P450	Aspergillus clavatus	CH63R_05343	46
	EAW09117	CCSA - hybrid PKS-NRPS	Aspergillus clavatus	CH63R_05344	53
	EAW09116	CCSB - Baeyer-Villiger monooxygenase	Aspergillus clavatus	CH63R_11188	40
	EAW09115	CCSR - transcription factor	Aspergillus clavatus	/	-
Depudecin						Cluster_19
	ACZ57550	DEP1 - hypothetical protein	Alternaria brassicicola	CH63R_06312	75
	ACZ57545	DEP2 - monooxygenase	Alternaria brassicicola	CH63R_06313	79
	ACZ57546	DEP3 - Major Facilitator Superfamily transporter	Alternaria brassicicola	CH63R_06314	84
	ACZ57547	DEP4 - monooxygenase	Alternaria brassicicola	CH63R_06315	84
	ACZ57548	DEP5 - polyketide synthase	Alternaria brassicicola	CH63R_06316	76
	ACZ57549	DEP6 - transcription factor	Alternaria brassicicola	CH63R_06317	69
		/		CH63R_06318	-
Fusicoccin						Cluster_46
	BAF45924	ORF1 - fusicoccadiene synthase	Diaporthe amygdali	CH63R_11299	61
	BAJ15869	ORF2 - dioxygenase	Diaporthe amygdali	CH63R_11300	66
	BAM71029	ORF3 - cytochrome P450	Diaporthe amygdali	CH63R_11298	58
	BAJ10702	ORF4 - short-chain dehydrogenase/reductase	Diaporthe amygdali	/	-
	BAM71030	ORF5 - cytochrome P450	Diaporthe amygdali	CH63R_11297	79
	BAM71031	ORF6 - glycosyl transferase	Diaporthe amygdali	CH63R_11295	67
	BAM71032	ORF7 - cytochrome P450	Diaporthe amygdali	CH63R_11294	57
	BAM71033	ORF8 - methyl transferase	Diaporthe amygdali	CH63R_ 11293	60
	BAM71034	ORF9 - acetyl transferase	Diaporthe amygdali	/	-
	BAM71035	ORF10 - cytochrome P450	Diaporthe amygdali	/	-
	BAL68129	ORF11 - prenyl transferase	Diaporthe amygdali	CH63R_11302	38
	BAM71036	ORF12 - cytochrome P450	Diaporthe amygdali	/	-
	BAM71037	ORF13 - acetyl transferase	Diaporthe amygdali	/	-
Lovastatin						Cluster_44	Only homologs of genes LOVA to LOVF and ORF5, 8 and 10 are clustered in C. higginsianum.
	AAD34550	ORF1 - esterase	Aspergillus terreus	/	-
	AAD34551	ORF2 - hypothetical protein	Aspergillus terreus	/	-
	AAD34552	LOVA - cytochrome P450	Aspergillus terreus	CH63R_10647	70
	AAD39830	LOVB - polyketide synthase	Aspergillus terreus	CH63R_10646	65
	AAD34553	ORF5 - hypothetical protein	Aspergillus terreus	CH63R_10653	50
	AAD34554	LOVC - enoyl reductase	Aspergillus terreus	CH63R_10652	78
	AAD34555	LOVD - esterase	Aspergillus terreus	CH63R_10648	67
	AAD34556	ORF8	Aspergillus terreus	CH63R_10650	43
	AAD34557	LOVE - regulatory protein	Aspergillus terreus	CH63R_10651	29
	AAD34558	ORF10 - transporter	Aspergillus terreus	CH63R_10654	54
	AAD34559	LOVF - polyketide synthase	Aspergillus terreus	CH63R_10649	59
	AAD34560	ORF12 - hypothetical protein	Aspergillus terreus	/	-
	AAD34561	ORF13 - regulatory protein	Aspergillus terreus	/	-
	AAD34562	ORF14 - transporter	Aspergillus terreus	CH63R_01752	43
	AAD34563	ORF15 - hypothetical protein	Aspergillus terreus	/	-
	AAD34564	ORF16 - transporter	Aspergillus terreus	CH63R_08259	48
	AAD34565	ORF17 - cytochrome P450	Aspergillus terreus	CH63R_13633	39
	AAD34566	ORF18 - hypothetical protein	Aspergillus terreus	CH63R_13062	41
Melanin						Cluster_34	Melanin cluster is split as in M. oryzae and C. orbiculare.
	XP_003715429	CMR1 - Transcription factor	Magnaporthe oryzae	CH63R_08912	65
	XP_003715430	T4HR1 - reductase	Magnaporthe oryzae	CH63R_08913	74
	XP_003715433	CMR2 - Transcription factor	Magnaporthe oryzae	CH63R_08915	53
	XP_003715434	PKS1 - Polyketide synthase	Magnaporthe oryzae	CH63R_08918	71
	XP_003712572	SCD1 - Scytalone dehydratase	Magnaporthe oryzae	CH63R_00358	70
	XP_003709023	THR1 - 1,3,8-THN reductase	Magnaporthe oryzae	CH63R_03364	83
Radicicol						Cluster_10	Similar protein identity percentages for the cluster_74, except that only the pair of PKS (CH63R_14349 and CH63R_14350) is conserved.
	EFQ36690	polyketide synthase	Colletotrichum graminicola	CH63R_03560	39
	EFQ36691	halogenase	Colletotrichum graminicola	CH63R_05468	49
	EFQ36692	Major Facilitator Superfamily transporter	Colletotrichum graminicola	CH63R_10714	47
	EFQ36693	cytochrome P450	Colletotrichum graminicola	CH63R_00909	37
	EFQ36694	polyketide synthase	Colletotrichum graminicola	CH63R_03559	48
* Percent identity obtained using blastp to query NCBI nr database limited to Colletotrichum higginsianum taxid:759273.
/ = no homolog found
The cluster containing ChPKS26 (methylorcinaldehyde clade) could not be verified due to the unavailability of published data on cluster composition.
